# Supplementary material for: Structural and Genomic Evolution of RRNPPA Systems and Their Pheromone Signaling
Source: mBio. 2022 Oct 19;13(6):e02514-22. doi: 10.1128/mbio.02514-22 (PMC9765709; doi:10.1128/mbio.02514-22)
Supplement: DATA SET S1 [file mbio.02514-22-s0005.xlsx]

## Sheet: Rgg+Pheromone+Anotation
NCI accession	Protein code	Location	Protein sequence	Propeptide Sequence
NA	STTH001.D.00001.C001_01009	C	MKSKLGSTLRKVRNGKQISICSVADEHLSKSQISRFERGESEISCIRLINILDKLHITLDEFLILHDEDYTKTESFANLVQYIRKQYSLQNINNIQSLLSDSSNYTLDPFEKTMVKSILHTMDSSIIPSDDELLQLADYLFKVEKWGYYEIILLGNCVRTIDYNSVFLLTKEMLNNYIYSSLNKTNKRIVTQLAINCLILSIDMEEFTNCFYLIDEIKALLDNELNFYEQTVFLYATGYFEFKRWQSTSGIEKMKQAIQVLDILGEDNLKLHYTIHFDKLINNK	KLKGSLNMEKVSKILPILILVMDIIIIVGG
WP_011225998.1	STTH001.D.00002.C001_01029	C	MKSKLGSTLRKVRNGKQISICSVADEHLSKSQISRFERGESEISCIRLINILDKLHITLDEFLILHDEDYTKTESFANLVQYIRKQYSLQNINNIQSLLSDSSNYTLDPFEKTMVKSILHTMDSSIIPSDDELLQLADYLFKVEKWGYYEIILLGNCVRTIDYNSVFLLTKEMLNNYIYSSLNKTNKRIVTQLAINCLILSIDMEEFTNCFYLIDEIKALLDNELNFYEQTVFLYATGYFEFKRWQSTSGIEKMKQAIQVLDILGEDNLKLHYTIHFDKLINNK	KLKGSLNMEKVSKILPILILVMDIIIIVGG
WP_011225998.1	STTH001.D.00011.C001_01920	C	MKSKLGSTLRKVRNGKQISICSVADEHLSKSQISRFERGESEISCIRLINILDKLHITLDEFLILHDEDYTKTESFANLVQYIRKQYSLQNINNIQSLLSDSSNYTLDPFEKTMVKSILHTMDSSIIPSDDELLQLADYLFKVEKWGYYEIILLGNCVRTIDYNSVFLLTKEMLNNYIYSSLNKTNKRIVTQLAINCLILSIDMEEFTNCFYLIDEIKALLDNELNFYEQTVFLYATGYFEFKRWQSTSGIEKMKQAIQVLDILGEDNLKLHYTIHFDKLINNK	KLKGSLNMEKVSKILPILILVMDIIIIVGG
WP_011225998.1	STTH001.D.00013.C001_01898	C	MKSKLGSTLRKVRNGKQISICSVADEHLSKSQISRFERGESEISCIRLINILDKLHITLDEFLILHDEDYTKTESFANLVQYIRKQYSLQNINNIQSLLSDSSNYTLDPFEKTMVKSILHTMDSSIIPSDDELLQLADYLFKVEKWGYYEIILLGNCVRTIDYNSVFLLTKEMLNNYIYSSLNKTNKRIVTQLAINCLILSIDMEEFTNCFYLIDEIKALLDNELNFYEQTVFLYATGYFEFKRWQSTSGIEKMKQAIQVLDILGEDNLKLHYTIHFDKLINNK	KLKGSLNMEKVSKILPILILVMDIIIIVGG
WP_011225998.1	STTH001.D.00014.C001_01707	C	MKSKLGSTLRKVRNGKQISICSVADEHLSKSQISRFERGESEISCIRLINILDKLHITLDEFLILHDEDYTKTESFANLVQYIRKQYSLQNINNIQSLLSDSSNYTLDPFEKTMVKSILHTMDSSIIPSDDELLQLADYLFKVEKWGYYEIILLGNCVRTIDYNSVFLLTKEMLNNYIYSSLNKTNKRIVTQLAINCLILSIDMEEFTNCFYLIDEIKALLDNELNFYEQTVFLYATGYFEFKRWQSTSGIEKMKQAIQVLDILGEDNLKLHYTIHFDKLINNK	KLKGSLNMEKVSKILPILILVMDIIIIVGG
spr0960	STPN001.D.00002.C001_00855	C	MKSKLGVTLRKIRKGKQISLCSVADEHLSKSQISRFERGESEISCIRLINILDKLHITLDEFLILHDEDYTKTESFANLVQYIRKQYSSQSINNIACLLSDTSDYTLNSFEKTMVKSILHTMDSNIIPSDEELLHLTDYLFKIEKWGYYEIILLGNCVRTINYNSYFLLTKEMLNNYIYSSLNKTNKQIVSQLAINCFILSIDKEEFSNCSYLISKIKTLLDNELNFYEQTVFLYATGYFEFKRCQSTSGIEKMKQAIQVFDILGENKLKLHYTDHFNKPVNKK	KMKGSQSMKKISKFLPILFLVMDIIIIVGG
WP_000837499.1	STPN001.D.00003.C001_01020	C	MKSKLGVTLRKIRKGKQISLCSVADEHLSKSQISRFERGESEISCIRLINILDKLHITLDEFLILHDEDYTKTESFANLVQYIRKQYSSQSINNIACLLSDTSDYTLNSFEKTMVKSILHTMDSNIIPSDEELLHLTDYLFKIEKWGYYEIILLGNCVRTINYNSYFLLTKEMLNNYIYSSLNKTNKQIVSQLAINCFILSIDKEEFSNCSYLISKIKTLLDNELNFYEQTVFLYATGYFEFKRCQSTSGIEKMKQAIQVFDILGENKLKLHYTDHFNKPVNKK	KMKGSQSMKKISKFLPILFLVMDIIIIVGG
WP_000837499.1	STPN001.D.00039.C001_01069	C	MKSKLGVTLRKIRKGKQISLCSVADEHLSKSQISRFERGESEISCIRLINILDKLHITLDEFLILHDEDYTKTESFANLVQYIRKQYSSQSINNIACLLSDTSDYTLNSFEKTMVKSILHTMDSNIIPSDEELLHLTDYLFKIEKWGYYEIILLGNCVRTINYNSYFLLTKEMLNNYIYSSLNKTNKQIVSQLAINCFILSIDKEEFSNCSYLISKIKTLLDNELNFYEQTVFLYATGYFEFKRCQSTSGIEKMKQAIQVFDILGENKLKLHYTDHFNKPVNKK	KMKGSQSMKKISKFLPILFLVMDIIIIVGG
WP_000837499.1	STPN001.D.00052.C001_00080	C	MKSKLGVTLRKIRKGKQISLCSVADEHLSKSQISRFERGESEISCIRLINILDKLHITLDEFLILHDEDYTKTESFANLVQYIRKQYSSQSINNIACLLSDTSDYTLNSFEKTMVKSILHTMDSNIIPSDEELLHLTDYLFKIEKWGYYEIILLGNCVRTINYNSYFLLTKEMLNNYIYSSLNKTNKQIVSQLAINCFILSIDKEEFSNCSYLISKIKTLLDNELNFYEQTVFLYATGYFEFKRCQSTSGIEKMKQAIQVFDILGENKLKLHYTDHFNKPVNKK	KMKGSQSMKKISKFLPILFLVMDIIIIVGG
WP_000837499.1	STPN001.D.00053.C001_01068	C	MKSKLGVTLRKIRKGKQISLCSVADEHLSKSQISRFERGESEISCIRLINILDKLHITLDEFLILHDEDYTKTESFANLVQYIRKQYSSQSINNIACLLSDTSDYTLNSFEKTMVKSILHTMDSNIIPSDEELLHLTDYLFKIEKWGYYEIILLGNCVRTINYNSYFLLTKEMLNNYIYSSLNKTNKQIVSQLAINCFILSIDKEEFSNCSYLISKIKTLLDNELNFYEQTVFLYATGYFEFKRCQSTSGIEKMKQAIQVFDILGENKLKLHYTDHFNKPVNKK	KMKGSQSMKKISKFLPILFLVMDIIIIVGG
WP_000837499.1	STPN001.D.00054.C001_01013	C	MKSKLGVTLRKIRKGKQISLCSVADEHLSKSQISRFERGESEISCIRLINILDKLHITLDEFLILHDEDYTKTESFANLVQYIRKQYSSQSINNIACLLSDTSDYTLNSFEKTMVKSILHTMDSNIIPSDEELLHLTDYLFKIEKWGYYEIILLGNCVRTINYNSYFLLTKEMLNNYIYSSLNKTNKQIVSQLAINCFILSIDKEEFSNCSYLISKIKTLLDNELNFYEQTVFLYATGYFEFKRCQSTSGIEKMKQAIQVFDILGENKLKLHYTDHFNKPVNKK	KMKGSQSMKKISKFLPILFLVMDIIIIVGG
WP_000837484.1	STPN001.D.00012.C001_01150	C	MKSKLGITLRKVRKGKQISLCSVADEHLSKSQISRFERGESEISCIRLINILDKLHITLDEFLILHDEDYTKTESFANLIQYIRKQYSLQNINNIQSLLSDSSNYTLDSFEKTMVKSILHTMDSRIIPSDDELLQLADYLFKVEKWGYYEIILLGNCVRTINYNSYFLLTKEMLNNYIYSSLNKTNKRIVTQLAINCFILSIDKEEFSNCSYLINEIKGLLENELNFYEQTVFLYATGYYEFKRQLSSGIETMKQAIQVLDILGEDKLKLHYTSHFDKLVNNK	KLKGSLNMKKISKFFPILMLVMDIIIIVGG
WP_065359318.1	STDY001.D.00010.C001_00636	C	MKSNLGKTLRKIRQGKQISLCSVADEYLSKSQISRFERGESEISCIRLINILDKLYITLDEFLILHDEDYTNSETFANLVQYIRKHYLAQNINNIACLLSDTSIYTLNSFEKTMVKSILHTMDSNVIPSDEELLQLTDYLFKVEKWGYYEIILLGNCVRTINYNSYFLLTKEMLNNYIYSSLNKTNKRIVTQLAINCLILSIDKEKFSNCSYLIDEIKALLDNELNFYEQTVFLYATGYYEFKQQSDTGIEKMKQAIQVLDILGEDKLKLHYTDHFDKLISKK	KRKGSPGMKKISKLVPILVFVMDIIIIVGG
WP_096811448.1	STTH001.D.00018.C001_00300	C	MKSKLGSTLRKVRNGKQISICSVADEHLSKSQISRFERGESEISCIRLINILDKLHITLDEFLILHDEDYTKTESFANLVQYIRKQYSLQNINNIQSLLSDSSNYTLDPFEKTMVKSILHTMDSSIIPSDDELLQLADYLFKVEKWGYYEIILLGNCVRTIDYNSVFLLTKEMLNNYIYSLLNKTNKRIVTQLAINCLILSIDMEEFTNCFYLIDEIKALLDNELNFYEQTVFLYATGYFEFKRWQSTSGIEKMKQAIQVLDILGEDNLKLHYTIHFDKLINNK	KLKGSLNMEKVSKILPILILVMDIIIIVGG
WP_006268766.1	STCO005.D.00001.C001_01153	C	MKSKLGITLRKIRNGKQISLCSLADEHLSKSQISRFERGESEISCIRLINILDKLHITLDEFLILHDEDYANSETFANLVQYIRKQYSSQNINNIAYLLSDTSIYTLNSFEKTMVKSILHTMDSTIIPSDEELLQLTDYLFKVEKWGYYEIILFGNCVRTLSYNSYFLLTKEMLNNYIYSSLNKTNKRIVTQLAINCLILSIDKEEFSNCSYLIGEIKTLLNNELNFYEQTVFLYATGYFEFKRQSGTGIEKMKQAIQVLDILGEDKLKLHYTDHLDKLVNKE	IKKERKCEMKKISKFIAILVLVMDIIIIVGG
WP_006268766.1	STCO005.D.00003.C001_01152	C	MKSKLGITLRKIRNGKQISLCSLADEHLSKSQISRFERGESEISCIRLINILDKLHITLDEFLILHDEDYANSETFANLVQYIRKQYSSQNINNIAYLLSDTSIYTLNSFEKTMVKSILHTMDSTIIPSDEELLQLTDYLFKVEKWGYYEIILFGNCVRTLSYNSYFLLTKEMLNNYIYSSLNKTNKRIVTQLAINCLILSIDKEEFSNCSYLIGEIKTLLNNELNFYEQTVFLYATGYFEFKRQSGTGIEKMKQAIQVLDILGEDKLKLHYTDHLDKLVNKE	IKKERKCEMKKISKFIAILVLVMDIIIIVGG
WP_031488429.1	STPY001.D.00034.C001_00483	C	MKSKLGATLRKVRKGKQISLCFVADEHLSKSQISRFERGESEISCIRLINILDKLHITLDEFLILHDKDYTNSETFANLVQYIRKQYSSQNINNIACLLSDTSDYTLNSFEKTMVKSILHTMDSSIIPSDDELLQLTDYLFKVEKWGYYEILLLGNCVRTINYNSYFLLTKEMLNNYIYSSRNKTNKRIVTQLAINCFILSINKEEFSNCSYLIDEIKSLLDNELNFYEQTVFLYATGYFEFKRQLETGVEKMKQAIQVLDILNEDKLKLHYADHFDKLVNKD	KLKGSPLMKKISKFLPILILAMDIIIIVGG
WP_031488429.1	STPY001.D.00043.C001_00471	C	MKSKLGATLRKVRKGKQISLCFVADEHLSKSQISRFERGESEISCIRLINILDKLHITLDEFLILHDKDYTNSETFANLVQYIRKQYSSQNINNIACLLSDTSDYTLNSFEKTMVKSILHTMDSSIIPSDDELLQLTDYLFKVEKWGYYEILLLGNCVRTINYNSYFLLTKEMLNNYIYSSRNKTNKRIVTQLAINCFILSINKEEFSNCSYLIDEIKSLLDNELNFYEQTVFLYATGYFEFKRQLETGVEKMKQAIQVLDILNEDKLKLHYADHFDKLVNKD	KLKGSPLMKKISKFLPILILAMDIIIIVGG
WP_031488429.1	STPY001.D.00044.C001_00461	C	MKSKLGATLRKVRKGKQISLCFVADEHLSKSQISRFERGESEISCIRLINILDKLHITLDEFLILHDKDYTNSETFANLVQYIRKQYSSQNINNIACLLSDTSDYTLNSFEKTMVKSILHTMDSSIIPSDDELLQLTDYLFKVEKWGYYEILLLGNCVRTINYNSYFLLTKEMLNNYIYSSRNKTNKRIVTQLAINCFILSINKEEFSNCSYLIDEIKSLLDNELNFYEQTVFLYATGYFEFKRQLETGVEKMKQAIQVLDILNEDKLKLHYADHFDKLVNKD	KLKGSPLMKKISKFLPILILAMDIIIIVGG
WP_031488429.1	STPY001.D.00045.C001_00469	C	MKSKLGATLRKVRKGKQISLCFVADEHLSKSQISRFERGESEISCIRLINILDKLHITLDEFLILHDKDYTNSETFANLVQYIRKQYSSQNINNIACLLSDTSDYTLNSFEKTMVKSILHTMDSSIIPSDDELLQLTDYLFKVEKWGYYEILLLGNCVRTINYNSYFLLTKEMLNNYIYSSRNKTNKRIVTQLAINCFILSINKEEFSNCSYLIDEIKSLLDNELNFYEQTVFLYATGYFEFKRQLETGVEKMKQAIQVLDILNEDKLKLHYADHFDKLVNKD	KLKGSPLMKKISKFLPILILAMDIIIIVGG
WP_031488429.1	STPY001.D.00055.C001_00468	C	MKSKLGATLRKVRKGKQISLCFVADEHLSKSQISRFERGESEISCIRLINILDKLHITLDEFLILHDKDYTNSETFANLVQYIRKQYSSQNINNIACLLSDTSDYTLNSFEKTMVKSILHTMDSSIIPSDDELLQLTDYLFKVEKWGYYEILLLGNCVRTINYNSYFLLTKEMLNNYIYSSRNKTNKRIVTQLAINCFILSINKEEFSNCSYLIDEIKSLLDNELNFYEQTVFLYATGYFEFKRQLETGVEKMKQAIQVLDILNEDKLKLHYADHFDKLVNKD	KLKGSPLMKKISKFLPILILAMDIIIIVGG
WP_031488429.1	STPY001.D.00126.C001_00483	C	MKSKLGATLRKVRKGKQISLCFVADEHLSKSQISRFERGESEISCIRLINILDKLHITLDEFLILHDKDYTNSETFANLVQYIRKQYSSQNINNIACLLSDTSDYTLNSFEKTMVKSILHTMDSSIIPSDDELLQLTDYLFKVEKWGYYEILLLGNCVRTINYNSYFLLTKEMLNNYIYSSRNKTNKRIVTQLAINCFILSINKEEFSNCSYLIDEIKSLLDNELNFYEQTVFLYATGYFEFKRQLETGVEKMKQAIQVLDILNEDKLKLHYADHFDKLVNKD	KLKGSPLMKKISKFLPILILAMDIIIIVGG
WP_031488429.1	STPY001.D.00148.C001_00482	C	MKSKLGATLRKVRKGKQISLCFVADEHLSKSQISRFERGESEISCIRLINILDKLHITLDEFLILHDKDYTNSETFANLVQYIRKQYSSQNINNIACLLSDTSDYTLNSFEKTMVKSILHTMDSSIIPSDDELLQLTDYLFKVEKWGYYEILLLGNCVRTINYNSYFLLTKEMLNNYIYSSRNKTNKRIVTQLAINCFILSINKEEFSNCSYLIDEIKSLLDNELNFYEQTVFLYATGYFEFKRQLETGVEKMKQAIQVLDILNEDKLKLHYADHFDKLVNKD	KLKGSPLMKKISKFLPILILAMDIIIIVGG
WP_014407397.1	STPY001.D.00014.C001_00469	C	MKSKLGATLRKVRKGKQISLCFVADEHLSKSQISRFERGESEISCIRLINILDKLHITLDEFLILHDEDYTNSETFANLVQYIRKQYSSQNINNIACLLSDTSDYTLNSFEKTMVKSILHTMDSSIIPSDDELLQLTDYLFKVEKWGYYEILLLGNCVRTINYNSYFLLTKEMLNNYIYSSRNKTNKRIVTQLAINCFILSINKEEFSNCSYLIDEIKSLLDNELNFYEQTVFLYATGYFEFKRQLETGVEKMKQAIQVLDILNEDKLKLHYADHFDKLVNKD	KLKGSPLMKKISKFLPILILAMDIIIIVGG
WP_014407397.1	STPY001.D.00015.C001_00466	C	MKSKLGATLRKVRKGKQISLCFVADEHLSKSQISRFERGESEISCIRLINILDKLHITLDEFLILHDEDYTNSETFANLVQYIRKQYSSQNINNIACLLSDTSDYTLNSFEKTMVKSILHTMDSSIIPSDDELLQLTDYLFKVEKWGYYEILLLGNCVRTINYNSYFLLTKEMLNNYIYSSRNKTNKRIVTQLAINCFILSINKEEFSNCSYLIDEIKSLLDNELNFYEQTVFLYATGYFEFKRQLETGVEKMKQAIQVLDILNEDKLKLHYADHFDKLVNKD	KLKGSPLMKKISKFLPILILAMDIIIIVGG
WP_014407397.1	STPY001.D.00031.C001_01475	C	MKSKLGATLRKVRKGKQISLCFVADEHLSKSQISRFERGESEISCIRLINILDKLHITLDEFLILHDEDYTNSETFANLVQYIRKQYSSQNINNIACLLSDTSDYTLNSFEKTMVKSILHTMDSSIIPSDDELLQLTDYLFKVEKWGYYEILLLGNCVRTINYNSYFLLTKEMLNNYIYSSRNKTNKRIVTQLAINCFILSINKEEFSNCSYLIDEIKSLLDNELNFYEQTVFLYATGYFEFKRQLETGVEKMKQAIQVLDILNEDKLKLHYADHFDKLVNKD	KLKGSPLMKKISKFLPILILAMDIIIIVGG
WP_014407397.1	STPY001.D.00033.C001_00471	C	MKSKLGATLRKVRKGKQISLCFVADEHLSKSQISRFERGESEISCIRLINILDKLHITLDEFLILHDEDYTNSETFANLVQYIRKQYSSQNINNIACLLSDTSDYTLNSFEKTMVKSILHTMDSSIIPSDDELLQLTDYLFKVEKWGYYEILLLGNCVRTINYNSYFLLTKEMLNNYIYSSRNKTNKRIVTQLAINCFILSINKEEFSNCSYLIDEIKSLLDNELNFYEQTVFLYATGYFEFKRQLETGVEKMKQAIQVLDILNEDKLKLHYADHFDKLVNKD	KLKGSPLMKKISKFLPILILAMDIIIIVGG
WP_014407397.1	STPY001.D.00038.C001_01439	C	MKSKLGATLRKVRKGKQISLCFVADEHLSKSQISRFERGESEISCIRLINILDKLHITLDEFLILHDEDYTNSETFANLVQYIRKQYSSQNINNIACLLSDTSDYTLNSFEKTMVKSILHTMDSSIIPSDDELLQLTDYLFKVEKWGYYEILLLGNCVRTINYNSYFLLTKEMLNNYIYSSRNKTNKRIVTQLAINCFILSINKEEFSNCSYLIDEIKSLLDNELNFYEQTVFLYATGYFEFKRQLETGVEKMKQAIQVLDILNEDKLKLHYADHFDKLVNKD	KLKGSPLMKKISKFLPILILAMDIIIIVGG
WP_014407397.1	STPY001.D.00047.C001_00475	C	MKSKLGATLRKVRKGKQISLCFVADEHLSKSQISRFERGESEISCIRLINILDKLHITLDEFLILHDEDYTNSETFANLVQYIRKQYSSQNINNIACLLSDTSDYTLNSFEKTMVKSILHTMDSSIIPSDDELLQLTDYLFKVEKWGYYEILLLGNCVRTINYNSYFLLTKEMLNNYIYSSRNKTNKRIVTQLAINCFILSINKEEFSNCSYLIDEIKSLLDNELNFYEQTVFLYATGYFEFKRQLETGVEKMKQAIQVLDILNEDKLKLHYADHFDKLVNKD	KLKGSPLMKKISKFLPILILAMDIIIIVGG
WP_014407397.1	STPY001.D.00056.C001_00472	C	MKSKLGATLRKVRKGKQISLCFVADEHLSKSQISRFERGESEISCIRLINILDKLHITLDEFLILHDEDYTNSETFANLVQYIRKQYSSQNINNIACLLSDTSDYTLNSFEKTMVKSILHTMDSSIIPSDDELLQLTDYLFKVEKWGYYEILLLGNCVRTINYNSYFLLTKEMLNNYIYSSRNKTNKRIVTQLAINCFILSINKEEFSNCSYLIDEIKSLLDNELNFYEQTVFLYATGYFEFKRQLETGVEKMKQAIQVLDILNEDKLKLHYADHFDKLVNKD	KLKGSPLMKKISKFLPILILAMDIIIIVGG
WP_014407397.1	STPY001.D.00057.C001_00469	C	MKSKLGATLRKVRKGKQISLCFVADEHLSKSQISRFERGESEISCIRLINILDKLHITLDEFLILHDEDYTNSETFANLVQYIRKQYSSQNINNIACLLSDTSDYTLNSFEKTMVKSILHTMDSSIIPSDDELLQLTDYLFKVEKWGYYEILLLGNCVRTINYNSYFLLTKEMLNNYIYSSRNKTNKRIVTQLAINCFILSINKEEFSNCSYLIDEIKSLLDNELNFYEQTVFLYATGYFEFKRQLETGVEKMKQAIQVLDILNEDKLKLHYADHFDKLVNKD	KLKGSPLMKKISKFLPILILAMDIIIIVGG
WP_014407397.1	STPY001.D.00066.C001_01403	C	MKSKLGATLRKVRKGKQISLCFVADEHLSKSQISRFERGESEISCIRLINILDKLHITLDEFLILHDEDYTNSETFANLVQYIRKQYSSQNINNIACLLSDTSDYTLNSFEKTMVKSILHTMDSSIIPSDDELLQLTDYLFKVEKWGYYEILLLGNCVRTINYNSYFLLTKEMLNNYIYSSRNKTNKRIVTQLAINCFILSINKEEFSNCSYLIDEIKSLLDNELNFYEQTVFLYATGYFEFKRQLETGVEKMKQAIQVLDILNEDKLKLHYADHFDKLVNKD	KLKGSPLMKKISKFLPILILAMDIIIIVGG
WP_014407397.1	STPY001.D.00067.C001_01402	C	MKSKLGATLRKVRKGKQISLCFVADEHLSKSQISRFERGESEISCIRLINILDKLHITLDEFLILHDEDYTNSETFANLVQYIRKQYSSQNINNIACLLSDTSDYTLNSFEKTMVKSILHTMDSSIIPSDDELLQLTDYLFKVEKWGYYEILLLGNCVRTINYNSYFLLTKEMLNNYIYSSRNKTNKRIVTQLAINCFILSINKEEFSNCSYLIDEIKSLLDNELNFYEQTVFLYATGYFEFKRQLETGVEKMKQAIQVLDILNEDKLKLHYADHFDKLVNKD	KLKGSPLMKKISKFLPILILAMDIIIIVGG
WP_014407397.1	STPY001.D.00072.C001_01399	C	MKSKLGATLRKVRKGKQISLCFVADEHLSKSQISRFERGESEISCIRLINILDKLHITLDEFLILHDEDYTNSETFANLVQYIRKQYSSQNINNIACLLSDTSDYTLNSFEKTMVKSILHTMDSSIIPSDDELLQLTDYLFKVEKWGYYEILLLGNCVRTINYNSYFLLTKEMLNNYIYSSRNKTNKRIVTQLAINCFILSINKEEFSNCSYLIDEIKSLLDNELNFYEQTVFLYATGYFEFKRQLETGVEKMKQAIQVLDILNEDKLKLHYADHFDKLVNKD	KLKGSPLMKKISKFLPILILAMDIIIIVGG
WP_014407397.1	STPY001.D.00074.C001_01386	C	MKSKLGATLRKVRKGKQISLCFVADEHLSKSQISRFERGESEISCIRLINILDKLHITLDEFLILHDEDYTNSETFANLVQYIRKQYSSQNINNIACLLSDTSDYTLNSFEKTMVKSILHTMDSSIIPSDDELLQLTDYLFKVEKWGYYEILLLGNCVRTINYNSYFLLTKEMLNNYIYSSRNKTNKRIVTQLAINCFILSINKEEFSNCSYLIDEIKSLLDNELNFYEQTVFLYATGYFEFKRQLETGVEKMKQAIQVLDILNEDKLKLHYADHFDKLVNKD	KLKGSPLMKKISKFLPILILAMDIIIIVGG
WP_014407397.1	STPY001.D.00075.C001_01516	C	MKSKLGATLRKVRKGKQISLCFVADEHLSKSQISRFERGESEISCIRLINILDKLHITLDEFLILHDEDYTNSETFANLVQYIRKQYSSQNINNIACLLSDTSDYTLNSFEKTMVKSILHTMDSSIIPSDDELLQLTDYLFKVEKWGYYEILLLGNCVRTINYNSYFLLTKEMLNNYIYSSRNKTNKRIVTQLAINCFILSINKEEFSNCSYLIDEIKSLLDNELNFYEQTVFLYATGYFEFKRQLETGVEKMKQAIQVLDILNEDKLKLHYADHFDKLVNKD	KLKGSPLMKKISKFLPILILAMDIIIIVGG
WP_014407397.1	STPY001.D.00076.C001_01404	C	MKSKLGATLRKVRKGKQISLCFVADEHLSKSQISRFERGESEISCIRLINILDKLHITLDEFLILHDEDYTNSETFANLVQYIRKQYSSQNINNIACLLSDTSDYTLNSFEKTMVKSILHTMDSSIIPSDDELLQLTDYLFKVEKWGYYEILLLGNCVRTINYNSYFLLTKEMLNNYIYSSRNKTNKRIVTQLAINCFILSINKEEFSNCSYLIDEIKSLLDNELNFYEQTVFLYATGYFEFKRQLETGVEKMKQAIQVLDILNEDKLKLHYADHFDKLVNKD	KLKGSPLMKKISKFLPILILAMDIIIIVGG
WP_014407397.1	STPY001.D.00077.C001_00474	C	MKSKLGATLRKVRKGKQISLCFVADEHLSKSQISRFERGESEISCIRLINILDKLHITLDEFLILHDEDYTNSETFANLVQYIRKQYSSQNINNIACLLSDTSDYTLNSFEKTMVKSILHTMDSSIIPSDDELLQLTDYLFKVEKWGYYEILLLGNCVRTINYNSYFLLTKEMLNNYIYSSRNKTNKRIVTQLAINCFILSINKEEFSNCSYLIDEIKSLLDNELNFYEQTVFLYATGYFEFKRQLETGVEKMKQAIQVLDILNEDKLKLHYADHFDKLVNKD	KLKGSPLMKKISKFLPILILAMDIIIIVGG
WP_014407397.1	STPY001.D.00078.C001_01462	C	MKSKLGATLRKVRKGKQISLCFVADEHLSKSQISRFERGESEISCIRLINILDKLHITLDEFLILHDEDYTNSETFANLVQYIRKQYSSQNINNIACLLSDTSDYTLNSFEKTMVKSILHTMDSSIIPSDDELLQLTDYLFKVEKWGYYEILLLGNCVRTINYNSYFLLTKEMLNNYIYSSRNKTNKRIVTQLAINCFILSINKEEFSNCSYLIDEIKSLLDNELNFYEQTVFLYATGYFEFKRQLETGVEKMKQAIQVLDILNEDKLKLHYADHFDKLVNKD	KLKGSPLMKKISKFLPILILAMDIIIIVGG
WP_014407397.1	STPY001.D.00079.C001_01456	C	MKSKLGATLRKVRKGKQISLCFVADEHLSKSQISRFERGESEISCIRLINILDKLHITLDEFLILHDEDYTNSETFANLVQYIRKQYSSQNINNIACLLSDTSDYTLNSFEKTMVKSILHTMDSSIIPSDDELLQLTDYLFKVEKWGYYEILLLGNCVRTINYNSYFLLTKEMLNNYIYSSRNKTNKRIVTQLAINCFILSINKEEFSNCSYLIDEIKSLLDNELNFYEQTVFLYATGYFEFKRQLETGVEKMKQAIQVLDILNEDKLKLHYADHFDKLVNKD	KLKGSPLMKKISKFLPILILAMDIIIIVGG
WP_014407397.1	STPY001.D.00080.C001_01527	C	MKSKLGATLRKVRKGKQISLCFVADEHLSKSQISRFERGESEISCIRLINILDKLHITLDEFLILHDEDYTNSETFANLVQYIRKQYSSQNINNIACLLSDTSDYTLNSFEKTMVKSILHTMDSSIIPSDDELLQLTDYLFKVEKWGYYEILLLGNCVRTINYNSYFLLTKEMLNNYIYSSRNKTNKRIVTQLAINCFILSINKEEFSNCSYLIDEIKSLLDNELNFYEQTVFLYATGYFEFKRQLETGVEKMKQAIQVLDILNEDKLKLHYADHFDKLVNKD	KLKGSPLMKKISKFLPILILAMDIIIIVGG
WP_014407397.1	STPY001.D.00082.C001_01471	C	MKSKLGATLRKVRKGKQISLCFVADEHLSKSQISRFERGESEISCIRLINILDKLHITLDEFLILHDEDYTNSETFANLVQYIRKQYSSQNINNIACLLSDTSDYTLNSFEKTMVKSILHTMDSSIIPSDDELLQLTDYLFKVEKWGYYEILLLGNCVRTINYNSYFLLTKEMLNNYIYSSRNKTNKRIVTQLAINCFILSINKEEFSNCSYLIDEIKSLLDNELNFYEQTVFLYATGYFEFKRQLETGVEKMKQAIQVLDILNEDKLKLHYADHFDKLVNKD	KLKGSPLMKKISKFLPILILAMDIIIIVGG
WP_014407397.1	STPY001.D.00083.C001_01478	C	MKSKLGATLRKVRKGKQISLCFVADEHLSKSQISRFERGESEISCIRLINILDKLHITLDEFLILHDEDYTNSETFANLVQYIRKQYSSQNINNIACLLSDTSDYTLNSFEKTMVKSILHTMDSSIIPSDDELLQLTDYLFKVEKWGYYEILLLGNCVRTINYNSYFLLTKEMLNNYIYSSRNKTNKRIVTQLAINCFILSINKEEFSNCSYLIDEIKSLLDNELNFYEQTVFLYATGYFEFKRQLETGVEKMKQAIQVLDILNEDKLKLHYADHFDKLVNKD	KLKGSPLMKKISKFLPILILAMDIIIIVGG
WP_014407397.1	STPY001.D.00084.C001_01405	C	MKSKLGATLRKVRKGKQISLCFVADEHLSKSQISRFERGESEISCIRLINILDKLHITLDEFLILHDEDYTNSETFANLVQYIRKQYSSQNINNIACLLSDTSDYTLNSFEKTMVKSILHTMDSSIIPSDDELLQLTDYLFKVEKWGYYEILLLGNCVRTINYNSYFLLTKEMLNNYIYSSRNKTNKRIVTQLAINCFILSINKEEFSNCSYLIDEIKSLLDNELNFYEQTVFLYATGYFEFKRQLETGVEKMKQAIQVLDILNEDKLKLHYADHFDKLVNKD	KLKGSPLMKKISKFLPILILAMDIIIIVGG
WP_014407397.1	STPY001.D.00085.C001_01470	C	MKSKLGATLRKVRKGKQISLCFVADEHLSKSQISRFERGESEISCIRLINILDKLHITLDEFLILHDEDYTNSETFANLVQYIRKQYSSQNINNIACLLSDTSDYTLNSFEKTMVKSILHTMDSSIIPSDDELLQLTDYLFKVEKWGYYEILLLGNCVRTINYNSYFLLTKEMLNNYIYSSRNKTNKRIVTQLAINCFILSINKEEFSNCSYLIDEIKSLLDNELNFYEQTVFLYATGYFEFKRQLETGVEKMKQAIQVLDILNEDKLKLHYADHFDKLVNKD	KLKGSPLMKKISKFLPILILAMDIIIIVGG
WP_014407397.1	STPY001.D.00086.C001_01405	C	MKSKLGATLRKVRKGKQISLCFVADEHLSKSQISRFERGESEISCIRLINILDKLHITLDEFLILHDEDYTNSETFANLVQYIRKQYSSQNINNIACLLSDTSDYTLNSFEKTMVKSILHTMDSSIIPSDDELLQLTDYLFKVEKWGYYEILLLGNCVRTINYNSYFLLTKEMLNNYIYSSRNKTNKRIVTQLAINCFILSINKEEFSNCSYLIDEIKSLLDNELNFYEQTVFLYATGYFEFKRQLETGVEKMKQAIQVLDILNEDKLKLHYADHFDKLVNKD	KLKGSPLMKKISKFLPILILAMDIIIIVGG
WP_014407397.1	STPY001.D.00087.C001_01397	C	MKSKLGATLRKVRKGKQISLCFVADEHLSKSQISRFERGESEISCIRLINILDKLHITLDEFLILHDEDYTNSETFANLVQYIRKQYSSQNINNIACLLSDTSDYTLNSFEKTMVKSILHTMDSSIIPSDDELLQLTDYLFKVEKWGYYEILLLGNCVRTINYNSYFLLTKEMLNNYIYSSRNKTNKRIVTQLAINCFILSINKEEFSNCSYLIDEIKSLLDNELNFYEQTVFLYATGYFEFKRQLETGVEKMKQAIQVLDILNEDKLKLHYADHFDKLVNKD	KLKGSPLMKKISKFLPILILAMDIIIIVGG
WP_014407397.1	STPY001.D.00088.C001_00522	C	MKSKLGATLRKVRKGKQISLCFVADEHLSKSQISRFERGESEISCIRLINILDKLHITLDEFLILHDEDYTNSETFANLVQYIRKQYSSQNINNIACLLSDTSDYTLNSFEKTMVKSILHTMDSSIIPSDDELLQLTDYLFKVEKWGYYEILLLGNCVRTINYNSYFLLTKEMLNNYIYSSRNKTNKRIVTQLAINCFILSINKEEFSNCSYLIDEIKSLLDNELNFYEQTVFLYATGYFEFKRQLETGVEKMKQAIQVLDILNEDKLKLHYADHFDKLVNKD	KLKGSPLMKKISKFLPILILAMDIIIIVGG
WP_014407397.1	STPY001.D.00089.C001_01452	C	MKSKLGATLRKVRKGKQISLCFVADEHLSKSQISRFERGESEISCIRLINILDKLHITLDEFLILHDEDYTNSETFANLVQYIRKQYSSQNINNIACLLSDTSDYTLNSFEKTMVKSILHTMDSSIIPSDDELLQLTDYLFKVEKWGYYEILLLGNCVRTINYNSYFLLTKEMLNNYIYSSRNKTNKRIVTQLAINCFILSINKEEFSNCSYLIDEIKSLLDNELNFYEQTVFLYATGYFEFKRQLETGVEKMKQAIQVLDILNEDKLKLHYADHFDKLVNKD	KLKGSPLMKKISKFLPILILAMDIIIIVGG
WP_014407397.1	STPY001.D.00090.C001_01408	C	MKSKLGATLRKVRKGKQISLCFVADEHLSKSQISRFERGESEISCIRLINILDKLHITLDEFLILHDEDYTNSETFANLVQYIRKQYSSQNINNIACLLSDTSDYTLNSFEKTMVKSILHTMDSSIIPSDDELLQLTDYLFKVEKWGYYEILLLGNCVRTINYNSYFLLTKEMLNNYIYSSRNKTNKRIVTQLAINCFILSINKEEFSNCSYLIDEIKSLLDNELNFYEQTVFLYATGYFEFKRQLETGVEKMKQAIQVLDILNEDKLKLHYADHFDKLVNKD	KLKGSPLMKKISKFLPILILAMDIIIIVGG
WP_014407397.1	STPY001.D.00091.C001_01404	C	MKSKLGATLRKVRKGKQISLCFVADEHLSKSQISRFERGESEISCIRLINILDKLHITLDEFLILHDEDYTNSETFANLVQYIRKQYSSQNINNIACLLSDTSDYTLNSFEKTMVKSILHTMDSSIIPSDDELLQLTDYLFKVEKWGYYEILLLGNCVRTINYNSYFLLTKEMLNNYIYSSRNKTNKRIVTQLAINCFILSINKEEFSNCSYLIDEIKSLLDNELNFYEQTVFLYATGYFEFKRQLETGVEKMKQAIQVLDILNEDKLKLHYADHFDKLVNKD	KLKGSPLMKKISKFLPILILAMDIIIIVGG
WP_014407397.1	STPY001.D.00093.C001_01402	C	MKSKLGATLRKVRKGKQISLCFVADEHLSKSQISRFERGESEISCIRLINILDKLHITLDEFLILHDEDYTNSETFANLVQYIRKQYSSQNINNIACLLSDTSDYTLNSFEKTMVKSILHTMDSSIIPSDDELLQLTDYLFKVEKWGYYEILLLGNCVRTINYNSYFLLTKEMLNNYIYSSRNKTNKRIVTQLAINCFILSINKEEFSNCSYLIDEIKSLLDNELNFYEQTVFLYATGYFEFKRQLETGVEKMKQAIQVLDILNEDKLKLHYADHFDKLVNKD	KLKGSPLMKKISKFLPILILAMDIIIIVGG
WP_014407397.1	STPY001.D.00094.C001_01455	C	MKSKLGATLRKVRKGKQISLCFVADEHLSKSQISRFERGESEISCIRLINILDKLHITLDEFLILHDEDYTNSETFANLVQYIRKQYSSQNINNIACLLSDTSDYTLNSFEKTMVKSILHTMDSSIIPSDDELLQLTDYLFKVEKWGYYEILLLGNCVRTINYNSYFLLTKEMLNNYIYSSRNKTNKRIVTQLAINCFILSINKEEFSNCSYLIDEIKSLLDNELNFYEQTVFLYATGYFEFKRQLETGVEKMKQAIQVLDILNEDKLKLHYADHFDKLVNKD	KLKGSPLMKKISKFLPILILAMDIIIIVGG
WP_014407397.1	STPY001.D.00095.C001_01455	C	MKSKLGATLRKVRKGKQISLCFVADEHLSKSQISRFERGESEISCIRLINILDKLHITLDEFLILHDEDYTNSETFANLVQYIRKQYSSQNINNIACLLSDTSDYTLNSFEKTMVKSILHTMDSSIIPSDDELLQLTDYLFKVEKWGYYEILLLGNCVRTINYNSYFLLTKEMLNNYIYSSRNKTNKRIVTQLAINCFILSINKEEFSNCSYLIDEIKSLLDNELNFYEQTVFLYATGYFEFKRQLETGVEKMKQAIQVLDILNEDKLKLHYADHFDKLVNKD	KLKGSPLMKKISKFLPILILAMDIIIIVGG
WP_014407397.1	STPY001.D.00096.C001_01404	C	MKSKLGATLRKVRKGKQISLCFVADEHLSKSQISRFERGESEISCIRLINILDKLHITLDEFLILHDEDYTNSETFANLVQYIRKQYSSQNINNIACLLSDTSDYTLNSFEKTMVKSILHTMDSSIIPSDDELLQLTDYLFKVEKWGYYEILLLGNCVRTINYNSYFLLTKEMLNNYIYSSRNKTNKRIVTQLAINCFILSINKEEFSNCSYLIDEIKSLLDNELNFYEQTVFLYATGYFEFKRQLETGVEKMKQAIQVLDILNEDKLKLHYADHFDKLVNKD	KLKGSPLMKKISKFLPILILAMDIIIIVGG
WP_014407397.1	STPY001.D.00108.C001_01440	C	MKSKLGATLRKVRKGKQISLCFVADEHLSKSQISRFERGESEISCIRLINILDKLHITLDEFLILHDEDYTNSETFANLVQYIRKQYSSQNINNIACLLSDTSDYTLNSFEKTMVKSILHTMDSSIIPSDDELLQLTDYLFKVEKWGYYEILLLGNCVRTINYNSYFLLTKEMLNNYIYSSRNKTNKRIVTQLAINCFILSINKEEFSNCSYLIDEIKSLLDNELNFYEQTVFLYATGYFEFKRQLETGVEKMKQAIQVLDILNEDKLKLHYADHFDKLVNKD	KLKGSPLMKKISKFLPILILAMDIIIIVGG
WP_014407397.1	STPY001.D.00109.C001_01178	C	MKSKLGATLRKVRKGKQISLCFVADEHLSKSQISRFERGESEISCIRLINILDKLHITLDEFLILHDEDYTNSETFANLVQYIRKQYSSQNINNIACLLSDTSDYTLNSFEKTMVKSILHTMDSSIIPSDDELLQLTDYLFKVEKWGYYEILLLGNCVRTINYNSYFLLTKEMLNNYIYSSRNKTNKRIVTQLAINCFILSINKEEFSNCSYLIDEIKSLLDNELNFYEQTVFLYATGYFEFKRQLETGVEKMKQAIQVLDILNEDKLKLHYADHFDKLVNKD	KLKGSPLMKKISKFLPILILAMDIIIIVGG
WP_014407397.1	STPY001.D.00112.C001_01387	C	MKSKLGATLRKVRKGKQISLCFVADEHLSKSQISRFERGESEISCIRLINILDKLHITLDEFLILHDEDYTNSETFANLVQYIRKQYSSQNINNIACLLSDTSDYTLNSFEKTMVKSILHTMDSSIIPSDDELLQLTDYLFKVEKWGYYEILLLGNCVRTINYNSYFLLTKEMLNNYIYSSRNKTNKRIVTQLAINCFILSINKEEFSNCSYLIDEIKSLLDNELNFYEQTVFLYATGYFEFKRQLETGVEKMKQAIQVLDILNEDKLKLHYADHFDKLVNKD	KLKGSPLMKKISKFLPILILAMDIIIIVGG
WP_014407397.1	STPY001.D.00113.C001_01401	C	MKSKLGATLRKVRKGKQISLCFVADEHLSKSQISRFERGESEISCIRLINILDKLHITLDEFLILHDEDYTNSETFANLVQYIRKQYSSQNINNIACLLSDTSDYTLNSFEKTMVKSILHTMDSSIIPSDDELLQLTDYLFKVEKWGYYEILLLGNCVRTINYNSYFLLTKEMLNNYIYSSRNKTNKRIVTQLAINCFILSINKEEFSNCSYLIDEIKSLLDNELNFYEQTVFLYATGYFEFKRQLETGVEKMKQAIQVLDILNEDKLKLHYADHFDKLVNKD	KLKGSPLMKKISKFLPILILAMDIIIIVGG
WP_014407397.1	STPY001.D.00115.C001_00480	C	MKSKLGATLRKVRKGKQISLCFVADEHLSKSQISRFERGESEISCIRLINILDKLHITLDEFLILHDEDYTNSETFANLVQYIRKQYSSQNINNIACLLSDTSDYTLNSFEKTMVKSILHTMDSSIIPSDDELLQLTDYLFKVEKWGYYEILLLGNCVRTINYNSYFLLTKEMLNNYIYSSRNKTNKRIVTQLAINCFILSINKEEFSNCSYLIDEIKSLLDNELNFYEQTVFLYATGYFEFKRQLETGVEKMKQAIQVLDILNEDKLKLHYADHFDKLVNKD	KLKGSPLMKKISKFLPILILAMDIIIIVGG
WP_014407397.1	STPY001.D.00123.C001_01533	C	MKSKLGATLRKVRKGKQISLCFVADEHLSKSQISRFERGESEISCIRLINILDKLHITLDEFLILHDEDYTNSETFANLVQYIRKQYSSQNINNIACLLSDTSDYTLNSFEKTMVKSILHTMDSSIIPSDDELLQLTDYLFKVEKWGYYEILLLGNCVRTINYNSYFLLTKEMLNNYIYSSRNKTNKRIVTQLAINCFILSINKEEFSNCSYLIDEIKSLLDNELNFYEQTVFLYATGYFEFKRQLETGVEKMKQAIQVLDILNEDKLKLHYADHFDKLVNKD	KLKGSPLMKKISKFLPILILAMDIIIIVGG
WP_014407397.1	STPY001.D.00129.C001_01489	C	MKSKLGATLRKVRKGKQISLCFVADEHLSKSQISRFERGESEISCIRLINILDKLHITLDEFLILHDEDYTNSETFANLVQYIRKQYSSQNINNIACLLSDTSDYTLNSFEKTMVKSILHTMDSSIIPSDDELLQLTDYLFKVEKWGYYEILLLGNCVRTINYNSYFLLTKEMLNNYIYSSRNKTNKRIVTQLAINCFILSINKEEFSNCSYLIDEIKSLLDNELNFYEQTVFLYATGYFEFKRQLETGVEKMKQAIQVLDILNEDKLKLHYADHFDKLVNKD	KLKGSPLMKKISKFLPILILAMDIIIIVGG
WP_014407397.1	STPY001.D.00134.C001_00472	C	MKSKLGATLRKVRKGKQISLCFVADEHLSKSQISRFERGESEISCIRLINILDKLHITLDEFLILHDEDYTNSETFANLVQYIRKQYSSQNINNIACLLSDTSDYTLNSFEKTMVKSILHTMDSSIIPSDDELLQLTDYLFKVEKWGYYEILLLGNCVRTINYNSYFLLTKEMLNNYIYSSRNKTNKRIVTQLAINCFILSINKEEFSNCSYLIDEIKSLLDNELNFYEQTVFLYATGYFEFKRQLETGVEKMKQAIQVLDILNEDKLKLHYADHFDKLVNKD	KLKGSPLMKKISKFLPILILAMDIIIIVGG
WP_014407397.1	STPY001.D.00143.C001_01351	C	MKSKLGATLRKVRKGKQISLCFVADEHLSKSQISRFERGESEISCIRLINILDKLHITLDEFLILHDEDYTNSETFANLVQYIRKQYSSQNINNIACLLSDTSDYTLNSFEKTMVKSILHTMDSSIIPSDDELLQLTDYLFKVEKWGYYEILLLGNCVRTINYNSYFLLTKEMLNNYIYSSRNKTNKRIVTQLAINCFILSINKEEFSNCSYLIDEIKSLLDNELNFYEQTVFLYATGYFEFKRQLETGVEKMKQAIQVLDILNEDKLKLHYADHFDKLVNKD	KLKGSPLMKKISKFLPILILAMDIIIIVGG
WP_014407397.1	STPY001.D.00146.C001_01385	C	MKSKLGATLRKVRKGKQISLCFVADEHLSKSQISRFERGESEISCIRLINILDKLHITLDEFLILHDEDYTNSETFANLVQYIRKQYSSQNINNIACLLSDTSDYTLNSFEKTMVKSILHTMDSSIIPSDDELLQLTDYLFKVEKWGYYEILLLGNCVRTINYNSYFLLTKEMLNNYIYSSRNKTNKRIVTQLAINCFILSINKEEFSNCSYLIDEIKSLLDNELNFYEQTVFLYATGYFEFKRQLETGVEKMKQAIQVLDILNEDKLKLHYADHFDKLVNKD	KLKGSPLMKKISKFLPILILAMDIIIIVGG
WP_014407397.1	STPY001.D.00153.C001_01404	C	MKSKLGATLRKVRKGKQISLCFVADEHLSKSQISRFERGESEISCIRLINILDKLHITLDEFLILHDEDYTNSETFANLVQYIRKQYSSQNINNIACLLSDTSDYTLNSFEKTMVKSILHTMDSSIIPSDDELLQLTDYLFKVEKWGYYEILLLGNCVRTINYNSYFLLTKEMLNNYIYSSRNKTNKRIVTQLAINCFILSINKEEFSNCSYLIDEIKSLLDNELNFYEQTVFLYATGYFEFKRQLETGVEKMKQAIQVLDILNEDKLKLHYADHFDKLVNKD	KLKGSPLMKKISKFLPILILAMDIIIIVGG
NP_268807.1	STPY001.D.00001.C001_00427	C	MKSKLGATLRKVRKGKQISLCFVADEHLSKSQISRFERGESEISCIRLINILDKLHITLDEFLILHDEDYTNSETFANLVQYIRKQYSSQNINNIACLLSDTSDYTLNSFEKTMVKSILHTMDSSIIPSDDELLQLTDYLFKVEKWGYYEILLLGNCVRTINYNSYFLLTKEMLNNYIYSSRNKTNKRIVTQLAINCFILSINKEEFSNCSYLIDEIKTLLDNELNFYEQTVFLYATGYFEFKRQLETGVEKMKQAIQVLDILNEDKLKLHYADHFDKLVNKD	KLKGSPLMKKISKFLPILILAMDIIIIVGG
WP_002985634.1	STPY001.D.00007.C001_00478	C	MKSKLGATLRKVRKGKQISLCFVADEHLSKSQISRFERGESEISCIRLINILDKLHITLDEFLILHDEDYTNSETFANLVQYIRKQYSSQNINNIACLLSDTSDYTLNSFEKTMVKSILHTMDSSIIPSDDELLQLTDYLFKVEKWGYYEILLLGNCVRTINYNSYFLLTKEMLNNYIYSSRNKTNKRIVTQLAINCFILSINKEEFSNCSYLIDEIKTLLDNELNFYEQTVFLYATGYFEFKRQLETGVEKMKQAIQVLDILNEDKLKLHYADHFDKLVNKD	KLKGSPLMKKISKFLPILILAMDIIIIVGG
WP_002985634.1	STPY001.D.00008.C001_00473	C	MKSKLGATLRKVRKGKQISLCFVADEHLSKSQISRFERGESEISCIRLINILDKLHITLDEFLILHDEDYTNSETFANLVQYIRKQYSSQNINNIACLLSDTSDYTLNSFEKTMVKSILHTMDSSIIPSDDELLQLTDYLFKVEKWGYYEILLLGNCVRTINYNSYFLLTKEMLNNYIYSSRNKTNKRIVTQLAINCFILSINKEEFSNCSYLIDEIKTLLDNELNFYEQTVFLYATGYFEFKRQLETGVEKMKQAIQVLDILNEDKLKLHYADHFDKLVNKD	KLKGSPLMKKISKFLPILILAMDIIIIVGG
WP_002985634.1	STPY001.D.00010.C001_00480	C	MKSKLGATLRKVRKGKQISLCFVADEHLSKSQISRFERGESEISCIRLINILDKLHITLDEFLILHDEDYTNSETFANLVQYIRKQYSSQNINNIACLLSDTSDYTLNSFEKTMVKSILHTMDSSIIPSDDELLQLTDYLFKVEKWGYYEILLLGNCVRTINYNSYFLLTKEMLNNYIYSSRNKTNKRIVTQLAINCFILSINKEEFSNCSYLIDEIKTLLDNELNFYEQTVFLYATGYFEFKRQLETGVEKMKQAIQVLDILNEDKLKLHYADHFDKLVNKD	KLKGSPLMKKISKFLPILILAMDIIIIVGG
WP_002985634.1	STPY001.D.00011.C001_00489	C	MKSKLGATLRKVRKGKQISLCFVADEHLSKSQISRFERGESEISCIRLINILDKLHITLDEFLILHDEDYTNSETFANLVQYIRKQYSSQNINNIACLLSDTSDYTLNSFEKTMVKSILHTMDSSIIPSDDELLQLTDYLFKVEKWGYYEILLLGNCVRTINYNSYFLLTKEMLNNYIYSSRNKTNKRIVTQLAINCFILSINKEEFSNCSYLIDEIKTLLDNELNFYEQTVFLYATGYFEFKRQLETGVEKMKQAIQVLDILNEDKLKLHYADHFDKLVNKD	KLKGSPLMKKISKFLPILILAMDIIIIVGG
WP_002985634.1	STPY001.D.00013.C001_00490	C	MKSKLGATLRKVRKGKQISLCFVADEHLSKSQISRFERGESEISCIRLINILDKLHITLDEFLILHDEDYTNSETFANLVQYIRKQYSSQNINNIACLLSDTSDYTLNSFEKTMVKSILHTMDSSIIPSDDELLQLTDYLFKVEKWGYYEILLLGNCVRTINYNSYFLLTKEMLNNYIYSSRNKTNKRIVTQLAINCFILSINKEEFSNCSYLIDEIKTLLDNELNFYEQTVFLYATGYFEFKRQLETGVEKMKQAIQVLDILNEDKLKLHYADHFDKLVNKD	KLKGSPLMKKISKFLPILILAMDIIIIVGG
WP_002985634.1	STPY001.D.00016.C001_00476	C	MKSKLGATLRKVRKGKQISLCFVADEHLSKSQISRFERGESEISCIRLINILDKLHITLDEFLILHDEDYTNSETFANLVQYIRKQYSSQNINNIACLLSDTSDYTLNSFEKTMVKSILHTMDSSIIPSDDELLQLTDYLFKVEKWGYYEILLLGNCVRTINYNSYFLLTKEMLNNYIYSSRNKTNKRIVTQLAINCFILSINKEEFSNCSYLIDEIKTLLDNELNFYEQTVFLYATGYFEFKRQLETGVEKMKQAIQVLDILNEDKLKLHYADHFDKLVNKD	KLKGSPLMKKISKFLPILILAMDIIIIVGG
WP_002985634.1	STPY001.D.00017.C001_00490	C	MKSKLGATLRKVRKGKQISLCFVADEHLSKSQISRFERGESEISCIRLINILDKLHITLDEFLILHDEDYTNSETFANLVQYIRKQYSSQNINNIACLLSDTSDYTLNSFEKTMVKSILHTMDSSIIPSDDELLQLTDYLFKVEKWGYYEILLLGNCVRTINYNSYFLLTKEMLNNYIYSSRNKTNKRIVTQLAINCFILSINKEEFSNCSYLIDEIKTLLDNELNFYEQTVFLYATGYFEFKRQLETGVEKMKQAIQVLDILNEDKLKLHYADHFDKLVNKD	KLKGSPLMKKISKFLPILILAMDIIIIVGG
WP_002985634.1	STPY001.D.00018.C001_00476	C	MKSKLGATLRKVRKGKQISLCFVADEHLSKSQISRFERGESEISCIRLINILDKLHITLDEFLILHDEDYTNSETFANLVQYIRKQYSSQNINNIACLLSDTSDYTLNSFEKTMVKSILHTMDSSIIPSDDELLQLTDYLFKVEKWGYYEILLLGNCVRTINYNSYFLLTKEMLNNYIYSSRNKTNKRIVTQLAINCFILSINKEEFSNCSYLIDEIKTLLDNELNFYEQTVFLYATGYFEFKRQLETGVEKMKQAIQVLDILNEDKLKLHYADHFDKLVNKD	KLKGSPLMKKISKFLPILILAMDIIIIVGG
WP_002985634.1	STPY001.D.00020.C001_01518	C	MKSKLGATLRKVRKGKQISLCFVADEHLSKSQISRFERGESEISCIRLINILDKLHITLDEFLILHDEDYTNSETFANLVQYIRKQYSSQNINNIACLLSDTSDYTLNSFEKTMVKSILHTMDSSIIPSDDELLQLTDYLFKVEKWGYYEILLLGNCVRTINYNSYFLLTKEMLNNYIYSSRNKTNKRIVTQLAINCFILSINKEEFSNCSYLIDEIKTLLDNELNFYEQTVFLYATGYFEFKRQLETGVEKMKQAIQVLDILNEDKLKLHYADHFDKLVNKD	KLKGSPLMKKISKFLPILILAMDIIIIVGG
WP_002985634.1	STPY001.D.00023.C001_00474	C	MKSKLGATLRKVRKGKQISLCFVADEHLSKSQISRFERGESEISCIRLINILDKLHITLDEFLILHDEDYTNSETFANLVQYIRKQYSSQNINNIACLLSDTSDYTLNSFEKTMVKSILHTMDSSIIPSDDELLQLTDYLFKVEKWGYYEILLLGNCVRTINYNSYFLLTKEMLNNYIYSSRNKTNKRIVTQLAINCFILSINKEEFSNCSYLIDEIKTLLDNELNFYEQTVFLYATGYFEFKRQLETGVEKMKQAIQVLDILNEDKLKLHYADHFDKLVNKD	KLKGSPLMKKISKFLPILILAMDIIIIVGG
WP_002985634.1	STPY001.D.00024.C001_00480	Prophage	MKSKLGATLRKVRKGKQISLCFVADEHLSKSQISRFERGESEISCIRLINILDKLHITLDEFLILHDEDYTNSETFANLVQYIRKQYSSQNINNIACLLSDTSDYTLNSFEKTMVKSILHTMDSSIIPSDDELLQLTDYLFKVEKWGYYEILLLGNCVRTINYNSYFLLTKEMLNNYIYSSRNKTNKRIVTQLAINCFILSINKEEFSNCSYLIDEIKTLLDNELNFYEQTVFLYATGYFEFKRQLETGVEKMKQAIQVLDILNEDKLKLHYADHFDKLVNKD	KLKGSPLMKKISKFLPILILAMDIIIIVGG
WP_002985634.1	STPY001.D.00025.C001_01562	C	MKSKLGATLRKVRKGKQISLCFVADEHLSKSQISRFERGESEISCIRLINILDKLHITLDEFLILHDEDYTNSETFANLVQYIRKQYSSQNINNIACLLSDTSDYTLNSFEKTMVKSILHTMDSSIIPSDDELLQLTDYLFKVEKWGYYEILLLGNCVRTINYNSYFLLTKEMLNNYIYSSRNKTNKRIVTQLAINCFILSINKEEFSNCSYLIDEIKTLLDNELNFYEQTVFLYATGYFEFKRQLETGVEKMKQAIQVLDILNEDKLKLHYADHFDKLVNKD	KLKGSPLMKKISKFLPILILAMDIIIIVGG
WP_002985634.1	STPY001.D.00028.C001_00496	C	MKSKLGATLRKVRKGKQISLCFVADEHLSKSQISRFERGESEISCIRLINILDKLHITLDEFLILHDEDYTNSETFANLVQYIRKQYSSQNINNIACLLSDTSDYTLNSFEKTMVKSILHTMDSSIIPSDDELLQLTDYLFKVEKWGYYEILLLGNCVRTINYNSYFLLTKEMLNNYIYSSRNKTNKRIVTQLAINCFILSINKEEFSNCSYLIDEIKTLLDNELNFYEQTVFLYATGYFEFKRQLETGVEKMKQAIQVLDILNEDKLKLHYADHFDKLVNKD	KLKGSPLMKKISKFLPILILAMDIIIIVGG
WP_002985634.1	STPY001.D.00032.C001_01445	C	MKSKLGATLRKVRKGKQISLCFVADEHLSKSQISRFERGESEISCIRLINILDKLHITLDEFLILHDEDYTNSETFANLVQYIRKQYSSQNINNIACLLSDTSDYTLNSFEKTMVKSILHTMDSSIIPSDDELLQLTDYLFKVEKWGYYEILLLGNCVRTINYNSYFLLTKEMLNNYIYSSRNKTNKRIVTQLAINCFILSINKEEFSNCSYLIDEIKTLLDNELNFYEQTVFLYATGYFEFKRQLETGVEKMKQAIQVLDILNEDKLKLHYADHFDKLVNKD	KLKGSPLMKKISKFLPILILAMDIIIIVGG
WP_002985634.1	STPY001.D.00035.C001_00502	C	MKSKLGATLRKVRKGKQISLCFVADEHLSKSQISRFERGESEISCIRLINILDKLHITLDEFLILHDEDYTNSETFANLVQYIRKQYSSQNINNIACLLSDTSDYTLNSFEKTMVKSILHTMDSSIIPSDDELLQLTDYLFKVEKWGYYEILLLGNCVRTINYNSYFLLTKEMLNNYIYSSRNKTNKRIVTQLAINCFILSINKEEFSNCSYLIDEIKTLLDNELNFYEQTVFLYATGYFEFKRQLETGVEKMKQAIQVLDILNEDKLKLHYADHFDKLVNKD	KLKGSPLMKKISKFLPILILAMDIIIIVGG
WP_002985634.1	STPY001.D.00036.C001_01565	C	MKSKLGATLRKVRKGKQISLCFVADEHLSKSQISRFERGESEISCIRLINILDKLHITLDEFLILHDEDYTNSETFANLVQYIRKQYSSQNINNIACLLSDTSDYTLNSFEKTMVKSILHTMDSSIIPSDDELLQLTDYLFKVEKWGYYEILLLGNCVRTINYNSYFLLTKEMLNNYIYSSRNKTNKRIVTQLAINCFILSINKEEFSNCSYLIDEIKTLLDNELNFYEQTVFLYATGYFEFKRQLETGVEKMKQAIQVLDILNEDKLKLHYADHFDKLVNKD	KLKGSPLMKKISKFLPILILAMDIIIIVGG
WP_002985634.1	STPY001.D.00037.C001_00479	C	MKSKLGATLRKVRKGKQISLCFVADEHLSKSQISRFERGESEISCIRLINILDKLHITLDEFLILHDEDYTNSETFANLVQYIRKQYSSQNINNIACLLSDTSDYTLNSFEKTMVKSILHTMDSSIIPSDDELLQLTDYLFKVEKWGYYEILLLGNCVRTINYNSYFLLTKEMLNNYIYSSRNKTNKRIVTQLAINCFILSINKEEFSNCSYLIDEIKTLLDNELNFYEQTVFLYATGYFEFKRQLETGVEKMKQAIQVLDILNEDKLKLHYADHFDKLVNKD	KLKGSPLMKKISKFLPILILAMDIIIIVGG
WP_002985634.1	STPY001.D.00040.C001_00476	C	MKSKLGATLRKVRKGKQISLCFVADEHLSKSQISRFERGESEISCIRLINILDKLHITLDEFLILHDEDYTNSETFANLVQYIRKQYSSQNINNIACLLSDTSDYTLNSFEKTMVKSILHTMDSSIIPSDDELLQLTDYLFKVEKWGYYEILLLGNCVRTINYNSYFLLTKEMLNNYIYSSRNKTNKRIVTQLAINCFILSINKEEFSNCSYLIDEIKTLLDNELNFYEQTVFLYATGYFEFKRQLETGVEKMKQAIQVLDILNEDKLKLHYADHFDKLVNKD	KLKGSPLMKKISKFLPILILAMDIIIIVGG
WP_002985634.1	STPY001.D.00041.C001_00298	C	MKSKLGATLRKVRKGKQISLCFVADEHLSKSQISRFERGESEISCIRLINILDKLHITLDEFLILHDEDYTNSETFANLVQYIRKQYSSQNINNIACLLSDTSDYTLNSFEKTMVKSILHTMDSSIIPSDDELLQLTDYLFKVEKWGYYEILLLGNCVRTINYNSYFLLTKEMLNNYIYSSRNKTNKRIVTQLAINCFILSINKEEFSNCSYLIDEIKTLLDNELNFYEQTVFLYATGYFEFKRQLETGVEKMKQAIQVLDILNEDKLKLHYADHFDKLVNKD	KLKGSPLMKKISKFLPILILAMDIIIIVGG
WP_002985634.1	STPY001.D.00042.C001_00484	C	MKSKLGATLRKVRKGKQISLCFVADEHLSKSQISRFERGESEISCIRLINILDKLHITLDEFLILHDEDYTNSETFANLVQYIRKQYSSQNINNIACLLSDTSDYTLNSFEKTMVKSILHTMDSSIIPSDDELLQLTDYLFKVEKWGYYEILLLGNCVRTINYNSYFLLTKEMLNNYIYSSRNKTNKRIVTQLAINCFILSINKEEFSNCSYLIDEIKTLLDNELNFYEQTVFLYATGYFEFKRQLETGVEKMKQAIQVLDILNEDKLKLHYADHFDKLVNKD	KLKGSPLMKKISKFLPILILAMDIIIIVGG
WP_002985634.1	STPY001.D.00046.C001_00490	C	MKSKLGATLRKVRKGKQISLCFVADEHLSKSQISRFERGESEISCIRLINILDKLHITLDEFLILHDEDYTNSETFANLVQYIRKQYSSQNINNIACLLSDTSDYTLNSFEKTMVKSILHTMDSSIIPSDDELLQLTDYLFKVEKWGYYEILLLGNCVRTINYNSYFLLTKEMLNNYIYSSRNKTNKRIVTQLAINCFILSINKEEFSNCSYLIDEIKTLLDNELNFYEQTVFLYATGYFEFKRQLETGVEKMKQAIQVLDILNEDKLKLHYADHFDKLVNKD	KLKGSPLMKKISKFLPILILAMDIIIIVGG
WP_002985634.1	STPY001.D.00048.C001_00475	C	MKSKLGATLRKVRKGKQISLCFVADEHLSKSQISRFERGESEISCIRLINILDKLHITLDEFLILHDEDYTNSETFANLVQYIRKQYSSQNINNIACLLSDTSDYTLNSFEKTMVKSILHTMDSSIIPSDDELLQLTDYLFKVEKWGYYEILLLGNCVRTINYNSYFLLTKEMLNNYIYSSRNKTNKRIVTQLAINCFILSINKEEFSNCSYLIDEIKTLLDNELNFYEQTVFLYATGYFEFKRQLETGVEKMKQAIQVLDILNEDKLKLHYADHFDKLVNKD	KLKGSPLMKKISKFLPILILAMDIIIIVGG
WP_002985634.1	STPY001.D.00049.C001_00478	C	MKSKLGATLRKVRKGKQISLCFVADEHLSKSQISRFERGESEISCIRLINILDKLHITLDEFLILHDEDYTNSETFANLVQYIRKQYSSQNINNIACLLSDTSDYTLNSFEKTMVKSILHTMDSSIIPSDDELLQLTDYLFKVEKWGYYEILLLGNCVRTINYNSYFLLTKEMLNNYIYSSRNKTNKRIVTQLAINCFILSINKEEFSNCSYLIDEIKTLLDNELNFYEQTVFLYATGYFEFKRQLETGVEKMKQAIQVLDILNEDKLKLHYADHFDKLVNKD	KLKGSPLMKKISKFLPILILAMDIIIIVGG
WP_002985634.1	STPY001.D.00050.C001_01524	C	MKSKLGATLRKVRKGKQISLCFVADEHLSKSQISRFERGESEISCIRLINILDKLHITLDEFLILHDEDYTNSETFANLVQYIRKQYSSQNINNIACLLSDTSDYTLNSFEKTMVKSILHTMDSSIIPSDDELLQLTDYLFKVEKWGYYEILLLGNCVRTINYNSYFLLTKEMLNNYIYSSRNKTNKRIVTQLAINCFILSINKEEFSNCSYLIDEIKTLLDNELNFYEQTVFLYATGYFEFKRQLETGVEKMKQAIQVLDILNEDKLKLHYADHFDKLVNKD	KLKGSPLMKKISKFLPILILAMDIIIIVGG
WP_002985634.1	STPY001.D.00051.C001_01524	C	MKSKLGATLRKVRKGKQISLCFVADEHLSKSQISRFERGESEISCIRLINILDKLHITLDEFLILHDEDYTNSETFANLVQYIRKQYSSQNINNIACLLSDTSDYTLNSFEKTMVKSILHTMDSSIIPSDDELLQLTDYLFKVEKWGYYEILLLGNCVRTINYNSYFLLTKEMLNNYIYSSRNKTNKRIVTQLAINCFILSINKEEFSNCSYLIDEIKTLLDNELNFYEQTVFLYATGYFEFKRQLETGVEKMKQAIQVLDILNEDKLKLHYADHFDKLVNKD	KLKGSPLMKKISKFLPILILAMDIIIIVGG
WP_002985634.1	STPY001.D.00052.C001_00463	C	MKSKLGATLRKVRKGKQISLCFVADEHLSKSQISRFERGESEISCIRLINILDKLHITLDEFLILHDEDYTNSETFANLVQYIRKQYSSQNINNIACLLSDTSDYTLNSFEKTMVKSILHTMDSSIIPSDDELLQLTDYLFKVEKWGYYEILLLGNCVRTINYNSYFLLTKEMLNNYIYSSRNKTNKRIVTQLAINCFILSINKEEFSNCSYLIDEIKTLLDNELNFYEQTVFLYATGYFEFKRQLETGVEKMKQAIQVLDILNEDKLKLHYADHFDKLVNKD	KLKGSPLMKKISKFLPILILAMDIIIIVGG
WP_002985634.1	STPY001.D.00053.C001_00473	C	MKSKLGATLRKVRKGKQISLCFVADEHLSKSQISRFERGESEISCIRLINILDKLHITLDEFLILHDEDYTNSETFANLVQYIRKQYSSQNINNIACLLSDTSDYTLNSFEKTMVKSILHTMDSSIIPSDDELLQLTDYLFKVEKWGYYEILLLGNCVRTINYNSYFLLTKEMLNNYIYSSRNKTNKRIVTQLAINCFILSINKEEFSNCSYLIDEIKTLLDNELNFYEQTVFLYATGYFEFKRQLETGVEKMKQAIQVLDILNEDKLKLHYADHFDKLVNKD	KLKGSPLMKKISKFLPILILAMDIIIIVGG
WP_002985634.1	STPY001.D.00058.C001_00478	C	MKSKLGATLRKVRKGKQISLCFVADEHLSKSQISRFERGESEISCIRLINILDKLHITLDEFLILHDEDYTNSETFANLVQYIRKQYSSQNINNIACLLSDTSDYTLNSFEKTMVKSILHTMDSSIIPSDDELLQLTDYLFKVEKWGYYEILLLGNCVRTINYNSYFLLTKEMLNNYIYSSRNKTNKRIVTQLAINCFILSINKEEFSNCSYLIDEIKTLLDNELNFYEQTVFLYATGYFEFKRQLETGVEKMKQAIQVLDILNEDKLKLHYADHFDKLVNKD	KLKGSPLMKKISKFLPILILAMDIIIIVGG
WP_002985634.1	STPY001.D.00061.C001_00495	C	MKSKLGATLRKVRKGKQISLCFVADEHLSKSQISRFERGESEISCIRLINILDKLHITLDEFLILHDEDYTNSETFANLVQYIRKQYSSQNINNIACLLSDTSDYTLNSFEKTMVKSILHTMDSSIIPSDDELLQLTDYLFKVEKWGYYEILLLGNCVRTINYNSYFLLTKEMLNNYIYSSRNKTNKRIVTQLAINCFILSINKEEFSNCSYLIDEIKTLLDNELNFYEQTVFLYATGYFEFKRQLETGVEKMKQAIQVLDILNEDKLKLHYADHFDKLVNKD	KLKGSPLMKKISKFLPILILAMDIIIIVGG
WP_002985634.1	STPY001.D.00063.C001_00502	C	MKSKLGATLRKVRKGKQISLCFVADEHLSKSQISRFERGESEISCIRLINILDKLHITLDEFLILHDEDYTNSETFANLVQYIRKQYSSQNINNIACLLSDTSDYTLNSFEKTMVKSILHTMDSSIIPSDDELLQLTDYLFKVEKWGYYEILLLGNCVRTINYNSYFLLTKEMLNNYIYSSRNKTNKRIVTQLAINCFILSINKEEFSNCSYLIDEIKTLLDNELNFYEQTVFLYATGYFEFKRQLETGVEKMKQAIQVLDILNEDKLKLHYADHFDKLVNKD	KLKGSPLMKKISKFLPILILAMDIIIIVGG
WP_002985634.1	STPY001.D.00064.C001_00495	C	MKSKLGATLRKVRKGKQISLCFVADEHLSKSQISRFERGESEISCIRLINILDKLHITLDEFLILHDEDYTNSETFANLVQYIRKQYSSQNINNIACLLSDTSDYTLNSFEKTMVKSILHTMDSSIIPSDDELLQLTDYLFKVEKWGYYEILLLGNCVRTINYNSYFLLTKEMLNNYIYSSRNKTNKRIVTQLAINCFILSINKEEFSNCSYLIDEIKTLLDNELNFYEQTVFLYATGYFEFKRQLETGVEKMKQAIQVLDILNEDKLKLHYADHFDKLVNKD	KLKGSPLMKKISKFLPILILAMDIIIIVGG
WP_002985634.1	STPY001.D.00065.C001_00495	C	MKSKLGATLRKVRKGKQISLCFVADEHLSKSQISRFERGESEISCIRLINILDKLHITLDEFLILHDEDYTNSETFANLVQYIRKQYSSQNINNIACLLSDTSDYTLNSFEKTMVKSILHTMDSSIIPSDDELLQLTDYLFKVEKWGYYEILLLGNCVRTINYNSYFLLTKEMLNNYIYSSRNKTNKRIVTQLAINCFILSINKEEFSNCSYLIDEIKTLLDNELNFYEQTVFLYATGYFEFKRQLETGVEKMKQAIQVLDILNEDKLKLHYADHFDKLVNKD	KLKGSPLMKKISKFLPILILAMDIIIIVGG
WP_002985634.1	STPY001.D.00068.C001_00478	C	MKSKLGATLRKVRKGKQISLCFVADEHLSKSQISRFERGESEISCIRLINILDKLHITLDEFLILHDEDYTNSETFANLVQYIRKQYSSQNINNIACLLSDTSDYTLNSFEKTMVKSILHTMDSSIIPSDDELLQLTDYLFKVEKWGYYEILLLGNCVRTINYNSYFLLTKEMLNNYIYSSRNKTNKRIVTQLAINCFILSINKEEFSNCSYLIDEIKTLLDNELNFYEQTVFLYATGYFEFKRQLETGVEKMKQAIQVLDILNEDKLKLHYADHFDKLVNKD	KLKGSPLMKKISKFLPILILAMDIIIIVGG
WP_002985634.1	STPY001.D.00073.C001_00476	C	MKSKLGATLRKVRKGKQISLCFVADEHLSKSQISRFERGESEISCIRLINILDKLHITLDEFLILHDEDYTNSETFANLVQYIRKQYSSQNINNIACLLSDTSDYTLNSFEKTMVKSILHTMDSSIIPSDDELLQLTDYLFKVEKWGYYEILLLGNCVRTINYNSYFLLTKEMLNNYIYSSRNKTNKRIVTQLAINCFILSINKEEFSNCSYLIDEIKTLLDNELNFYEQTVFLYATGYFEFKRQLETGVEKMKQAIQVLDILNEDKLKLHYADHFDKLVNKD	KLKGSPLMKKISKFLPILILAMDIIIIVGG
WP_002985634.1	STPY001.D.00097.C001_00476	C	MKSKLGATLRKVRKGKQISLCFVADEHLSKSQISRFERGESEISCIRLINILDKLHITLDEFLILHDEDYTNSETFANLVQYIRKQYSSQNINNIACLLSDTSDYTLNSFEKTMVKSILHTMDSSIIPSDDELLQLTDYLFKVEKWGYYEILLLGNCVRTINYNSYFLLTKEMLNNYIYSSRNKTNKRIVTQLAINCFILSINKEEFSNCSYLIDEIKTLLDNELNFYEQTVFLYATGYFEFKRQLETGVEKMKQAIQVLDILNEDKLKLHYADHFDKLVNKD	KLKGSPLMKKISKFLPILILAMDIIIIVGG
WP_002985634.1	STPY001.D.00100.C001_01397	C	MKSKLGATLRKVRKGKQISLCFVADEHLSKSQISRFERGESEISCIRLINILDKLHITLDEFLILHDEDYTNSETFANLVQYIRKQYSSQNINNIACLLSDTSDYTLNSFEKTMVKSILHTMDSSIIPSDDELLQLTDYLFKVEKWGYYEILLLGNCVRTINYNSYFLLTKEMLNNYIYSSRNKTNKRIVTQLAINCFILSINKEEFSNCSYLIDEIKTLLDNELNFYEQTVFLYATGYFEFKRQLETGVEKMKQAIQVLDILNEDKLKLHYADHFDKLVNKD	KLKGSPLMKKISKFLPILILAMDIIIIVGG
WP_002985634.1	STPY001.D.00101.C001_01457	C	MKSKLGATLRKVRKGKQISLCFVADEHLSKSQISRFERGESEISCIRLINILDKLHITLDEFLILHDEDYTNSETFANLVQYIRKQYSSQNINNIACLLSDTSDYTLNSFEKTMVKSILHTMDSSIIPSDDELLQLTDYLFKVEKWGYYEILLLGNCVRTINYNSYFLLTKEMLNNYIYSSRNKTNKRIVTQLAINCFILSINKEEFSNCSYLIDEIKTLLDNELNFYEQTVFLYATGYFEFKRQLETGVEKMKQAIQVLDILNEDKLKLHYADHFDKLVNKD	KLKGSPLMKKISKFLPILILAMDIIIIVGG
WP_002985634.1	STPY001.D.00102.C001_01306	C	MKSKLGATLRKVRKGKQISLCFVADEHLSKSQISRFERGESEISCIRLINILDKLHITLDEFLILHDEDYTNSETFANLVQYIRKQYSSQNINNIACLLSDTSDYTLNSFEKTMVKSILHTMDSSIIPSDDELLQLTDYLFKVEKWGYYEILLLGNCVRTINYNSYFLLTKEMLNNYIYSSRNKTNKRIVTQLAINCFILSINKEEFSNCSYLIDEIKTLLDNELNFYEQTVFLYATGYFEFKRQLETGVEKMKQAIQVLDILNEDKLKLHYADHFDKLVNKD	KLKGSPLMKKISKFLPILILAMDIIIIVGG
WP_002985634.1	STPY001.D.00104.C001_01341	C	MKSKLGATLRKVRKGKQISLCFVADEHLSKSQISRFERGESEISCIRLINILDKLHITLDEFLILHDEDYTNSETFANLVQYIRKQYSSQNINNIACLLSDTSDYTLNSFEKTMVKSILHTMDSSIIPSDDELLQLTDYLFKVEKWGYYEILLLGNCVRTINYNSYFLLTKEMLNNYIYSSRNKTNKRIVTQLAINCFILSINKEEFSNCSYLIDEIKTLLDNELNFYEQTVFLYATGYFEFKRQLETGVEKMKQAIQVLDILNEDKLKLHYADHFDKLVNKD	KLKGSPLMKKISKFLPILILAMDIIIIVGG
WP_002985634.1	STPY001.D.00106.C001_00478	Prophage	MKSKLGATLRKVRKGKQISLCFVADEHLSKSQISRFERGESEISCIRLINILDKLHITLDEFLILHDEDYTNSETFANLVQYIRKQYSSQNINNIACLLSDTSDYTLNSFEKTMVKSILHTMDSSIIPSDDELLQLTDYLFKVEKWGYYEILLLGNCVRTINYNSYFLLTKEMLNNYIYSSRNKTNKRIVTQLAINCFILSINKEEFSNCSYLIDEIKTLLDNELNFYEQTVFLYATGYFEFKRQLETGVEKMKQAIQVLDILNEDKLKLHYADHFDKLVNKD	KLKGSPLMKKISKFLPILILAMDIIIIVGG
WP_002985634.1	STPY001.D.00111.C001_00480	C	MKSKLGATLRKVRKGKQISLCFVADEHLSKSQISRFERGESEISCIRLINILDKLHITLDEFLILHDEDYTNSETFANLVQYIRKQYSSQNINNIACLLSDTSDYTLNSFEKTMVKSILHTMDSSIIPSDDELLQLTDYLFKVEKWGYYEILLLGNCVRTINYNSYFLLTKEMLNNYIYSSRNKTNKRIVTQLAINCFILSINKEEFSNCSYLIDEIKTLLDNELNFYEQTVFLYATGYFEFKRQLETGVEKMKQAIQVLDILNEDKLKLHYADHFDKLVNKD	KLKGSPLMKKISKFLPILILAMDIIIIVGG
WP_002985634.1	STPY001.D.00122.C001_00523	C	MKSKLGATLRKVRKGKQISLCFVADEHLSKSQISRFERGESEISCIRLINILDKLHITLDEFLILHDEDYTNSETFANLVQYIRKQYSSQNINNIACLLSDTSDYTLNSFEKTMVKSILHTMDSSIIPSDDELLQLTDYLFKVEKWGYYEILLLGNCVRTINYNSYFLLTKEMLNNYIYSSRNKTNKRIVTQLAINCFILSINKEEFSNCSYLIDEIKTLLDNELNFYEQTVFLYATGYFEFKRQLETGVEKMKQAIQVLDILNEDKLKLHYADHFDKLVNKD	KLKGSPLMKKISKFLPILILAMDIIIIVGG
WP_002985634.1	STPY001.D.00125.C001_01478	C	MKSKLGATLRKVRKGKQISLCFVADEHLSKSQISRFERGESEISCIRLINILDKLHITLDEFLILHDEDYTNSETFANLVQYIRKQYSSQNINNIACLLSDTSDYTLNSFEKTMVKSILHTMDSSIIPSDDELLQLTDYLFKVEKWGYYEILLLGNCVRTINYNSYFLLTKEMLNNYIYSSRNKTNKRIVTQLAINCFILSINKEEFSNCSYLIDEIKTLLDNELNFYEQTVFLYATGYFEFKRQLETGVEKMKQAIQVLDILNEDKLKLHYADHFDKLVNKD	KLKGSPLMKKISKFLPILILAMDIIIIVGG
WP_002985634.1	STPY001.D.00131.C001_00493	C	MKSKLGATLRKVRKGKQISLCFVADEHLSKSQISRFERGESEISCIRLINILDKLHITLDEFLILHDEDYTNSETFANLVQYIRKQYSSQNINNIACLLSDTSDYTLNSFEKTMVKSILHTMDSSIIPSDDELLQLTDYLFKVEKWGYYEILLLGNCVRTINYNSYFLLTKEMLNNYIYSSRNKTNKRIVTQLAINCFILSINKEEFSNCSYLIDEIKTLLDNELNFYEQTVFLYATGYFEFKRQLETGVEKMKQAIQVLDILNEDKLKLHYADHFDKLVNKD	KLKGSPLMKKISKFLPILILAMDIIIIVGG
WP_002985634.1	STPY001.D.00132.C001_01510	C	MKSKLGATLRKVRKGKQISLCFVADEHLSKSQISRFERGESEISCIRLINILDKLHITLDEFLILHDEDYTNSETFANLVQYIRKQYSSQNINNIACLLSDTSDYTLNSFEKTMVKSILHTMDSSIIPSDDELLQLTDYLFKVEKWGYYEILLLGNCVRTINYNSYFLLTKEMLNNYIYSSRNKTNKRIVTQLAINCFILSINKEEFSNCSYLIDEIKTLLDNELNFYEQTVFLYATGYFEFKRQLETGVEKMKQAIQVLDILNEDKLKLHYADHFDKLVNKD	KLKGSPLMKKISKFLPILILAMDIIIIVGG
WP_002985634.1	STPY001.D.00137.C001_01408	C	MKSKLGATLRKVRKGKQISLCFVADEHLSKSQISRFERGESEISCIRLINILDKLHITLDEFLILHDEDYTNSETFANLVQYIRKQYSSQNINNIACLLSDTSDYTLNSFEKTMVKSILHTMDSSIIPSDDELLQLTDYLFKVEKWGYYEILLLGNCVRTINYNSYFLLTKEMLNNYIYSSRNKTNKRIVTQLAINCFILSINKEEFSNCSYLIDEIKTLLDNELNFYEQTVFLYATGYFEFKRQLETGVEKMKQAIQVLDILNEDKLKLHYADHFDKLVNKD	KLKGSPLMKKISKFLPILILAMDIIIIVGG
WP_002985634.1	STPY001.D.00140.C001_00477	C	MKSKLGATLRKVRKGKQISLCFVADEHLSKSQISRFERGESEISCIRLINILDKLHITLDEFLILHDEDYTNSETFANLVQYIRKQYSSQNINNIACLLSDTSDYTLNSFEKTMVKSILHTMDSSIIPSDDELLQLTDYLFKVEKWGYYEILLLGNCVRTINYNSYFLLTKEMLNNYIYSSRNKTNKRIVTQLAINCFILSINKEEFSNCSYLIDEIKTLLDNELNFYEQTVFLYATGYFEFKRQLETGVEKMKQAIQVLDILNEDKLKLHYADHFDKLVNKD	KLKGSPLMKKISKFLPILILAMDIIIIVGG
WP_002985634.1	STPY001.D.00141.C001_00497	C	MKSKLGATLRKVRKGKQISLCFVADEHLSKSQISRFERGESEISCIRLINILDKLHITLDEFLILHDEDYTNSETFANLVQYIRKQYSSQNINNIACLLSDTSDYTLNSFEKTMVKSILHTMDSSIIPSDDELLQLTDYLFKVEKWGYYEILLLGNCVRTINYNSYFLLTKEMLNNYIYSSRNKTNKRIVTQLAINCFILSINKEEFSNCSYLIDEIKTLLDNELNFYEQTVFLYATGYFEFKRQLETGVEKMKQAIQVLDILNEDKLKLHYADHFDKLVNKD	KLKGSPLMKKISKFLPILILAMDIIIIVGG
WP_002985634.1	STPY001.D.00142.C001_01547	C	MKSKLGATLRKVRKGKQISLCFVADEHLSKSQISRFERGESEISCIRLINILDKLHITLDEFLILHDEDYTNSETFANLVQYIRKQYSSQNINNIACLLSDTSDYTLNSFEKTMVKSILHTMDSSIIPSDDELLQLTDYLFKVEKWGYYEILLLGNCVRTINYNSYFLLTKEMLNNYIYSSRNKTNKRIVTQLAINCFILSINKEEFSNCSYLIDEIKTLLDNELNFYEQTVFLYATGYFEFKRQLETGVEKMKQAIQVLDILNEDKLKLHYADHFDKLVNKD	KLKGSPLMKKISKFLPILILAMDIIIIVGG
WP_002985634.1	STPY001.D.00145.C001_01352	C	MKSKLGATLRKVRKGKQISLCFVADEHLSKSQISRFERGESEISCIRLINILDKLHITLDEFLILHDEDYTNSETFANLVQYIRKQYSSQNINNIACLLSDTSDYTLNSFEKTMVKSILHTMDSSIIPSDDELLQLTDYLFKVEKWGYYEILLLGNCVRTINYNSYFLLTKEMLNNYIYSSRNKTNKRIVTQLAINCFILSINKEEFSNCSYLIDEIKTLLDNELNFYEQTVFLYATGYFEFKRQLETGVEKMKQAIQVLDILNEDKLKLHYADHFDKLVNKD	KLKGSPLMKKISKFLPILILAMDIIIIVGG
WP_002985634.1	STPY001.D.00147.C001_00465	C	MKSKLGATLRKVRKGKQISLCFVADEHLSKSQISRFERGESEISCIRLINILDKLHITLDEFLILHDEDYTNSETFANLVQYIRKQYSSQNINNIACLLSDTSDYTLNSFEKTMVKSILHTMDSSIIPSDDELLQLTDYLFKVEKWGYYEILLLGNCVRTINYNSYFLLTKEMLNNYIYSSRNKTNKRIVTQLAINCFILSINKEEFSNCSYLIDEIKTLLDNELNFYEQTVFLYATGYFEFKRQLETGVEKMKQAIQVLDILNEDKLKLHYADHFDKLVNKD	KLKGSPLMKKISKFLPILILAMDIIIIVGG
WP_002985634.1	STPY001.D.00149.C001_00474	C	MKSKLGATLRKVRKGKQISLCFVADEHLSKSQISRFERGESEISCIRLINILDKLHITLDEFLILHDEDYTNSETFANLVQYIRKQYSSQNINNIACLLSDTSDYTLNSFEKTMVKSILHTMDSSIIPSDDELLQLTDYLFKVEKWGYYEILLLGNCVRTINYNSYFLLTKEMLNNYIYSSRNKTNKRIVTQLAINCFILSINKEEFSNCSYLIDEIKTLLDNELNFYEQTVFLYATGYFEFKRQLETGVEKMKQAIQVLDILNEDKLKLHYADHFDKLVNKD	KLKGSPLMKKISKFLPILILAMDIIIIVGG
WP_002985634.1	STPY001.D.00150.C001_01415	C	MKSKLGATLRKVRKGKQISLCFVADEHLSKSQISRFERGESEISCIRLINILDKLHITLDEFLILHDEDYTNSETFANLVQYIRKQYSSQNINNIACLLSDTSDYTLNSFEKTMVKSILHTMDSSIIPSDDELLQLTDYLFKVEKWGYYEILLLGNCVRTINYNSYFLLTKEMLNNYIYSSRNKTNKRIVTQLAINCFILSINKEEFSNCSYLIDEIKTLLDNELNFYEQTVFLYATGYFEFKRQLETGVEKMKQAIQVLDILNEDKLKLHYADHFDKLVNKD	KLKGSPLMKKISKFLPILILAMDIIIIVGG
WP_002985634.1	STPY001.D.00151.C001_00479	C	MKSKLGATLRKVRKGKQISLCFVADEHLSKSQISRFERGESEISCIRLINILDKLHITLDEFLILHDEDYTNSETFANLVQYIRKQYSSQNINNIACLLSDTSDYTLNSFEKTMVKSILHTMDSSIIPSDDELLQLTDYLFKVEKWGYYEILLLGNCVRTINYNSYFLLTKEMLNNYIYSSRNKTNKRIVTQLAINCFILSINKEEFSNCSYLIDEIKTLLDNELNFYEQTVFLYATGYFEFKRQLETGVEKMKQAIQVLDILNEDKLKLHYADHFDKLVNKD	KLKGSPLMKKISKFLPILILAMDIIIIVGG
WP_002985634.1	STPY001.D.00154.C001_00476	C	MKSKLGATLRKVRKGKQISLCFVADEHLSKSQISRFERGESEISCIRLINILDKLHITLDEFLILHDEDYTNSETFANLVQYIRKQYSSQNINNIACLLSDTSDYTLNSFEKTMVKSILHTMDSSIIPSDDELLQLTDYLFKVEKWGYYEILLLGNCVRTINYNSYFLLTKEMLNNYIYSSRNKTNKRIVTQLAINCFILSINKEEFSNCSYLIDEIKTLLDNELNFYEQTVFLYATGYFEFKRQLETGVEKMKQAIQVLDILNEDKLKLHYADHFDKLVNKD	KLKGSPLMKKISKFLPILILAMDIIIIVGG
WP_111712496.1	STPY001.D.00133.C001_01401	C	MKSKLGATLRKVRKGKQISLCFVADEHLSKSQISRFERGESEISCIRLINILDKLHITLDEFLILHDEDYNNSETFANLVQYIRKQYSSQNINNIACLLSDTSDYTLNSFEKTMVKSILHTMDSSIIPSDDELLQLTDYLFKVEKWGYYEILLLGNCVRTINYNSYFLLTKEMLNNYIYSSRNKTNKRIVTQLAINCFILSINKEEFSNCSYLIDEIKTLLDNELNFYEQTVFLYATGYFEFKRQLETGVEKMKQAIQVLDILNEDKLKLHYADHFDKLVNKD	KLKGSPLMKKISKFLPILILAMDIIIIVGG
WP_023611597.1	STPY001.D.00110.C001_00477	C	MKSKLGATLRKVRKGKQISLCFVADEHLSKSQISRFERGESEISCIRLINILDKLHITLDEFLILHDEDYTNSETFANLVQYIRKQYSSQNINNIACLLSDTSDYTLNSFEKTMVKSILHTMDSSIIPPDDELLQLTDYLFKVEKWGYYEILLLGNCVRTINYNSYFLLTKEMLNNYIYSSRNKTNKRIVTQLAINCFILSINKEEFSNCSYLIDEIKSLLDNELNFYEQTVFLYATGYFEFKRQLETGVEKMKQAIQVLDILNEDKLKLHYADHFDKLVNKD	KLKGSPLMKKISKFLPILILAMDIIIIVGG
WP_023612176.1	STPY001.D.00070.C001_00486	C	MKSKLGATLRKVRKGKQISLCFVADEHLSKSQISRFERGESEISCIRLINILDKLHITLDEFLILHDEDYTNSETFANLVQYIRKQYSSQNINNIACLLSDTSEYTLNSFEKTMVKSILHTMDSSIIPSDDELLQLTDYLFKVEKWGYYEILLLGNCVRTINYNSYFLLTKEMLNNYIYSSRNKTNKRIVTQLAINCFILSINKEEFSNCSYLIDEIKTLLDNELNFYEQTVFLYATGYFEFKRQLETGVEKMKQAIQVLDILNEDKLKLHYADHFDKLVNKD	KLKGSPLMKKISKFLPILILAMDIIIIVGG
WP_023612176.1	STPY001.D.00107.C001_00485	C	MKSKLGATLRKVRKGKQISLCFVADEHLSKSQISRFERGESEISCIRLINILDKLHITLDEFLILHDEDYTNSETFANLVQYIRKQYSSQNINNIACLLSDTSEYTLNSFEKTMVKSILHTMDSSIIPSDDELLQLTDYLFKVEKWGYYEILLLGNCVRTINYNSYFLLTKEMLNNYIYSSRNKTNKRIVTQLAINCFILSINKEEFSNCSYLIDEIKTLLDNELNFYEQTVFLYATGYFEFKRQLETGVEKMKQAIQVLDILNEDKLKLHYADHFDKLVNKD	KLKGSPLMKKISKFLPILILAMDIIIIVGG
WP_023612176.1	STPY001.D.00118.C001_00496	C	MKSKLGATLRKVRKGKQISLCFVADEHLSKSQISRFERGESEISCIRLINILDKLHITLDEFLILHDEDYTNSETFANLVQYIRKQYSSQNINNIACLLSDTSEYTLNSFEKTMVKSILHTMDSSIIPSDDELLQLTDYLFKVEKWGYYEILLLGNCVRTINYNSYFLLTKEMLNNYIYSSRNKTNKRIVTQLAINCFILSINKEEFSNCSYLIDEIKTLLDNELNFYEQTVFLYATGYFEFKRQLETGVEKMKQAIQVLDILNEDKLKLHYADHFDKLVNKD	KLKGSPLMKKISKFLPILILAMDIIIIVGG
WP_023612176.1	STPY001.D.00136.C001_00486	C	MKSKLGATLRKVRKGKQISLCFVADEHLSKSQISRFERGESEISCIRLINILDKLHITLDEFLILHDEDYTNSETFANLVQYIRKQYSSQNINNIACLLSDTSEYTLNSFEKTMVKSILHTMDSSIIPSDDELLQLTDYLFKVEKWGYYEILLLGNCVRTINYNSYFLLTKEMLNNYIYSSRNKTNKRIVTQLAINCFILSINKEEFSNCSYLIDEIKTLLDNELNFYEQTVFLYATGYFEFKRQLETGVEKMKQAIQVLDILNEDKLKLHYADHFDKLVNKD	KLKGSPLMKKISKFLPILILAMDIIIIVGG
WP_023612176.1	STPY001.D.00152.C001_00485	C	MKSKLGATLRKVRKGKQISLCFVADEHLSKSQISRFERGESEISCIRLINILDKLHITLDEFLILHDEDYTNSETFANLVQYIRKQYSSQNINNIACLLSDTSEYTLNSFEKTMVKSILHTMDSSIIPSDDELLQLTDYLFKVEKWGYYEILLLGNCVRTINYNSYFLLTKEMLNNYIYSSRNKTNKRIVTQLAINCFILSINKEEFSNCSYLIDEIKTLLDNELNFYEQTVFLYATGYFEFKRQLETGVEKMKQAIQVLDILNEDKLKLHYADHFDKLVNKD	KLKGSPLMKKISKFLPILILAMDIIIIVGG
WP_047235920.1	STPY001.D.00029.C001_01348	C	MKSKLGATLRKVRKGKQISLCFVADEHLSKSQISRFERGESEISCIRLINILDKLHITLDEFLILHDEDYTNSETFANLVQYIRKQYSSQNINNIACLLSDTSDYTLNSFEKTMVKSILHTMDSSIIPSDDELLQLTDYLFKVEKWGYYEILLLGNCVRTINYNPYFLLTKEMLNNYIYSSRNKTNKRIVTQLAINCFILSINKEEFSNCSYLIDEIKTLLDNELNFYEQTVFLYATGYFEFKRQLETGVEKMKQAIQVLDILNEDKLKLHYADHFDKLVNKD	KLKGSPLMKKISKFLPILILAMDIIIIVGG
WP_047235920.1	STPY001.D.00120.C001_01406	C	MKSKLGATLRKVRKGKQISLCFVADEHLSKSQISRFERGESEISCIRLINILDKLHITLDEFLILHDEDYTNSETFANLVQYIRKQYSSQNINNIACLLSDTSDYTLNSFEKTMVKSILHTMDSSIIPSDDELLQLTDYLFKVEKWGYYEILLLGNCVRTINYNPYFLLTKEMLNNYIYSSRNKTNKRIVTQLAINCFILSINKEEFSNCSYLIDEIKTLLDNELNFYEQTVFLYATGYFEFKRQLETGVEKMKQAIQVLDILNEDKLKLHYADHFDKLVNKD	KLKGSPLMKKISKFLPILILAMDIIIIVGG
WP_111680885.1	STPY001.D.00098.C001_01533	C	MKSKLGATLRKVRKGKQISLCFVADEHLSKSQISRFERGESEISCIRLINILDKLHITLDEFLILHDEDYTNSETFANLVQYIRKQYSSQNINNIACLLSDTSDYTLNSFEKTMVKSILHTMDSSIIPSDDELLQLTDYLFKVEKWGYYEILLLGNCVRTINYNSYFLLTKEMLNNYIYSSRNKTNKRIVTQLAINCFILSINKEEFSNCSYLIDDIKTLLNNELNFYEQTVFLYATGYFEFKRQLETGVEKMKQAIQVLDILNEDKLKLHYADHFDKLVNKD	KLKGSPLMKKISKFLPILILAMDIIIIVGG
WP_129322113.1	STPY001.D.00069.C001_01415	C	MKSKLGATLRKVRKGKQISLCFVADEHLSKSQISRFERGESEISCIRLINILDKLHITLDEFLILHDEDYTNSETFANLVQYIRKQYSSQNINNIACLLSDTSDYILNSFEKTMVKSILHTMDSSIIPSDDELLQLTDYLFKVEKWGYYEILLLGNCVRTINYNSYFLLTKEMLNNYIYSSRNKTNKRIVTQLAINCFILSINKEEFSNCSYLIDEIKTLLDNELNFYEQTVFLYATGYFEFKRQLETGVEKMKQAIQVLDILNEDKLKLHYADHFDKLVNKD	KLKGSPLMKKISKFLPILILAMDIIIIVGG
WP_007891356.1	STPS003.D.00001.C001_00128	C	MLSKLGKTLRKVRKGKQVSLSSVADEHLSKSQISRFERGESEISCIRLINILDKLHISLDEFLILHDNDYPKTASFANLVQYIRKQYSSQNKDKITALLSNTSPYELNPLERTMIKSILHTLDNRVMPSDEEMLQLTDYLFKIEKWGYYEIILLANCVRTIHYNTCFLLTKEMLKNYIYSSMNKTNKRLVTQLAINCLIVSVDKSEFDNCTFLINEIEKLLDKELNYYEQTVFVYARGYWEFKNNHLSKGIEKMEKAMQIFEILGESQMKSQYLEHYKKHVKAK	YTINTQLKKHKRRSEMKEVLKSAPILLVIVDIIIIAGG
WP_011017496.1	STPY001.D.00002.C001_00538	C	MKSKLGVTLRKVRKGKQISLCFVADEHLSKSQISRFERGESEISCIRLINILDKLHITLDEFLILHDEDYTNSETFANLVQYIRKQYSSQNINNIACLLSDTSDYTLNSFEKTMVKSILHTMDSSIIPSDDELLQLTDYLFKVEKWGYYEILLLGNCVRTINYNSYFLLTKEMLNNYIYSSRNKTNKRIVTQLAINCFILSINKEEFSNCSYLIDEIKTLLDNELNFYEQTVFLYATGYFEFKRQLETGVEKMKQAIQVLDILNEDKLKLHYADHFDKLVNKD	KLKGSPLMKKISKFLPILILAMDIIIIVGG
WP_011017496.1	STPY001.D.00004.C001_01471	C	MKSKLGVTLRKVRKGKQISLCFVADEHLSKSQISRFERGESEISCIRLINILDKLHITLDEFLILHDEDYTNSETFANLVQYIRKQYSSQNINNIACLLSDTSDYTLNSFEKTMVKSILHTMDSSIIPSDDELLQLTDYLFKVEKWGYYEILLLGNCVRTINYNSYFLLTKEMLNNYIYSSRNKTNKRIVTQLAINCFILSINKEEFSNCSYLIDEIKTLLDNELNFYEQTVFLYATGYFEFKRQLETGVEKMKQAIQVLDILNEDKLKLHYADHFDKLVNKD	KLKGSPLMKKISKFLPILILAMDIIIIVGG
WP_011017496.1	STPY001.D.00006.C001_00514	C	MKSKLGVTLRKVRKGKQISLCFVADEHLSKSQISRFERGESEISCIRLINILDKLHITLDEFLILHDEDYTNSETFANLVQYIRKQYSSQNINNIACLLSDTSDYTLNSFEKTMVKSILHTMDSSIIPSDDELLQLTDYLFKVEKWGYYEILLLGNCVRTINYNSYFLLTKEMLNNYIYSSRNKTNKRIVTQLAINCFILSINKEEFSNCSYLIDEIKTLLDNELNFYEQTVFLYATGYFEFKRQLETGVEKMKQAIQVLDILNEDKLKLHYADHFDKLVNKD	KLKGSPLMKKISKFLPILILAMDIIIIVGG
WP_011017496.1	STPY001.D.00009.C001_00468	C	MKSKLGVTLRKVRKGKQISLCFVADEHLSKSQISRFERGESEISCIRLINILDKLHITLDEFLILHDEDYTNSETFANLVQYIRKQYSSQNINNIACLLSDTSDYTLNSFEKTMVKSILHTMDSSIIPSDDELLQLTDYLFKVEKWGYYEILLLGNCVRTINYNSYFLLTKEMLNNYIYSSRNKTNKRIVTQLAINCFILSINKEEFSNCSYLIDEIKTLLDNELNFYEQTVFLYATGYFEFKRQLETGVEKMKQAIQVLDILNEDKLKLHYADHFDKLVNKD	KLKGSPLMKKISKFLPILILAMDIIIIVGG
WP_011017496.1	STPY001.D.00022.C001_00454	C	MKSKLGVTLRKVRKGKQISLCFVADEHLSKSQISRFERGESEISCIRLINILDKLHITLDEFLILHDEDYTNSETFANLVQYIRKQYSSQNINNIACLLSDTSDYTLNSFEKTMVKSILHTMDSSIIPSDDELLQLTDYLFKVEKWGYYEILLLGNCVRTINYNSYFLLTKEMLNNYIYSSRNKTNKRIVTQLAINCFILSINKEEFSNCSYLIDEIKTLLDNELNFYEQTVFLYATGYFEFKRQLETGVEKMKQAIQVLDILNEDKLKLHYADHFDKLVNKD	KLKGSPLMKKISKFLPILILAMDIIIIVGG
WP_011017496.1	STPY001.D.00026.C001_00467	C	MKSKLGVTLRKVRKGKQISLCFVADEHLSKSQISRFERGESEISCIRLINILDKLHITLDEFLILHDEDYTNSETFANLVQYIRKQYSSQNINNIACLLSDTSDYTLNSFEKTMVKSILHTMDSSIIPSDDELLQLTDYLFKVEKWGYYEILLLGNCVRTINYNSYFLLTKEMLNNYIYSSRNKTNKRIVTQLAINCFILSINKEEFSNCSYLIDEIKTLLDNELNFYEQTVFLYATGYFEFKRQLETGVEKMKQAIQVLDILNEDKLKLHYADHFDKLVNKD	KLKGSPLMKKISKFLPILILAMDIIIIVGG
WP_011017496.1	STPY001.D.00027.C001_00467	C	MKSKLGVTLRKVRKGKQISLCFVADEHLSKSQISRFERGESEISCIRLINILDKLHITLDEFLILHDEDYTNSETFANLVQYIRKQYSSQNINNIACLLSDTSDYTLNSFEKTMVKSILHTMDSSIIPSDDELLQLTDYLFKVEKWGYYEILLLGNCVRTINYNSYFLLTKEMLNNYIYSSRNKTNKRIVTQLAINCFILSINKEEFSNCSYLIDEIKTLLDNELNFYEQTVFLYATGYFEFKRQLETGVEKMKQAIQVLDILNEDKLKLHYADHFDKLVNKD	KLKGSPLMKKISKFLPILILAMDIIIIVGG
WP_011017496.1	STPY001.D.00030.C001_01282	C	MKSKLGVTLRKVRKGKQISLCFVADEHLSKSQISRFERGESEISCIRLINILDKLHITLDEFLILHDEDYTNSETFANLVQYIRKQYSSQNINNIACLLSDTSDYTLNSFEKTMVKSILHTMDSSIIPSDDELLQLTDYLFKVEKWGYYEILLLGNCVRTINYNSYFLLTKEMLNNYIYSSRNKTNKRIVTQLAINCFILSINKEEFSNCSYLIDEIKTLLDNELNFYEQTVFLYATGYFEFKRQLETGVEKMKQAIQVLDILNEDKLKLHYADHFDKLVNKD	KLKGSPLMKKISKFLPILILAMDIIIIVGG
WP_011017496.1	STPY001.D.00039.C001_00466	C	MKSKLGVTLRKVRKGKQISLCFVADEHLSKSQISRFERGESEISCIRLINILDKLHITLDEFLILHDEDYTNSETFANLVQYIRKQYSSQNINNIACLLSDTSDYTLNSFEKTMVKSILHTMDSSIIPSDDELLQLTDYLFKVEKWGYYEILLLGNCVRTINYNSYFLLTKEMLNNYIYSSRNKTNKRIVTQLAINCFILSINKEEFSNCSYLIDEIKTLLDNELNFYEQTVFLYATGYFEFKRQLETGVEKMKQAIQVLDILNEDKLKLHYADHFDKLVNKD	KLKGSPLMKKISKFLPILILAMDIIIIVGG
WP_011017496.1	STPY001.D.00059.C001_00504	Prophage	MKSKLGVTLRKVRKGKQISLCFVADEHLSKSQISRFERGESEISCIRLINILDKLHITLDEFLILHDEDYTNSETFANLVQYIRKQYSSQNINNIACLLSDTSDYTLNSFEKTMVKSILHTMDSSIIPSDDELLQLTDYLFKVEKWGYYEILLLGNCVRTINYNSYFLLTKEMLNNYIYSSRNKTNKRIVTQLAINCFILSINKEEFSNCSYLIDEIKTLLDNELNFYEQTVFLYATGYFEFKRQLETGVEKMKQAIQVLDILNEDKLKLHYADHFDKLVNKD	KLKGSPLMKKISKFLPILILAMDIIIIVGG
WP_011017496.1	STPY001.D.00099.C001_00474	C	MKSKLGVTLRKVRKGKQISLCFVADEHLSKSQISRFERGESEISCIRLINILDKLHITLDEFLILHDEDYTNSETFANLVQYIRKQYSSQNINNIACLLSDTSDYTLNSFEKTMVKSILHTMDSSIIPSDDELLQLTDYLFKVEKWGYYEILLLGNCVRTINYNSYFLLTKEMLNNYIYSSRNKTNKRIVTQLAINCFILSINKEEFSNCSYLIDEIKTLLDNELNFYEQTVFLYATGYFEFKRQLETGVEKMKQAIQVLDILNEDKLKLHYADHFDKLVNKD	KLKGSPLMKKISKFLPILILAMDIIIIVGG
WP_011017496.1	STPY001.D.00103.C001_00473	C	MKSKLGVTLRKVRKGKQISLCFVADEHLSKSQISRFERGESEISCIRLINILDKLHITLDEFLILHDEDYTNSETFANLVQYIRKQYSSQNINNIACLLSDTSDYTLNSFEKTMVKSILHTMDSSIIPSDDELLQLTDYLFKVEKWGYYEILLLGNCVRTINYNSYFLLTKEMLNNYIYSSRNKTNKRIVTQLAINCFILSINKEEFSNCSYLIDEIKTLLDNELNFYEQTVFLYATGYFEFKRQLETGVEKMKQAIQVLDILNEDKLKLHYADHFDKLVNKD	KLKGSPLMKKISKFLPILILAMDIIIIVGG
WP_011017496.1	STPY001.D.00105.C001_00293	C	MKSKLGVTLRKVRKGKQISLCFVADEHLSKSQISRFERGESEISCIRLINILDKLHITLDEFLILHDEDYTNSETFANLVQYIRKQYSSQNINNIACLLSDTSDYTLNSFEKTMVKSILHTMDSSIIPSDDELLQLTDYLFKVEKWGYYEILLLGNCVRTINYNSYFLLTKEMLNNYIYSSRNKTNKRIVTQLAINCFILSINKEEFSNCSYLIDEIKTLLDNELNFYEQTVFLYATGYFEFKRQLETGVEKMKQAIQVLDILNEDKLKLHYADHFDKLVNKD	KLKGSPLMKKISKFLPILILAMDIIIIVGG
WP_011017496.1	STPY001.D.00116.C001_00474	C	MKSKLGVTLRKVRKGKQISLCFVADEHLSKSQISRFERGESEISCIRLINILDKLHITLDEFLILHDEDYTNSETFANLVQYIRKQYSSQNINNIACLLSDTSDYTLNSFEKTMVKSILHTMDSSIIPSDDELLQLTDYLFKVEKWGYYEILLLGNCVRTINYNSYFLLTKEMLNNYIYSSRNKTNKRIVTQLAINCFILSINKEEFSNCSYLIDEIKTLLDNELNFYEQTVFLYATGYFEFKRQLETGVEKMKQAIQVLDILNEDKLKLHYADHFDKLVNKD	KLKGSPLMKKISKFLPILILAMDIIIIVGG
WP_011017496.1	STPY001.D.00119.C001_01095	C	MKSKLGVTLRKVRKGKQISLCFVADEHLSKSQISRFERGESEISCIRLINILDKLHITLDEFLILHDEDYTNSETFANLVQYIRKQYSSQNINNIACLLSDTSDYTLNSFEKTMVKSILHTMDSSIIPSDDELLQLTDYLFKVEKWGYYEILLLGNCVRTINYNSYFLLTKEMLNNYIYSSRNKTNKRIVTQLAINCFILSINKEEFSNCSYLIDEIKTLLDNELNFYEQTVFLYATGYFEFKRQLETGVEKMKQAIQVLDILNEDKLKLHYADHFDKLVNKD	KLKGSPLMKKISKFLPILILAMDIIIIVGG
WP_011017496.1	STPY001.D.00121.C001_01360	C	MKSKLGVTLRKVRKGKQISLCFVADEHLSKSQISRFERGESEISCIRLINILDKLHITLDEFLILHDEDYTNSETFANLVQYIRKQYSSQNINNIACLLSDTSDYTLNSFEKTMVKSILHTMDSSIIPSDDELLQLTDYLFKVEKWGYYEILLLGNCVRTINYNSYFLLTKEMLNNYIYSSRNKTNKRIVTQLAINCFILSINKEEFSNCSYLIDEIKTLLDNELNFYEQTVFLYATGYFEFKRQLETGVEKMKQAIQVLDILNEDKLKLHYADHFDKLVNKD	KLKGSPLMKKISKFLPILILAMDIIIIVGG
WP_011017496.1	STPY001.D.00124.C001_01196	C	MKSKLGVTLRKVRKGKQISLCFVADEHLSKSQISRFERGESEISCIRLINILDKLHITLDEFLILHDEDYTNSETFANLVQYIRKQYSSQNINNIACLLSDTSDYTLNSFEKTMVKSILHTMDSSIIPSDDELLQLTDYLFKVEKWGYYEILLLGNCVRTINYNSYFLLTKEMLNNYIYSSRNKTNKRIVTQLAINCFILSINKEEFSNCSYLIDEIKTLLDNELNFYEQTVFLYATGYFEFKRQLETGVEKMKQAIQVLDILNEDKLKLHYADHFDKLVNKD	KLKGSPLMKKISKFLPILILAMDIIIIVGG
WP_011017496.1	STPY001.D.00127.C001_00497	C	MKSKLGVTLRKVRKGKQISLCFVADEHLSKSQISRFERGESEISCIRLINILDKLHITLDEFLILHDEDYTNSETFANLVQYIRKQYSSQNINNIACLLSDTSDYTLNSFEKTMVKSILHTMDSSIIPSDDELLQLTDYLFKVEKWGYYEILLLGNCVRTINYNSYFLLTKEMLNNYIYSSRNKTNKRIVTQLAINCFILSINKEEFSNCSYLIDEIKTLLDNELNFYEQTVFLYATGYFEFKRQLETGVEKMKQAIQVLDILNEDKLKLHYADHFDKLVNKD	KLKGSPLMKKISKFLPILILAMDIIIIVGG
WP_011017496.1	STPY001.D.00130.C001_00469	C	MKSKLGVTLRKVRKGKQISLCFVADEHLSKSQISRFERGESEISCIRLINILDKLHITLDEFLILHDEDYTNSETFANLVQYIRKQYSSQNINNIACLLSDTSDYTLNSFEKTMVKSILHTMDSSIIPSDDELLQLTDYLFKVEKWGYYEILLLGNCVRTINYNSYFLLTKEMLNNYIYSSRNKTNKRIVTQLAINCFILSINKEEFSNCSYLIDEIKTLLDNELNFYEQTVFLYATGYFEFKRQLETGVEKMKQAIQVLDILNEDKLKLHYADHFDKLVNKD	KLKGSPLMKKISKFLPILILAMDIIIIVGG
WP_011017496.1	STPY001.D.00135.C001_00485	C	MKSKLGVTLRKVRKGKQISLCFVADEHLSKSQISRFERGESEISCIRLINILDKLHITLDEFLILHDEDYTNSETFANLVQYIRKQYSSQNINNIACLLSDTSDYTLNSFEKTMVKSILHTMDSSIIPSDDELLQLTDYLFKVEKWGYYEILLLGNCVRTINYNSYFLLTKEMLNNYIYSSRNKTNKRIVTQLAINCFILSINKEEFSNCSYLIDEIKTLLDNELNFYEQTVFLYATGYFEFKRQLETGVEKMKQAIQVLDILNEDKLKLHYADHFDKLVNKD	KLKGSPLMKKISKFLPILILAMDIIIIVGG
WP_011017496.1	STPY001.D.00139.C001_00448	C	MKSKLGVTLRKVRKGKQISLCFVADEHLSKSQISRFERGESEISCIRLINILDKLHITLDEFLILHDEDYTNSETFANLVQYIRKQYSSQNINNIACLLSDTSDYTLNSFEKTMVKSILHTMDSSIIPSDDELLQLTDYLFKVEKWGYYEILLLGNCVRTINYNSYFLLTKEMLNNYIYSSRNKTNKRIVTQLAINCFILSINKEEFSNCSYLIDEIKTLLDNELNFYEQTVFLYATGYFEFKRQLETGVEKMKQAIQVLDILNEDKLKLHYADHFDKLVNKD	KLKGSPLMKKISKFLPILILAMDIIIIVGG
WP_011017496.1	STPY001.D.00156.C001_01777	C	MKSKLGVTLRKVRKGKQISLCFVADEHLSKSQISRFERGESEISCIRLINILDKLHITLDEFLILHDEDYTNSETFANLVQYIRKQYSSQNINNIACLLSDTSDYTLNSFEKTMVKSILHTMDSSIIPSDDELLQLTDYLFKVEKWGYYEILLLGNCVRTINYNSYFLLTKEMLNNYIYSSRNKTNKRIVTQLAINCFILSINKEEFSNCSYLIDEIKTLLDNELNFYEQTVFLYATGYFEFKRQLETGVEKMKQAIQVLDILNEDKLKLHYADHFDKLVNKD	KLKGSPLMKKISKFLPILILAMDIIIIVGG
WP_111694713.1	STPY001.D.00138.C001_00476	C	MKSKLGATLRKVRKGKQISLCFVADEHLSKSQISRFERGESEISCIRLINILDKLHITLDEFLILHDEDYTNSETFANLVQYIRKQYSSQNINNIACLLSDTSDYTLNSFEKTMVKSILHTIDSSIIPSDDELLQLTDYLFKVEKWGYYEILLLGNCVRTINYNSYFLLTKEMLNNYIYSSRNKTNKRIVTQLAINCFILSINKEEFSNCSYLVDEIKTLLDNELNFYEQTVFLYATGYFEFKRQLETGVEKMKQAIQVLDILNEDKLKLHYADHFDKLVNKD	KLKGSPLMKKISKFLPILILAMDIIIIVGG
WP_024394722.1	STSU001.D.00038.C001_00280	C	MKLHLGKTLRKVRQGKQISLCSLADEHLSKSQISRFERGESEISCVRLINILDKLNISLDEFLILHDSDYTNTESFAKLMQYIRKQYSSQNIDNIASLLSNSSKYNLNPYVRTMVKSILHTLDSNIVPSDEELLQLTDYLFKIENWGYYEIILLGNCVRTINYDSYFLLTKEMLHNYIYSSLNKTNKQIVTQLAINCFILSIDMEKFSNCSYLISEIKKLLDNELNFYEQTVFLYATGYFEFKRSGKGIEKMKQAIQVLDLLGEDKLKLHYTSHFDKLVNKK	KRKGSPSMKKISKLIPILVLIMDIIIIVGG
WP_038433652.1	STPY001.D.00021.C001_01492	C	MKSKLGVTLRKVRKGKQISLCFVADEHLSKSQISRFERGESEISCIRLINILDKLHITLDEFLILHDEDYTNSETFANLVQYIRKQYSSQNINNIACLLSDTSDYTLNSFEKTMVKSILHTMDSSIIPSDDELLQLTDYLFKVEKWGYYEILLLGNCVRTINYNSYFLLTKEMLNNYIYSSRNKTNKQIVTQLAINCFILSINKEEFSNCSYLIDEIKTLLDNELNFYEQTVFLYATGYFEFKRQLETGVEKMKQAIQVLDILNEDKLKLHYADHFDKLVNKD	KLKGSPLMKKISKFLPILILAMDIIIIVGG
WP_003083480.1	STPO001.D.00001.C001_01152	C	MLSNLGKTLRKVRKGKQVSLSSVADEHLSKSQISRFERGESEISCIRLINILDKLHISLDEFLILHDNDYPRTASFANLVQYIRKQYSSQNKANIAALLSNNSLYELNPLERTMIKSILHTLDKSFMPSDEEMLQLTDYLFKIEKWGYYEIILLANCIRTIHYNTCFLLTKEMLKNYIYSSLNKTNKRLVTQLAINCLIVSVDKSEFDNCTFLIDEIKKLLDKELNYYEQTVFVYATGYWEFKNNRTSKGIEKMEKAMQIFEILGESQIKSQYLEHYKKHVKNF	IHNKEKSKRRSEMKEVLKSAPILLVIVDIIIIAGG
WP_065973364.1	STTH001.D.00014.C001_02035	C	MKKFGEIFKKFRESRGLRLKDVAKAGISISQLSRFEKGETDLTISKFMLILDEINMPIDEFMYAAHDFHRDELNELLSKVRKFVSNHDVEGMKKLLYSQMESENKRDKFYQLNMILLKIRLQDLSGEAYYNQKDLDDLTDYLFSVEYWGYYELLIFSNTLDVLKHDVFMVLAREMSRRSDFYKEIPNNRRLISSMLLNGYITCVEREKFLDALYFEKQLDQCFFTETEIYERLVFQYAQNLYQYKKERNRKAIIEMKKCIGAMKLAGSNHLAKTYEGHLEKILARS	HKIEKNKSEVFHMKNQKLLPLLFLLFEGIIIIVVG
WP_012560528.1	STPY001.D.00012.C001_00491	C	MKSKLGATLRKVRKGKQISLCFVADEHLSKSQISRFERGESEISCIRLINILDKLHITLDEFLILHDEDYTNSETFANLVQYIRKQYSSQNINNIACLLSDTSDYTLNSFEKTMVKSILHTMDSSIIPSDDELLQLTDYLFKVEKWGYYEILLLGNCVRTINYNSYFLLTKEMLNNYIYSSRNKTNKRIVTQLAINCFILSINKEEFSNCSYLIDEIKTLLDNELNFYEQTVFLYATGYFEFKRLLETGVEKMKQAIQVLDILNEDKLKLHYADHFDKLVNKD	KLKGSPLMKKISKFLPILILAMDIIIIVGG
WP_111705502.1	STPY001.D.00144.C001_00479	C	MKSKLGVTLRKVRKGKQISLCFVADEHLSKSQISRFERGESEISCIRLINILDKLHITLDEFLILHDEDYTNSETFANLVQYIRKQYSSQNINNIACLLSDTSDYTLNSFEKTMVKSILHTMDSSIIPSDDELLQLTDYLFKVEKWGYYEILLLGNCVRTINYNSYFLLTKEMLNSYIYSSRNKTNKRIVTQLAINCFILSINKEEFSNCSYLIDEIKTLLDNELNFYEQTVFLYATGYFEFKRQLETGVEKMKQAIQVLDILNEDKLKLHYADHFDKLVNKD	KLKGSPLMKKISKFLPILILAMDIIIIVGG
WP_111705502.1	STPY001.D.00155.C001_01575	C	MKSKLGVTLRKVRKGKQISLCFVADEHLSKSQISRFERGESEISCIRLINILDKLHITLDEFLILHDEDYTNSETFANLVQYIRKQYSSQNINNIACLLSDTSDYTLNSFEKTMVKSILHTMDSSIIPSDDELLQLTDYLFKVEKWGYYEILLLGNCVRTINYNSYFLLTKEMLNSYIYSSRNKTNKRIVTQLAINCFILSINKEEFSNCSYLIDEIKTLLDNELNFYEQTVFLYATGYFEFKRQLETGVEKMKQAIQVLDILNEDKLKLHYADHFDKLVNKD	KLKGSPLMKKISKFLPILILAMDIIIIVGG
WP_011054271.1	STPY001.D.00003.C001_00455	C	MKSKLGATLRKVRKGKQISLCFVADEHLSKSQISRFERGESEISCIRLINILDKLHITLDEFLILHDEDYTNSETFANLVQYIRKQYSSQNINNIACLLSDTSDYTLNSFEKTMVKSILHTMDSSIIPSDDELLQLTDYLFKVKKWGYYEILLLGNCVRTINYNSYFLLTKEMLNNYIYSSRNKTNKRIVTQLAINCFILSINKEEFSNCSYLIDEIKTLLDNELNFYEQTVFLYATGYFEFKRQLETGVEKMKQAIQVLDILNEDKLKLHYADHFDKLVNKD	KRKGSPLMKKISKFLPILILAMDIIIIVGG
WP_011054271.1	STPY001.D.00005.C001_01560	C	MKSKLGATLRKVRKGKQISLCFVADEHLSKSQISRFERGESEISCIRLINILDKLHITLDEFLILHDEDYTNSETFANLVQYIRKQYSSQNINNIACLLSDTSDYTLNSFEKTMVKSILHTMDSSIIPSDDELLQLTDYLFKVKKWGYYEILLLGNCVRTINYNSYFLLTKEMLNNYIYSSRNKTNKRIVTQLAINCFILSINKEEFSNCSYLIDEIKTLLDNELNFYEQTVFLYATGYFEFKRQLETGVEKMKQAIQVLDILNEDKLKLHYADHFDKLVNKD	KRKGSPLMKKISKFLPILILAMDIIIIVGG
WP_011054271.1	STPY001.D.00019.C001_01561	C	MKSKLGATLRKVRKGKQISLCFVADEHLSKSQISRFERGESEISCIRLINILDKLHITLDEFLILHDEDYTNSETFANLVQYIRKQYSSQNINNIACLLSDTSDYTLNSFEKTMVKSILHTMDSSIIPSDDELLQLTDYLFKVKKWGYYEILLLGNCVRTINYNSYFLLTKEMLNNYIYSSRNKTNKRIVTQLAINCFILSINKEEFSNCSYLIDEIKTLLDNELNFYEQTVFLYATGYFEFKRQLETGVEKMKQAIQVLDILNEDKLKLHYADHFDKLVNKD	KRKGSPLMKKISKFLPILILAMDIIIIVGG
WP_011054271.1	STPY001.D.00054.C001_01562	C	MKSKLGATLRKVRKGKQISLCFVADEHLSKSQISRFERGESEISCIRLINILDKLHITLDEFLILHDEDYTNSETFANLVQYIRKQYSSQNINNIACLLSDTSDYTLNSFEKTMVKSILHTMDSSIIPSDDELLQLTDYLFKVKKWGYYEILLLGNCVRTINYNSYFLLTKEMLNNYIYSSRNKTNKRIVTQLAINCFILSINKEEFSNCSYLIDEIKTLLDNELNFYEQTVFLYATGYFEFKRQLETGVEKMKQAIQVLDILNEDKLKLHYADHFDKLVNKD	KRKGSPLMKKISKFLPILILAMDIIIIVGG
WP_011054271.1	STPY001.D.00060.C001_01581	C	MKSKLGATLRKVRKGKQISLCFVADEHLSKSQISRFERGESEISCIRLINILDKLHITLDEFLILHDEDYTNSETFANLVQYIRKQYSSQNINNIACLLSDTSDYTLNSFEKTMVKSILHTMDSSIIPSDDELLQLTDYLFKVKKWGYYEILLLGNCVRTINYNSYFLLTKEMLNNYIYSSRNKTNKRIVTQLAINCFILSINKEEFSNCSYLIDEIKTLLDNELNFYEQTVFLYATGYFEFKRQLETGVEKMKQAIQVLDILNEDKLKLHYADHFDKLVNKD	KRKGSPLMKKISKFLPILILAMDIIIIVGG
WP_011054271.1	STPY001.D.00062.C001_01534	C	MKSKLGATLRKVRKGKQISLCFVADEHLSKSQISRFERGESEISCIRLINILDKLHITLDEFLILHDEDYTNSETFANLVQYIRKQYSSQNINNIACLLSDTSDYTLNSFEKTMVKSILHTMDSSIIPSDDELLQLTDYLFKVKKWGYYEILLLGNCVRTINYNSYFLLTKEMLNNYIYSSRNKTNKRIVTQLAINCFILSINKEEFSNCSYLIDEIKTLLDNELNFYEQTVFLYATGYFEFKRQLETGVEKMKQAIQVLDILNEDKLKLHYADHFDKLVNKD	KRKGSPLMKKISKFLPILILAMDIIIIVGG
WP_020999393.1	STCO005.D.00002.C001_01214	C	MKSKLGITLRKIRNGKQISLCSLADEHLSKSQISRFERGESEISCIRLINILDKLHITLDELLILHDEDYANSETFANLVQYIRKQYSSQNINNIAYLLSDTSIYTLNSFEKTMVKSILHTMDSTIIPSDEELLQLTDYLFKVEKWGYYEIILFGNCVRTLSYNSYFLLTKEMLNNYIYSSLNKTNKRIVTQLAINCLILSIDKEEFSNCSYLIGEIKTLLNNELNFYEQTVFLYATGYFEFKRQSGTGIEKMKQAIQVLDILGEDKLKLHYTDHLDKLVNKE	IKKERKCEMKKISKFIAILVLVMDIIIIVGG
WP_111674857.1	STPY001.D.00114.C001_00515	C	MKSKLGVTLRKVRKGKQISLCFVADEHLSKSQISRFERGESEISCIRLINILDKLHITLDEFLILHDEDYTNSETFANLVQYIRKQYSSQNINNIACLLSDTSDYTLNSFEKTMVKSILHTMDSSIILSDDELLQLTDYLFKVEKWGYYEILLLGNCVRTINYNSYFLLTKEMLNNYIYSSRNKTNKRIVTQLAINCFILSINKEEFSNCSYLIDEIKTLLDNELNFYEQTVFLYATGYFEFKRQLETGVEKMKQAIQVLDILNEDKLKLHYADHFDKLVNKD	KLKGSPLMKKISKFLPILILAMDIIIIVGG
WP_101415673.1	STTH001.D.00020.C001_01530	C	MKEFGAIFKKFRKSRGIRLKDVAKAGISTSQLSRFEKGQTDLTITKFMLILDEINMPIDEFMYAVHDFHRDDLNELLSKIRLFVSTHDIDGLKKLLSSQLESEPKREKFHHINTILLKIRLQDLSGESYYTQQDLADLTDYLFSVEYWGYYELLIFANTLDVLNHETLMVLAKEMSRRSDFYKETLMVLAKEMSRRSDFYKEIPNNRRMISTMLLNVYITCIEREELIDALYFEKQLNQCFFIETEIYERLVFQYAQNYYQYKKEGNNQSIIEMKKYIGAMKLAGSEHIAKTYEAHLKKLIEENS	NKSEVIHMKKQKLLLLVVLVCEGIIVILVG
WP_053039638.1	STPN001.D.00028.C001_01184	C	MKSKLGITLRKVRKGKQISLYSVADEHLSKSQISRFERGESEISCIRLINILDKLHITLDEFLVLHDEDYTNTELFANLVQYIRKQYSSQNIKNIAALLSDSSHCTLNSFEKTMVKSILHTMDSTIFPSDAELLQLTDYLFKVEKWGYYEITLLGNCVRTINYNSYFLLTKEMLNNYIYSSLNKTNKRIVTQLAINCLILSVDKEEFSNCTFLITEIKALLDNELNFYEQTVFLYTTGYFEFKCHSDSGIEKMKQAIQVLDILGEDKLKLHYTSHFDKLVNKE	KRKGSPSMKKISKFLPILVLVMDIIIIVGG
WP_012512678.1	STPN001.D.00009.C001_01029	C	MKSKLGITLRKVRKGKQISLCSVADEHLSKXQISRFERGESEISCIXLINILDXLHITLDEFLILHDEDYTKTESFANLIQYIRKQYSLQNINNIQSLLSDSSNYTLDSFEKTMVKSILHTMDSRIIPSDDELLQLADYLFKVEKWGYYEIILLGNCVRTINYNSYFLLTKEMLNNYIYSSLNKTNKRIVTQLAINCFILSIDKEEFSNCSYLINEIKGLLENELNFYEQTVFLYATGYYEFKRQLSSGIETMKQAIQVLDILGEDKLKLHYTSHFDKLVNNK	KLKGSLNMKKISKFFPILMLVMDIIIIVGG
WP_014614116.1	STAU002.D.00393.C001_01542	C	MNSKLGITLRKVRNGKQISLCSLADEHLSKSQISRFERGESEISCIRLINILEKLHITLDEFLILHNEGYSKTESFANLVQYIRKQYLLQNIDNIKSLLSAPSNYTLNSFEKTMVKSILYTMDSNIFPTDDELLQLTDYLFKVKKWGYYEIILLGNCVRTINYNSYFLLTKEMLNNHIYSSLNKTNKQLVTQLAINCLILSIDTEEFTNCFYLIDEIKALLDNELNFYEQTVFLYATGYFEFKHRQSISGIEKMKQAIQILHILGEDKLKLRYTSHFDKLVNNK	KLKGSLNMKKILKILSISLLVMDVIIIVGGYMHRFTPKSLDTI
WP_014614116.1	STPS002.D.00002.C001_01496	C	MNSKLGITLRKVRNGKQISLCSLADEHLSKSQISRFERGESEISCIRLINILEKLHITLDEFLILHNEGYSKTESFANLVQYIRKQYLLQNIDNIKSLLSAPSNYTLNSFEKTMVKSILYTMDSNIFPTDDELLQLTDYLFKVKKWGYYEIILLGNCVRTINYNSYFLLTKEMLNNHIYSSLNKTNKQLVTQLAINCLILSIDTEEFTNCFYLIDEIKALLDNELNFYEQTVFLYATGYFEFKHRQSISGIEKMKQAIQILHILGEDKLKLRYTSHFDKLVNNK	KLKGSLNMKKILKILSISLLVMDVIIIVGGYMHRFTPKSLDTI
WP_014614116.1	STPS002.D.00007.C001_01485	C	MNSKLGITLRKVRNGKQISLCSLADEHLSKSQISRFERGESEISCIRLINILEKLHITLDEFLILHNEGYSKTESFANLVQYIRKQYLLQNIDNIKSLLSAPSNYTLNSFEKTMVKSILYTMDSNIFPTDDELLQLTDYLFKVKKWGYYEIILLGNCVRTINYNSYFLLTKEMLNNHIYSSLNKTNKQLVTQLAINCLILSIDTEEFTNCFYLIDEIKALLDNELNFYEQTVFLYATGYFEFKHRQSISGIEKMKQAIQILHILGEDKLKLRYTSHFDKLVNNK	KLKGSLNMKKILKILSISLLVMDVIIIVGGYMHRFTPKSLDTI
WP_093998656.1	STDY001.D.00011.C001_00994	C	MKKFGEIFKKFRESRGLRLKDVAKAGISISQLSRFEKGETDLTISKFMLILDEINMPIDEFMYAAHDFHRDELNELLSKVRQFVSNRDVEGMKKLLYSQMESENKRGKFYQLNMILLKIRLQDLSGEAYYNQKDLDDLTDYLFSVEYWGYYELLIFSNTLDVLKHDVFMVLAREMSRRSDFYKEIPNNRRLISSMLLNGYITCVEREKFLDALYFEKQLNQCFFTETEIYERLVFQYAQHLYHYKKEKDCKAIIEMRKCIGAMKLAGSNHLAKTYEDHLEKNFRRT	HKIEKNKSEVFHMKNQKLLPLLFLLFEGIIIIVVG
WP_011681501.1	STTH001.D.00003.C001_01538	C	MKEFGAIFKKFRKSRGIRLKDVAKAGISTSQLSRFEKGQTDLTITKFMLILDEINMPIDEFMYAVHDFHRDDLNELLSKIRLFVSTHDIDGLKKLLSSQLESEPKREKFHHINTILLKIRLQDLSGESYYTQQDLADLTDYLFSVEYWGYYELLIFANTLDVLNHETLMVLAKEMSRRSDFYKEIPNNRRMISTMLLNVYITCIEREELIDALYFEKQLNQCFFIETEIYERLVFQYAQNYYQYKKEGNNQSIIEMKKYIGAMKLAGSEHIAKTYEAHLKKLIEENS	NKSEVIHMKKQKLLLLVVLVCEGIIVILVG
WP_011681501.1	STTH001.D.00004.C001_01521	C	MKEFGAIFKKFRKSRGIRLKDVAKAGISTSQLSRFEKGQTDLTITKFMLILDEINMPIDEFMYAVHDFHRDDLNELLSKIRLFVSTHDIDGLKKLLSSQLESEPKREKFHHINTILLKIRLQDLSGESYYTQQDLADLTDYLFSVEYWGYYELLIFANTLDVLNHETLMVLAKEMSRRSDFYKEIPNNRRMISTMLLNVYITCIEREELIDALYFEKQLNQCFFIETEIYERLVFQYAQNYYQYKKEGNNQSIIEMKKYIGAMKLAGSEHIAKTYEAHLKKLIEENS	NKSEVIHMKKQKLLLLVVLVCEGIIVILVG
WP_011681501.1	STTH001.D.00005.C001_01580	C	MKEFGAIFKKFRKSRGIRLKDVAKAGISTSQLSRFEKGQTDLTITKFMLILDEINMPIDEFMYAVHDFHRDDLNELLSKIRLFVSTHDIDGLKKLLSSQLESEPKREKFHHINTILLKIRLQDLSGESYYTQQDLADLTDYLFSVEYWGYYELLIFANTLDVLNHETLMVLAKEMSRRSDFYKEIPNNRRMISTMLLNVYITCIEREELIDALYFEKQLNQCFFIETEIYERLVFQYAQNYYQYKKEGNNQSIIEMKKYIGAMKLAGSEHIAKTYEAHLKKLIEENS	NKSEVIHMKKQKLLLLVVLVCEGIIVILVG
WP_011681501.1	STTH001.D.00006.C001_01532	C	MKEFGAIFKKFRKSRGIRLKDVAKAGISTSQLSRFEKGQTDLTITKFMLILDEINMPIDEFMYAVHDFHRDDLNELLSKIRLFVSTHDIDGLKKLLSSQLESEPKREKFHHINTILLKIRLQDLSGESYYTQQDLADLTDYLFSVEYWGYYELLIFANTLDVLNHETLMVLAKEMSRRSDFYKEIPNNRRMISTMLLNVYITCIEREELIDALYFEKQLNQCFFIETEIYERLVFQYAQNYYQYKKEGNNQSIIEMKKYIGAMKLAGSEHIAKTYEAHLKKLIEENS	NKSEVIHMKKQKLLLLVVLVCEGIIVILVG
WP_011681501.1	STTH001.D.00007.C001_01746	C	MKEFGAIFKKFRKSRGIRLKDVAKAGISTSQLSRFEKGQTDLTITKFMLILDEINMPIDEFMYAVHDFHRDDLNELLSKIRLFVSTHDIDGLKKLLSSQLESEPKREKFHHINTILLKIRLQDLSGESYYTQQDLADLTDYLFSVEYWGYYELLIFANTLDVLNHETLMVLAKEMSRRSDFYKEIPNNRRMISTMLLNVYITCIEREELIDALYFEKQLNQCFFIETEIYERLVFQYAQNYYQYKKEGNNQSIIEMKKYIGAMKLAGSEHIAKTYEAHLKKLIEENS	NKSEVIHMKKQKLLLLVVLVCEGIIVILVG
WP_011681501.1	STTH001.D.00008.C001_01539	C	MKEFGAIFKKFRKSRGIRLKDVAKAGISTSQLSRFEKGQTDLTITKFMLILDEINMPIDEFMYAVHDFHRDDLNELLSKIRLFVSTHDIDGLKKLLSSQLESEPKREKFHHINTILLKIRLQDLSGESYYTQQDLADLTDYLFSVEYWGYYELLIFANTLDVLNHETLMVLAKEMSRRSDFYKEIPNNRRMISTMLLNVYITCIEREELIDALYFEKQLNQCFFIETEIYERLVFQYAQNYYQYKKEGNNQSIIEMKKYIGAMKLAGSEHIAKTYEAHLKKLIEENS	NKSEVIHMKKQKLLLLVVLVCEGIIVILVG
WP_011681501.1	STTH001.D.00009.C001_01522	C	MKEFGAIFKKFRKSRGIRLKDVAKAGISTSQLSRFEKGQTDLTITKFMLILDEINMPIDEFMYAVHDFHRDDLNELLSKIRLFVSTHDIDGLKKLLSSQLESEPKREKFHHINTILLKIRLQDLSGESYYTQQDLADLTDYLFSVEYWGYYELLIFANTLDVLNHETLMVLAKEMSRRSDFYKEIPNNRRMISTMLLNVYITCIEREELIDALYFEKQLNQCFFIETEIYERLVFQYAQNYYQYKKEGNNQSIIEMKKYIGAMKLAGSEHIAKTYEAHLKKLIEENS	NKSEVIHMKKQKLLLLVVLVCEGIIVILVG
WP_011681501.1	STTH001.D.00010.C001_01325	C	MKEFGAIFKKFRKSRGIRLKDVAKAGISTSQLSRFEKGQTDLTITKFMLILDEINMPIDEFMYAVHDFHRDDLNELLSKIRLFVSTHDIDGLKKLLSSQLESEPKREKFHHINTILLKIRLQDLSGESYYTQQDLADLTDYLFSVEYWGYYELLIFANTLDVLNHETLMVLAKEMSRRSDFYKEIPNNRRMISTMLLNVYITCIEREELIDALYFEKQLNQCFFIETEIYERLVFQYAQNYYQYKKEGNNQSIIEMKKYIGAMKLAGSEHIAKTYEAHLKKLIEENS	NKSEVIHMKKQKLLLLVVLVCEGIIVILVG
WP_011681501.1	STTH001.D.00012.C001_00777	C	MKEFGAIFKKFRKSRGIRLKDVAKAGISTSQLSRFEKGQTDLTITKFMLILDEINMPIDEFMYAVHDFHRDDLNELLSKIRLFVSTHDIDGLKKLLSSQLESEPKREKFHHINTILLKIRLQDLSGESYYTQQDLADLTDYLFSVEYWGYYELLIFANTLDVLNHETLMVLAKEMSRRSDFYKEIPNNRRMISTMLLNVYITCIEREELIDALYFEKQLNQCFFIETEIYERLVFQYAQNYYQYKKEGNNQSIIEMKKYIGAMKLAGSEHIAKTYEAHLKKLIEENS	NKSEVIHMKKQKLLLLVVLVCEGIIVILVG
WP_011681501.1	STTH001.D.00015.C001_01335	C	MKEFGAIFKKFRKSRGIRLKDVAKAGISTSQLSRFEKGQTDLTITKFMLILDEINMPIDEFMYAVHDFHRDDLNELLSKIRLFVSTHDIDGLKKLLSSQLESEPKREKFHHINTILLKIRLQDLSGESYYTQQDLADLTDYLFSVEYWGYYELLIFANTLDVLNHETLMVLAKEMSRRSDFYKEIPNNRRMISTMLLNVYITCIEREELIDALYFEKQLNQCFFIETEIYERLVFQYAQNYYQYKKEGNNQSIIEMKKYIGAMKLAGSEHIAKTYEAHLKKLIEENS	NKSEVIHMKKQKLLLLVVLVCEGIIVILVG
WP_011681501.1	STTH001.D.00016.C001_00673	C	MKEFGAIFKKFRKSRGIRLKDVAKAGISTSQLSRFEKGQTDLTITKFMLILDEINMPIDEFMYAVHDFHRDDLNELLSKIRLFVSTHDIDGLKKLLSSQLESEPKREKFHHINTILLKIRLQDLSGESYYTQQDLADLTDYLFSVEYWGYYELLIFANTLDVLNHETLMVLAKEMSRRSDFYKEIPNNRRMISTMLLNVYITCIEREELIDALYFEKQLNQCFFIETEIYERLVFQYAQNYYQYKKEGNNQSIIEMKKYIGAMKLAGSEHIAKTYEAHLKKLIEENS	NKSEVIHMKKQKLLLLVVLVCEGIIVILVG
WP_011681501.1	STTH001.D.00019.C001_01517	C	MKEFGAIFKKFRKSRGIRLKDVAKAGISTSQLSRFEKGQTDLTITKFMLILDEINMPIDEFMYAVHDFHRDDLNELLSKIRLFVSTHDIDGLKKLLSSQLESEPKREKFHHINTILLKIRLQDLSGESYYTQQDLADLTDYLFSVEYWGYYELLIFANTLDVLNHETLMVLAKEMSRRSDFYKEIPNNRRMISTMLLNVYITCIEREELIDALYFEKQLNQCFFIETEIYERLVFQYAQNYYQYKKEGNNQSIIEMKKYIGAMKLAGSEHIAKTYEAHLKKLIEENS	NKSEVIHMKKQKLLLLVVLVCEGIIVILVG
WP_011681501.1	STTH001.D.00024.C001_00585	C	MKEFGAIFKKFRKSRGIRLKDVAKAGISTSQLSRFEKGQTDLTITKFMLILDEINMPIDEFMYAVHDFHRDDLNELLSKIRLFVSTHDIDGLKKLLSSQLESEPKREKFHHINTILLKIRLQDLSGESYYTQQDLADLTDYLFSVEYWGYYELLIFANTLDVLNHETLMVLAKEMSRRSDFYKEIPNNRRMISTMLLNVYITCIEREELIDALYFEKQLNQCFFIETEIYERLVFQYAQNYYQYKKEGNNQSIIEMKKYIGAMKLAGSEHIAKTYEAHLKKLIEENS	NKSEVIHMKKQKLLLLVVLVCEGIIVILVG
WP_011681501.1	STTH001.D.00027.C001_01914	C	MKEFGAIFKKFRKSRGIRLKDVAKAGISTSQLSRFEKGQTDLTITKFMLILDEINMPIDEFMYAVHDFHRDDLNELLSKIRLFVSTHDIDGLKKLLSSQLESEPKREKFHHINTILLKIRLQDLSGESYYTQQDLADLTDYLFSVEYWGYYELLIFANTLDVLNHETLMVLAKEMSRRSDFYKEIPNNRRMISTMLLNVYITCIEREELIDALYFEKQLNQCFFIETEIYERLVFQYAQNYYQYKKEGNNQSIIEMKKYIGAMKLAGSEHIAKTYEAHLKKLIEENS	NKSEVIHMKKQKLLLLVVLVCEGIIVILVG
WP_011226408.1	STTH001.D.00001.C001_01487	C	MKEFGAIFKKFRKSRGIRLKDVAKAGISTSQLSRFEKGQTDLTITKFMLILDEINMPIDEFMYAVHDFHRDDLNELLSKIRLFVSTHDIDGLKKLLNSQLESEPKREKFHHINTILLKIRLQDLSGESYYTQEDLADLTDYLFSVEYWGYYELLIFANTLDVLNHETLMVLAKEMSRRSDFYKEIPNNRRMISTMLLNVYITCIEREELIDALYFEKQLNQCFFIETEIYERLVFQYAQNYYQYKKEGNNQSIIEMKKYIGAMKLAGSEHIAKTYEAHLKKLIEENS	NKSEVIHMKKQKLLLLVVLVCEGIIVILVG
WP_011226408.1	STTH001.D.00002.C001_01504	C	MKEFGAIFKKFRKSRGIRLKDVAKAGISTSQLSRFEKGQTDLTITKFMLILDEINMPIDEFMYAVHDFHRDDLNELLSKIRLFVSTHDIDGLKKLLNSQLESEPKREKFHHINTILLKIRLQDLSGESYYTQEDLADLTDYLFSVEYWGYYELLIFANTLDVLNHETLMVLAKEMSRRSDFYKEIPNNRRMISTMLLNVYITCIEREELIDALYFEKQLNQCFFIETEIYERLVFQYAQNYYQYKKEGNNQSIIEMKKYIGAMKLAGSEHIAKTYEAHLKKLIEENS	NKSEVIHMKKQKLLLLVVLVCEGIIVILVG
WP_011226408.1	STTH001.D.00011.C001_01448	C	MKEFGAIFKKFRKSRGIRLKDVAKAGISTSQLSRFEKGQTDLTITKFMLILDEINMPIDEFMYAVHDFHRDDLNELLSKIRLFVSTHDIDGLKKLLNSQLESEPKREKFHHINTILLKIRLQDLSGESYYTQEDLADLTDYLFSVEYWGYYELLIFANTLDVLNHETLMVLAKEMSRRSDFYKEIPNNRRMISTMLLNVYITCIEREELIDALYFEKQLNQCFFIETEIYERLVFQYAQNYYQYKKEGNNQSIIEMKKYIGAMKLAGSEHIAKTYEAHLKKLIEENS	NKSEVIHMKKQKLLLLVVLVCEGIIVILVG
WP_011226408.1	STTH001.D.00013.C001_01422	C	MKEFGAIFKKFRKSRGIRLKDVAKAGISTSQLSRFEKGQTDLTITKFMLILDEINMPIDEFMYAVHDFHRDDLNELLSKIRLFVSTHDIDGLKKLLNSQLESEPKREKFHHINTILLKIRLQDLSGESYYTQEDLADLTDYLFSVEYWGYYELLIFANTLDVLNHETLMVLAKEMSRRSDFYKEIPNNRRMISTMLLNVYITCIEREELIDALYFEKQLNQCFFIETEIYERLVFQYAQNYYQYKKEGNNQSIIEMKKYIGAMKLAGSEHIAKTYEAHLKKLIEENS	NKSEVIHMKKQKLLLLVVLVCEGIIVILVG
WP_011226408.1	STTH001.D.00018.C001_00774	C	MKEFGAIFKKFRKSRGIRLKDVAKAGISTSQLSRFEKGQTDLTITKFMLILDEINMPIDEFMYAVHDFHRDDLNELLSKIRLFVSTHDIDGLKKLLNSQLESEPKREKFHHINTILLKIRLQDLSGESYYTQEDLADLTDYLFSVEYWGYYELLIFANTLDVLNHETLMVLAKEMSRRSDFYKEIPNNRRMISTMLLNVYITCIEREELIDALYFEKQLNQCFFIETEIYERLVFQYAQNYYQYKKEGNNQSIIEMKKYIGAMKLAGSEHIAKTYEAHLKKLIEENS	NKSEVIHMKKQKLLLLVVLVCEGIIVILVG
WP_011226408.1	STTH001.D.00021.C001_00400	C	MKEFGAIFKKFRKSRGIRLKDVAKAGISTSQLSRFEKGQTDLTITKFMLILDEINMPIDEFMYAVHDFHRDDLNELLSKIRLFVSTHDIDGLKKLLNSQLESEPKREKFHHINTILLKIRLQDLSGESYYTQEDLADLTDYLFSVEYWGYYELLIFANTLDVLNHETLMVLAKEMSRRSDFYKEIPNNRRMISTMLLNVYITCIEREELIDALYFEKQLNQCFFIETEIYERLVFQYAQNYYQYKKEGNNQSIIEMKKYIGAMKLAGSEHIAKTYEAHLKKLIEENS	NKSEVIHMKKQKLLLLVVLVCEGIIVILVG
WP_014623249.1	STEQ002.D.00003.C001_01488	C	MKNFGEIFKKFRESRGLKLKDVAKAGISTSQLSRFEKGETDLTISKFMLILDEINMPIDEFMYAVHDFHRDELNELLSKVRHFVSNHDVDGLKKLLYSQMESNPKQEKFHKLNIILLKIRLQDLSGEAYYSSGDLSYLTDYLFSVEYWGYYELLIFSNTLDVLKHDVFMVLAREMSRRSDFYKEIPNNRRLISSMLLNGYITCVERGKFLDALYFEKQLNQCFFTETEIYERLVFQYAQHLYHYKKEKDCKAIIEMRKCIAAMKLAGSNHLSKTYEGHLEKVLAEKS	KKNKSEVFHMKKQKLLPILFLLFEGIIIIVVG
WP_014623249.1	STEQ002.D.00004.C001_00350	Prophage	MKNFGEIFKKFRESRGLKLKDVAKAGISTSQLSRFEKGETDLTISKFMLILDEINMPIDEFMYAVHDFHRDELNELLSKVRHFVSNHDVDGLKKLLYSQMESNPKQEKFHKLNIILLKIRLQDLSGEAYYSSGDLSYLTDYLFSVEYWGYYELLIFSNTLDVLKHDVFMVLAREMSRRSDFYKEIPNNRRLISSMLLNGYITCVERGKFLDALYFEKQLNQCFFTETEIYERLVFQYAQHLYHYKKEKDCKAIIEMRKCIAAMKLAGSNHLSKTYEGHLEKVLAEKS	KKNKSEVFHMKKQKLLPILFLLFEGIIIIVVG
WP_000837486.1	STPN001.D.00014.C001_01080	C	MKSKLGITLRKVRKGKQISLCSVADEHLSKSQISRFERGESEISCIRLINILDKLHITLDEFLVLHDEDYTNTELFANLVQYIRKQYSSQNIENIEFLLSDSSKYSLTSFEKTMVKSILYTMDSTIFPSDAELLQLTDYLFKVEKWGYYEITLLGNCVRTMNYNSYFLLTKEMLNNYIYSSLNKTNKRIVTQLAINCLILSVDKEEFSNCTFLITEIKALLDNELNFYKQTVFLYTTGYFEFKCHSDSGIEKMKQAIQVLDILGEDKLKLHYTSHFDKLVNKE	KRKGSPSMEKISKFLPILVLVMDIIIIVGG
WP_087010104.1	STTH001.D.00025.C001_01417	C	MKEFGAIFKKFRKSRGIRLKDVAKAGISTSQLSRFEKGQTDLTISKFMLILDEINMPIEEFMYAFHDFHRDDLNELLSKIRLFVSTHDIDGLKKLLSSQLESEPKREKFHHINTILLKIRLQDLSGESYYTQQDLADLTDYLFSVEYWGYYELLIFANTLDVLNHETLMVLAKEMSRRSDFYKEIPNNRRMISTMLLNVYITCIEREELIDALYFEKQLNQCFFIETEIYERLVFQYAQNYYQYKKEGNNQSIIEMKKYIGAMKLAGSEHIAKTYEAHLKKLIEENS	NKSEVIHMKKQKLLLLVVLVCEGIIVILVG
WP_116920334.1	STTH001.D.00022.C001_01464	C	MQKFGEVLKKFRESRGLRLKDVAKAGISTSQLSRFEKGQTDLTISKFMLILDEINMPIEEFMYAVHDFHRDDLNELLSKIRLFVSTHDIDGLKKLLNSQLESEPKREKFHHINTILLKIRLQDLSGESYYTQEDLADLTDYLFSVECWGYYELLIFANTLDVLNHETLMVLAKEMSRRSDFYKEIPNNRRMISTMLLNVYITCIEREELIDALYFEKQLNQCFFIETEIYERLVFQYAQNYYQYKKEGNNQSIIEMKKYIGAMKLAGSEHIAKTYEAHLKKLIEENS	NKSEVIHMKKQKLLLLVVLVCEGIIVILVG
WP_067088163.1	STMA001.D.00001.C001_01213	C	MKNFGEIFKKFRESRGLRLKDVANAGISTSQLSRFEKGETDLTISKFMLILDVINMPVDEFMYAVHDFHRDELNELLSKVRHFVSTRDVEGMKKLLYSQMEAEEKREKFHQINIILLKIRLQDLSGENYYDEQDLENLTDYLFSVEYWGYYELLIFSNTLDVLKHDVFMILAREMSRRSDFYKEIPTNRRLISTMLLNAYITCIERQNFMDALYFEKQLKQSFFIETEIYERLVFLYAQSLYRYRKTGSKLAIIEMKKCIGAMKLAGSDHLAQTYEGHLKKMLTENS	GLSHEKHHFLALLLAVLEGIIVIVVG
WP_061600524.1	STDY001.D.00010.C001_02222	C	MKNFGEIFKKFRESRGLRLKDVAKAGISTSQLSRFEKGETDLTISKFMFILDEINMPIDEFMYAVHDFHRDELNELLSKVRHFVSNHDIEGLKRLLYSQMESEPKQEKFHKLNIVLLKIRLQDLSGETYYSSDDLSYLTDYLFSVEYWGYYELLIFSNTLDVLNHDVFMVLAREMSRRSDFYKEIPNNRRLISSMLLNGYITCVERGKFLDALYFEKQLNQCFFIETEVYERLVFQYTQHLYRYKKETDFKAIIEMRKCIATMKLVGSDHLAKTYEGHLEKILASKR	EKNKSEVFHMKKQKLLSLLLLVFEGIIIIVVG
WP_111673319.1	STUB001.D.00004.C001_01239	C	MKSKLGITLRKIRKGKKISLCSIADSNLSKSQISRFERGESEISCIRLINILDKLHITLDEFIILHDNNSTKTGSFANLVQYIRKHYSTKNFDSIIELLSNSSRYNLNRYEKTMVKSILYTTNKNFLPSDEELLQLTDYLFKVENWGYYEIILLGNCVRTIKYNSYFLLTIEMLKNYIYSTLNKTNKRLVTQLAINCLIVSIDKEEFQNCNFLIKEVKKLLNNELNYYEQTVFLYTCGYFEFKCNHANGIEKMKKALQVFEILGEHNIKAQYQEHYDKYINQ	IKNKGRFSMKKLLKFSKFTSILLLIMDIIIIVGG
WP_012678618.1	STEQ002.D.00002.C001_01873	C	MKNFGEIFKKFRESRGLKLKDVAKAGISTSQLSRFEKGETDLTISKFMLILDEINMPIDEFMYAVHDFHRDELNELLSKVRHFVSNHDVDGLKKLLYSQMESNPKQEKFHKLNIILLKIRLQDLSGEAYYSSGDLSYLTDSLFSVEYWGYYELLIFSNTLDVLKHDVFMVLAREMSRRSDFYKEIPNNRRLISSMLLNGYITCVERGKFLDALYFEKQLNQCFFTETEIYERLVFQYAQHLYHYKKEKDCKAIIEMRKCIAAMKLAGSNHLSKTYEGHLEKVLAEKS	HKIEKNKSEVFHMKKQKLLPILFLLFEGIIIIVVG
WP_012678618.1	STEQ002.D.00005.C001_01517	C	MKNFGEIFKKFRESRGLKLKDVAKAGISTSQLSRFEKGETDLTISKFMLILDEINMPIDEFMYAVHDFHRDELNELLSKVRHFVSNHDVDGLKKLLYSQMESNPKQEKFHKLNIILLKIRLQDLSGEAYYSSGDLSYLTDSLFSVEYWGYYELLIFSNTLDVLKHDVFMVLAREMSRRSDFYKEIPNNRRLISSMLLNGYITCVERGKFLDALYFEKQLNQCFFTETEIYERLVFQYAQHLYHYKKEKDCKAIIEMRKCIAAMKLAGSNHLSKTYEGHLEKVLAEKS	HKIEKNKSEVFHMKKQKLLPILFLLFEGIIIIVVG
WP_024401069.1	STSU001.D.00033.C001_01739	C	MKNFGEIFKKFRESRGLKLKDVAKVGISTSQLSRFEKGETDLTISKFLLILDEINMPIDEFMYAVHDFHRDELNELLSKVRYYVSTRDVEGMKKLLYSQIESEDKREKFYHINIILLKIRLQDLSGENYYNDKDLDELTDYLFSVEYWGYYELLIFMNTLDVLKYDVFIVLAREMSRRSDFFKEIPNNRRLISTMLLNAYITCIERQNLMDALYFEKQLKQCFFIETEIYERLVFLYAQNLYRYRKTGSKFAIVEMRKCIGAMKLAGSDHVAQIYEEHLKKILTENS	HTIKKNKSEDYHMKKYHLLTLLFVILEGIIVIGVG
WP_021320592.1	STEQ002.D.00001.C001_00717	C	MKHFGKLFKKFRESRGLLLKDVAKAGISTSQLSRFENGETDLTISKFMSALDEINMPIDEFMYAVHDFHRDELNELLSKVRHFVSTRDVEGMKKLLYSQMESENKREKFHQINTILLKIRLQELSGETCYSDHDLSYLTDYLFSVEYWGYYELLIFSNTLDVLKHDVFMVLAREMSRRSDFYREIPNNRRLISTMLLNAYITCIGQGELIDALYFEKQLNQCFFIETEVYERLVFQYAHHLYKYKKTGDCKAIIEMKKCIAAMTLAGSNHLAKTYEGHLKKIIASK	KNRSEDYHMNKRHFLMLLLMVLEEIIVIVVGYL
WP_021320592.1	STEQ002.D.00005.C001_00729	C	MKHFGKLFKKFRESRGLLLKDVAKAGISTSQLSRFENGETDLTISKFMSALDEINMPIDEFMYAVHDFHRDELNELLSKVRHFVSTRDVEGMKKLLYSQMESENKREKFHQINTILLKIRLQELSGETCYSDHDLSYLTDYLFSVEYWGYYELLIFSNTLDVLKHDVFMVLAREMSRRSDFYREIPNNRRLISTMLLNAYITCIGQGELIDALYFEKQLNQCFFIETEVYERLVFQYAHHLYKYKKTGDCKAIIEMKKCIAAMTLAGSNHLAKTYEGHLKKIIASK	KNRSEDYHMNKRHFLMLLLMVLEEIIVIVVGYL
WP_021320592.1	STEQ002.D.00006.C001_00757	C	MKHFGKLFKKFRESRGLLLKDVAKAGISTSQLSRFENGETDLTISKFMSALDEINMPIDEFMYAVHDFHRDELNELLSKVRHFVSTRDVEGMKKLLYSQMESENKREKFHQINTILLKIRLQELSGETCYSDHDLSYLTDYLFSVEYWGYYELLIFSNTLDVLKHDVFMVLAREMSRRSDFYREIPNNRRLISTMLLNAYITCIGQGELIDALYFEKQLNQCFFIETEVYERLVFQYAHHLYKYKKTGDCKAIIEMKKCIAAMTLAGSNHLAKTYEGHLKKIIASK	KNRSEDYHMNKRHFLMLLLMVLEEIIVIVVGYL
WP_021320592.1	STEQ002.D.00007.C001_00756	C	MKHFGKLFKKFRESRGLLLKDVAKAGISTSQLSRFENGETDLTISKFMSALDEINMPIDEFMYAVHDFHRDELNELLSKVRHFVSTRDVEGMKKLLYSQMESENKREKFHQINTILLKIRLQELSGETCYSDHDLSYLTDYLFSVEYWGYYELLIFSNTLDVLKHDVFMVLAREMSRRSDFYREIPNNRRLISTMLLNAYITCIGQGELIDALYFEKQLNQCFFIETEVYERLVFQYAHHLYKYKKTGDCKAIIEMKKCIAAMTLAGSNHLAKTYEGHLKKIIASK	KNRSEDYHMNKRHFLMLLLMVLEEIIVIVVGYL
WP_021320592.1	STEQ002.D.00009.C001_00735	C	MKHFGKLFKKFRESRGLLLKDVAKAGISTSQLSRFENGETDLTISKFMSALDEINMPIDEFMYAVHDFHRDELNELLSKVRHFVSTRDVEGMKKLLYSQMESENKREKFHQINTILLKIRLQELSGETCYSDHDLSYLTDYLFSVEYWGYYELLIFSNTLDVLKHDVFMVLAREMSRRSDFYREIPNNRRLISTMLLNAYITCIGQGELIDALYFEKQLNQCFFIETEVYERLVFQYAHHLYKYKKTGDCKAIIEMKKCIAAMTLAGSNHLAKTYEGHLKKIIASK	KNRSEDYHMNKRHFLMLLLMVLEEIIVIVVGYL
WP_021320592.1	STEQ002.D.00010.C001_00726	C	MKHFGKLFKKFRESRGLLLKDVAKAGISTSQLSRFENGETDLTISKFMSALDEINMPIDEFMYAVHDFHRDELNELLSKVRHFVSTRDVEGMKKLLYSQMESENKREKFHQINTILLKIRLQELSGETCYSDHDLSYLTDYLFSVEYWGYYELLIFSNTLDVLKHDVFMVLAREMSRRSDFYREIPNNRRLISTMLLNAYITCIGQGELIDALYFEKQLNQCFFIETEVYERLVFQYAHHLYKYKKTGDCKAIIEMKKCIAAMTLAGSNHLAKTYEGHLKKIIASK	KNRSEDYHMNKRHFLMLLLMVLEEIIVIVVGYL
WP_024376424.1	STSU001.D.00032.C001_02252	C	MKNFGEIFKKFRESRGLKLKDVAKVGISTSQLSRFEKGETDLTISKFLLILDEINMPIDEFMYAVHDFHRDELNELLSKVRYYVSTRDVEGMKKLLYSQIESEDKREKFYHINIILLKIRLQDLSGENYYNDKDLDELTDYLFSVEYWGYYELLIFMNTLDVLKYDVFIVLAREMSRRSDFFKEIPNNRRLISTMLLNAYITCIERQNLIDALYFEKQLKQCFFIETEIYERLVFLYAQNLYRYRKTGSKFAIVEMRKCIGAMKLAGSDHVAQIYEEHLKKILTENS	HTIKKNKSEDYHMKKYHLLTLLFVILEGIIVIGVG
WP_004235053.1	STPA002.D.00002.C001_01852	C	MKNFGEIFKKFRESRGLRLKDIAKSGISTSQLSRFEKGETDLTISKFMLILDKINMPIDEFMYAVHDFRRDELNELLSRIRQYVSTHDINGMKKLLFSLMEQENVSGKFHQLNIILLKIRLEDLSGEKHYSKGDLDYLTDYLFSVEYWGCYELLIFINTLDVLKHDVFMVLSREMSRRTDFYKEIPNNRRLISTMLLNGFITCIERGELFDATYFEKQLTQCFFIETEVYERLVFLYAQHLFKYKKTGNRHSIIEMKKCIEAMKLAGSNHIATTYEKHLEKILKEEV	IYYTINKNESEENHMKKRALLPILLLILEGIIVIGVG
WP_000410033.1	STAG001.D.00082.C001_01684	C	MEKELGKTLRRLRKGKKVSISSLADEHLSKSQISRFERGESEITCSRLLNILDKLNITIDEFVSIHSKAHTHFFILLNRVRKYCAEKNVTKLVALLEDHNHKDYEKIMIKALIFSIDQSIEPNQEELARLTDYLFTVEQWGYYEIILLGNCSRLINYNTLFLLTKEMVNSFAYSEQNKTNKILVTQLAINCLIISIDHSYFEHSHYLIDKVRSLLQDEVNFYEKTVFLYVTGYYHLKLGDTSSGKEDMRKALQIFKYLGEDSFYNTYNEHYCQKVLGSNKEC	KIRKEIVMKKINKALLFTLIMDILIIVGG
NP_688484.1	STAG001.D.00001.C001_01546	C	MEKELGKTLRRLRKGKKVSISSLADEHLSKSQISRFERGESEITCSRLLNILDKLNITIDEFVSIHSKAHTHFFILLNRVRKYCAEKNVTKLVALLEDHNHKDYEKIMIKALIFSIDQSIEPNQEELARLTDYLFTVEQWGYYEIILLGNCSRLINYNTLFLLTKEMVNSFAYSEQNKTNKILVTQLAINCLIISIDHSYFEHSHYLIDKVRSLLQDEVNFYEKTVFLYVTGYYHLKLGDTSSGKEDMRKALQIFKYLGEDSFYNTYNEHYCQKVLGNNKEC	KIRKEIVMKKINKALLFTLIMDILIIVGG
WP_000410032.1	STAG001.D.00002.C001_01558	C	MEKELGKTLRRLRKGKKVSISSLADEHLSKSQISRFERGESEITCSRLLNILDKLNITIDEFVSIHSKAHTHFFILLNRVRKYCAEKNVTKLVALLEDHNHKDYEKIMIKALIFSIDQSIEPNQEELARLTDYLFTVEQWGYYEIILLGNCSRLINYNTLFLLTKEMVNSFAYSEQNKTNKILVTQLAINCLIISIDHSYFEHSHYLIDKVRSLLQDEVNFYEKTVFLYVTGYYHLKLGDTSSGKEDMRKALQIFKYLGEDSFYNTYNEHYCQKVLGNNKEC	KIRKEIVMKKINKALLFTLIMDILIIVGG
WP_000410032.1	STAG001.D.00003.C001_01664	C	MEKELGKTLRRLRKGKKVSISSLADEHLSKSQISRFERGESEITCSRLLNILDKLNITIDEFVSIHSKAHTHFFILLNRVRKYCAEKNVTKLVALLEDHNHKDYEKIMIKALIFSIDQSIEPNQEELARLTDYLFTVEQWGYYEIILLGNCSRLINYNTLFLLTKEMVNSFAYSEQNKTNKILVTQLAINCLIISIDHSYFEHSHYLIDKVRSLLQDEVNFYEKTVFLYVTGYYHLKLGDTSSGKEDMRKALQIFKYLGEDSFYNTYNEHYCQKVLGNNKEC	KIRKEIVMKKINKALLFTLIMDILIIVGG
WP_000410032.1	STAG001.D.00004.C001_01489	C	MEKELGKTLRRLRKGKKVSISSLADEHLSKSQISRFERGESEITCSRLLNILDKLNITIDEFVSIHSKAHTHFFILLNRVRKYCAEKNVTKLVALLEDHNHKDYEKIMIKALIFSIDQSIEPNQEELARLTDYLFTVEQWGYYEIILLGNCSRLINYNTLFLLTKEMVNSFAYSEQNKTNKILVTQLAINCLIISIDHSYFEHSHYLIDKVRSLLQDEVNFYEKTVFLYVTGYYHLKLGDTSSGKEDMRKALQIFKYLGEDSFYNTYNEHYCQKVLGNNKEC	KIRKEIVMKKINKALLFTLIMDILIIVGG
WP_000410032.1	STAG001.D.00011.C001_01503	C	MEKELGKTLRRLRKGKKVSISSLADEHLSKSQISRFERGESEITCSRLLNILDKLNITIDEFVSIHSKAHTHFFILLNRVRKYCAEKNVTKLVALLEDHNHKDYEKIMIKALIFSIDQSIEPNQEELARLTDYLFTVEQWGYYEIILLGNCSRLINYNTLFLLTKEMVNSFAYSEQNKTNKILVTQLAINCLIISIDHSYFEHSHYLIDKVRSLLQDEVNFYEKTVFLYVTGYYHLKLGDTSSGKEDMRKALQIFKYLGEDSFYNTYNEHYCQKVLGNNKEC	KIRKEIVMKKINKALLFTLIMDILIIVGG
WP_000410032.1	STAG001.D.00012.C001_01605	C	MEKELGKTLRRLRKGKKVSISSLADEHLSKSQISRFERGESEITCSRLLNILDKLNITIDEFVSIHSKAHTHFFILLNRVRKYCAEKNVTKLVALLEDHNHKDYEKIMIKALIFSIDQSIEPNQEELARLTDYLFTVEQWGYYEIILLGNCSRLINYNTLFLLTKEMVNSFAYSEQNKTNKILVTQLAINCLIISIDHSYFEHSHYLIDKVRSLLQDEVNFYEKTVFLYVTGYYHLKLGDTSSGKEDMRKALQIFKYLGEDSFYNTYNEHYCQKVLGNNKEC	KIRKEIVMKKINKALLFTLIMDILIIVGG
WP_000410032.1	STAG001.D.00013.C001_01592	C	MEKELGKTLRRLRKGKKVSISSLADEHLSKSQISRFERGESEITCSRLLNILDKLNITIDEFVSIHSKAHTHFFILLNRVRKYCAEKNVTKLVALLEDHNHKDYEKIMIKALIFSIDQSIEPNQEELARLTDYLFTVEQWGYYEIILLGNCSRLINYNTLFLLTKEMVNSFAYSEQNKTNKILVTQLAINCLIISIDHSYFEHSHYLIDKVRSLLQDEVNFYEKTVFLYVTGYYHLKLGDTSSGKEDMRKALQIFKYLGEDSFYNTYNEHYCQKVLGNNKEC	KIRKEIVMKKINKALLFTLIMDILIIVGG
WP_000410032.1	STAG001.D.00014.C001_01539	C	MEKELGKTLRRLRKGKKVSISSLADEHLSKSQISRFERGESEITCSRLLNILDKLNITIDEFVSIHSKAHTHFFILLNRVRKYCAEKNVTKLVALLEDHNHKDYEKIMIKALIFSIDQSIEPNQEELARLTDYLFTVEQWGYYEIILLGNCSRLINYNTLFLLTKEMVNSFAYSEQNKTNKILVTQLAINCLIISIDHSYFEHSHYLIDKVRSLLQDEVNFYEKTVFLYVTGYYHLKLGDTSSGKEDMRKALQIFKYLGEDSFYNTYNEHYCQKVLGNNKEC	KIRKEIVMKKINKALLFTLIMDILIIVGG
WP_000410032.1	STAG001.D.00016.C001_01488	C	MEKELGKTLRRLRKGKKVSISSLADEHLSKSQISRFERGESEITCSRLLNILDKLNITIDEFVSIHSKAHTHFFILLNRVRKYCAEKNVTKLVALLEDHNHKDYEKIMIKALIFSIDQSIEPNQEELARLTDYLFTVEQWGYYEIILLGNCSRLINYNTLFLLTKEMVNSFAYSEQNKTNKILVTQLAINCLIISIDHSYFEHSHYLIDKVRSLLQDEVNFYEKTVFLYVTGYYHLKLGDTSSGKEDMRKALQIFKYLGEDSFYNTYNEHYCQKVLGNNKEC	KIRKEIVMKKINKALLFTLIMDILIIVGG
WP_000410032.1	STAG001.D.00018.C001_01612	C	MEKELGKTLRRLRKGKKVSISSLADEHLSKSQISRFERGESEITCSRLLNILDKLNITIDEFVSIHSKAHTHFFILLNRVRKYCAEKNVTKLVALLEDHNHKDYEKIMIKALIFSIDQSIEPNQEELARLTDYLFTVEQWGYYEIILLGNCSRLINYNTLFLLTKEMVNSFAYSEQNKTNKILVTQLAINCLIISIDHSYFEHSHYLIDKVRSLLQDEVNFYEKTVFLYVTGYYHLKLGDTSSGKEDMRKALQIFKYLGEDSFYNTYNEHYCQKVLGNNKEC	KIRKEIVMKKINKALLFTLIMDILIIVGG
WP_000410032.1	STAG001.D.00020.C001_01542	C	MEKELGKTLRRLRKGKKVSISSLADEHLSKSQISRFERGESEITCSRLLNILDKLNITIDEFVSIHSKAHTHFFILLNRVRKYCAEKNVTKLVALLEDHNHKDYEKIMIKALIFSIDQSIEPNQEELARLTDYLFTVEQWGYYEIILLGNCSRLINYNTLFLLTKEMVNSFAYSEQNKTNKILVTQLAINCLIISIDHSYFEHSHYLIDKVRSLLQDEVNFYEKTVFLYVTGYYHLKLGDTSSGKEDMRKALQIFKYLGEDSFYNTYNEHYCQKVLGNNKEC	KIKKEIVMKKINKALLFTLIMDILIIVGG
WP_000410032.1	STAG001.D.00023.C001_01499	C	MEKELGKTLRRLRKGKKVSISSLADEHLSKSQISRFERGESEITCSRLLNILDKLNITIDEFVSIHSKAHTHFFILLNRVRKYCAEKNVTKLVALLEDHNHKDYEKIMIKALIFSIDQSIEPNQEELARLTDYLFTVEQWGYYEIILLGNCSRLINYNTLFLLTKEMVNSFAYSEQNKTNKILVTQLAINCLIISIDHSYFEHSHYLIDKVRSLLQDEVNFYEKTVFLYVTGYYHLKLGDTSSGKEDMRKALQIFKYLGEDSFYNTYNEHYCQKVLGNNKEC	KIKKEIVMKKINKALLFTLIMDILIIVGG
WP_000410032.1	STAG001.D.00024.C001_01440	C	MEKELGKTLRRLRKGKKVSISSLADEHLSKSQISRFERGESEITCSRLLNILDKLNITIDEFVSIHSKAHTHFFILLNRVRKYCAEKNVTKLVALLEDHNHKDYEKIMIKALIFSIDQSIEPNQEELARLTDYLFTVEQWGYYEIILLGNCSRLINYNTLFLLTKEMVNSFAYSEQNKTNKILVTQLAINCLIISIDHSYFEHSHYLIDKVRSLLQDEVNFYEKTVFLYVTGYYHLKLGDTSSGKEDMRKALQIFKYLGEDSFYNTYNEHYCQKVLGNNKEC	KIKKEIVMKKINKALLFTLIMDILIIVGG
WP_000410032.1	STAG001.D.00026.C001_01495	C	MEKELGKTLRRLRKGKKVSISSLADEHLSKSQISRFERGESEITCSRLLNILDKLNITIDEFVSIHSKAHTHFFILLNRVRKYCAEKNVTKLVALLEDHNHKDYEKIMIKALIFSIDQSIEPNQEELARLTDYLFTVEQWGYYEIILLGNCSRLINYNTLFLLTKEMVNSFAYSEQNKTNKILVTQLAINCLIISIDHSYFEHSHYLIDKVRSLLQDEVNFYEKTVFLYVTGYYHLKLGDTSSGKEDMRKALQIFKYLGEDSFYNTYNEHYCQKVLGNNKEC	KIKKEIVMKKINKALLFTLIMDILIIVGG
WP_000410032.1	STAG001.D.00028.C001_00265	C	MEKELGKTLRRLRKGKKVSISSLADEHLSKSQISRFERGESEITCSRLLNILDKLNITIDEFVSIHSKAHTHFFILLNRVRKYCAEKNVTKLVALLEDHNHKDYEKIMIKALIFSIDQSIEPNQEELARLTDYLFTVEQWGYYEIILLGNCSRLINYNTLFLLTKEMVNSFAYSEQNKTNKILVTQLAINCLIISIDHSYFEHSHYLIDKVRSLLQDEVNFYEKTVFLYVTGYYHLKLGDTSSGKEDMRKALQIFKYLGEDSFYNTYNEHYCQKVLGNNKEC	KIRKEIVMKKINKALLFTLIMDILIIVGG
WP_000410032.1	STAG001.D.00031.C001_01552	C	MEKELGKTLRRLRKGKKVSISSLADEHLSKSQISRFERGESEITCSRLLNILDKLNITIDEFVSIHSKAHTHFFILLNRVRKYCAEKNVTKLVALLEDHNHKDYEKIMIKALIFSIDQSIEPNQEELARLTDYLFTVEQWGYYEIILLGNCSRLINYNTLFLLTKEMVNSFAYSEQNKTNKILVTQLAINCLIISIDHSYFEHSHYLIDKVRSLLQDEVNFYEKTVFLYVTGYYHLKLGDTSSGKEDMRKALQIFKYLGEDSFYNTYNEHYCQKVLGNNKEC	KIRKEIVMKKINKALLFTLIMDILIIVGG
WP_000410032.1	STAG001.D.00033.C001_01116	C	MEKELGKTLRRLRKGKKVSISSLADEHLSKSQISRFERGESEITCSRLLNILDKLNITIDEFVSIHSKAHTHFFILLNRVRKYCAEKNVTKLVALLEDHNHKDYEKIMIKALIFSIDQSIEPNQEELARLTDYLFTVEQWGYYEIILLGNCSRLINYNTLFLLTKEMVNSFAYSEQNKTNKILVTQLAINCLIISIDHSYFEHSHYLIDKVRSLLQDEVNFYEKTVFLYVTGYYHLKLGDTSSGKEDMRKALQIFKYLGEDSFYNTYNEHYCQKVLGNNKEC	KIRKEIVMKKINKALLFTLIMDILIIVGG
WP_000410032.1	STAG001.D.00035.C001_01545	C	MEKELGKTLRRLRKGKKVSISSLADEHLSKSQISRFERGESEITCSRLLNILDKLNITIDEFVSIHSKAHTHFFILLNRVRKYCAEKNVTKLVALLEDHNHKDYEKIMIKALIFSIDQSIEPNQEELARLTDYLFTVEQWGYYEIILLGNCSRLINYNTLFLLTKEMVNSFAYSEQNKTNKILVTQLAINCLIISIDHSYFEHSHYLIDKVRSLLQDEVNFYEKTVFLYVTGYYHLKLGDTSSGKEDMRKALQIFKYLGEDSFYNTYNEHYCQKVLGNNKEC	KIKKEIVMKKINKALLFTLIMDILIIVGG
WP_000410032.1	STAG001.D.00036.C001_01545	C	MEKELGKTLRRLRKGKKVSISSLADEHLSKSQISRFERGESEITCSRLLNILDKLNITIDEFVSIHSKAHTHFFILLNRVRKYCAEKNVTKLVALLEDHNHKDYEKIMIKALIFSIDQSIEPNQEELARLTDYLFTVEQWGYYEIILLGNCSRLINYNTLFLLTKEMVNSFAYSEQNKTNKILVTQLAINCLIISIDHSYFEHSHYLIDKVRSLLQDEVNFYEKTVFLYVTGYYHLKLGDTSSGKEDMRKALQIFKYLGEDSFYNTYNEHYCQKVLGNNKEC	KIKKEIVMKKINKALLFTLIMDILIIVGG
WP_000410032.1	STAG001.D.00037.C001_01545	C	MEKELGKTLRRLRKGKKVSISSLADEHLSKSQISRFERGESEITCSRLLNILDKLNITIDEFVSIHSKAHTHFFILLNRVRKYCAEKNVTKLVALLEDHNHKDYEKIMIKALIFSIDQSIEPNQEELARLTDYLFTVEQWGYYEIILLGNCSRLINYNTLFLLTKEMVNSFAYSEQNKTNKILVTQLAINCLIISIDHSYFEHSHYLIDKVRSLLQDEVNFYEKTVFLYVTGYYHLKLGDTSSGKEDMRKALQIFKYLGEDSFYNTYNEHYCQKVLGNNKEC	KIKKEIVMKKINKALLFTLIMDILIIVGG
WP_000410032.1	STAG001.D.00038.C001_01665	C	MEKELGKTLRRLRKGKKVSISSLADEHLSKSQISRFERGESEITCSRLLNILDKLNITIDEFVSIHSKAHTHFFILLNRVRKYCAEKNVTKLVALLEDHNHKDYEKIMIKALIFSIDQSIEPNQEELARLTDYLFTVEQWGYYEIILLGNCSRLINYNTLFLLTKEMVNSFAYSEQNKTNKILVTQLAINCLIISIDHSYFEHSHYLIDKVRSLLQDEVNFYEKTVFLYVTGYYHLKLGDTSSGKEDMRKALQIFKYLGEDSFYNTYNEHYCQKVLGNNKEC	KIRKEIVMKKINKALLFTLIMDILIIVGG
WP_000410032.1	STAG001.D.00041.C001_01516	C	MEKELGKTLRRLRKGKKVSISSLADEHLSKSQISRFERGESEITCSRLLNILDKLNITIDEFVSIHSKAHTHFFILLNRVRKYCAEKNVTKLVALLEDHNHKDYEKIMIKALIFSIDQSIEPNQEELARLTDYLFTVEQWGYYEIILLGNCSRLINYNTLFLLTKEMVNSFAYSEQNKTNKILVTQLAINCLIISIDHSYFEHSHYLIDKVRSLLQDEVNFYEKTVFLYVTGYYHLKLGDTSSGKEDMRKALQIFKYLGEDSFYNTYNEHYCQKVLGNNKEC	KIRKEIVMKKINKALLFTLIMDILIIVGG
WP_000410032.1	STAG001.D.00042.C001_01545	C	MEKELGKTLRRLRKGKKVSISSLADEHLSKSQISRFERGESEITCSRLLNILDKLNITIDEFVSIHSKAHTHFFILLNRVRKYCAEKNVTKLVALLEDHNHKDYEKIMIKALIFSIDQSIEPNQEELARLTDYLFTVEQWGYYEIILLGNCSRLINYNTLFLLTKEMVNSFAYSEQNKTNKILVTQLAINCLIISIDHSYFEHSHYLIDKVRSLLQDEVNFYEKTVFLYVTGYYHLKLGDTSSGKEDMRKALQIFKYLGEDSFYNTYNEHYCQKVLGNNKEC	KIKKEIVMKKINKALLFTLIMDILIIVGG
WP_000410032.1	STAG001.D.00045.C001_01446	C	MEKELGKTLRRLRKGKKVSISSLADEHLSKSQISRFERGESEITCSRLLNILDKLNITIDEFVSIHSKAHTHFFILLNRVRKYCAEKNVTKLVALLEDHNHKDYEKIMIKALIFSIDQSIEPNQEELARLTDYLFTVEQWGYYEIILLGNCSRLINYNTLFLLTKEMVNSFAYSEQNKTNKILVTQLAINCLIISIDHSYFEHSHYLIDKVRSLLQDEVNFYEKTVFLYVTGYYHLKLGDTSSGKEDMRKALQIFKYLGEDSFYNTYNEHYCQKVLGNNKEC	KIKKEIVMKKINKALLFTLIMDILIIVGG
WP_000410032.1	STAG001.D.00046.C001_01560	C	MEKELGKTLRRLRKGKKVSISSLADEHLSKSQISRFERGESEITCSRLLNILDKLNITIDEFVSIHSKAHTHFFILLNRVRKYCAEKNVTKLVALLEDHNHKDYEKIMIKALIFSIDQSIEPNQEELARLTDYLFTVEQWGYYEIILLGNCSRLINYNTLFLLTKEMVNSFAYSEQNKTNKILVTQLAINCLIISIDHSYFEHSHYLIDKVRSLLQDEVNFYEKTVFLYVTGYYHLKLGDTSSGKEDMRKALQIFKYLGEDSFYNTYNEHYCQKVLGNNKEC	KIKKEIVMKKINKALLFTLIMDILIIVGG
WP_000410032.1	STAG001.D.00047.C001_01499	C	MEKELGKTLRRLRKGKKVSISSLADEHLSKSQISRFERGESEITCSRLLNILDKLNITIDEFVSIHSKAHTHFFILLNRVRKYCAEKNVTKLVALLEDHNHKDYEKIMIKALIFSIDQSIEPNQEELARLTDYLFTVEQWGYYEIILLGNCSRLINYNTLFLLTKEMVNSFAYSEQNKTNKILVTQLAINCLIISIDHSYFEHSHYLIDKVRSLLQDEVNFYEKTVFLYVTGYYHLKLGDTSSGKEDMRKALQIFKYLGEDSFYNTYNEHYCQKVLGNNKEC	KIKKEIVMKKINKALLFTLIMDILIIVGG
WP_000410032.1	STAG001.D.00048.C001_01446	C	MEKELGKTLRRLRKGKKVSISSLADEHLSKSQISRFERGESEITCSRLLNILDKLNITIDEFVSIHSKAHTHFFILLNRVRKYCAEKNVTKLVALLEDHNHKDYEKIMIKALIFSIDQSIEPNQEELARLTDYLFTVEQWGYYEIILLGNCSRLINYNTLFLLTKEMVNSFAYSEQNKTNKILVTQLAINCLIISIDHSYFEHSHYLIDKVRSLLQDEVNFYEKTVFLYVTGYYHLKLGDTSSGKEDMRKALQIFKYLGEDSFYNTYNEHYCQKVLGNNKEC	KIKKEIVMKKINKALLFTLIMDILIIVGG
WP_000410032.1	STAG001.D.00073.C001_01382	C	MEKELGKTLRRLRKGKKVSISSLADEHLSKSQISRFERGESEITCSRLLNILDKLNITIDEFVSIHSKAHTHFFILLNRVRKYCAEKNVTKLVALLEDHNHKDYEKIMIKALIFSIDQSIEPNQEELARLTDYLFTVEQWGYYEIILLGNCSRLINYNTLFLLTKEMVNSFAYSEQNKTNKILVTQLAINCLIISIDHSYFEHSHYLIDKVRSLLQDEVNFYEKTVFLYVTGYYHLKLGDTSSGKEDMRKALQIFKYLGEDSFYNTYNEHYCQKVLGNNKEC	KIRKEIVMKKINKALLFTLIMDILIIVGG
WP_000410032.1	STAG001.D.00075.C001_01293	C	MEKELGKTLRRLRKGKKVSISSLADEHLSKSQISRFERGESEITCSRLLNILDKLNITIDEFVSIHSKAHTHFFILLNRVRKYCAEKNVTKLVALLEDHNHKDYEKIMIKALIFSIDQSIEPNQEELARLTDYLFTVEQWGYYEIILLGNCSRLINYNTLFLLTKEMVNSFAYSEQNKTNKILVTQLAINCLIISIDHSYFEHSHYLIDKVRSLLQDEVNFYEKTVFLYVTGYYHLKLGDTSSGKEDMRKALQIFKYLGEDSFYNTYNEHYCQKVLGNNKEC	KIRKEIVMKKINKALLFTLIMDILIIVGG
WP_000410032.1	STAG001.D.00077.C001_01495	C	MEKELGKTLRRLRKGKKVSISSLADEHLSKSQISRFERGESEITCSRLLNILDKLNITIDEFVSIHSKAHTHFFILLNRVRKYCAEKNVTKLVALLEDHNHKDYEKIMIKALIFSIDQSIEPNQEELARLTDYLFTVEQWGYYEIILLGNCSRLINYNTLFLLTKEMVNSFAYSEQNKTNKILVTQLAINCLIISIDHSYFEHSHYLIDKVRSLLQDEVNFYEKTVFLYVTGYYHLKLGDTSSGKEDMRKALQIFKYLGEDSFYNTYNEHYCQKVLGNNKEC	KIKKEIVMKKINKALLFTLIMDILIIVGG
WP_000410032.1	STAG001.D.00078.C001_00184	C	MEKELGKTLRRLRKGKKVSISSLADEHLSKSQISRFERGESEITCSRLLNILDKLNITIDEFVSIHSKAHTHFFILLNRVRKYCAEKNVTKLVALLEDHNHKDYEKIMIKALIFSIDQSIEPNQEELARLTDYLFTVEQWGYYEIILLGNCSRLINYNTLFLLTKEMVNSFAYSEQNKTNKILVTQLAINCLIISIDHSYFEHSHYLIDKVRSLLQDEVNFYEKTVFLYVTGYYHLKLGDTSSGKEDMRKALQIFKYLGEDSFYNTYNEHYCQKVLGNNKEC	KIRKEIVMKKINKALLFTLIMDILIIVGG
WP_000410032.1	STAG001.D.00079.C001_01852	C	MEKELGKTLRRLRKGKKVSISSLADEHLSKSQISRFERGESEITCSRLLNILDKLNITIDEFVSIHSKAHTHFFILLNRVRKYCAEKNVTKLVALLEDHNHKDYEKIMIKALIFSIDQSIEPNQEELARLTDYLFTVEQWGYYEIILLGNCSRLINYNTLFLLTKEMVNSFAYSEQNKTNKILVTQLAINCLIISIDHSYFEHSHYLIDKVRSLLQDEVNFYEKTVFLYVTGYYHLKLGDTSSGKEDMRKALQIFKYLGEDSFYNTYNEHYCQKVLGNNKEC	KIRKEIVMKKINKALLFTLIMDILIIVGG
WP_000410032.1	STAG001.D.00080.C001_02127	C	MEKELGKTLRRLRKGKKVSISSLADEHLSKSQISRFERGESEITCSRLLNILDKLNITIDEFVSIHSKAHTHFFILLNRVRKYCAEKNVTKLVALLEDHNHKDYEKIMIKALIFSIDQSIEPNQEELARLTDYLFTVEQWGYYEIILLGNCSRLINYNTLFLLTKEMVNSFAYSEQNKTNKILVTQLAINCLIISIDHSYFEHSHYLIDKVRSLLQDEVNFYEKTVFLYVTGYYHLKLGDTSSGKEDMRKALQIFKYLGEDSFYNTYNEHYCQKVLGNNKEC	KIRKEIVMKKINKALLFTLIMDILIIVGG
WP_000410032.1	STAG001.D.00081.C001_01687	C	MEKELGKTLRRLRKGKKVSISSLADEHLSKSQISRFERGESEITCSRLLNILDKLNITIDEFVSIHSKAHTHFFILLNRVRKYCAEKNVTKLVALLEDHNHKDYEKIMIKALIFSIDQSIEPNQEELARLTDYLFTVEQWGYYEIILLGNCSRLINYNTLFLLTKEMVNSFAYSEQNKTNKILVTQLAINCLIISIDHSYFEHSHYLIDKVRSLLQDEVNFYEKTVFLYVTGYYHLKLGDTSSGKEDMRKALQIFKYLGEDSFYNTYNEHYCQKVLGNNKEC	KIRKEIVMKKINKALLFTLIMDILIIVGG
WP_000410032.1	STAG001.D.00084.C001_00691	C	MEKELGKTLRRLRKGKKVSISSLADEHLSKSQISRFERGESEITCSRLLNILDKLNITIDEFVSIHSKAHTHFFILLNRVRKYCAEKNVTKLVALLEDHNHKDYEKIMIKALIFSIDQSIEPNQEELARLTDYLFTVEQWGYYEIILLGNCSRLINYNTLFLLTKEMVNSFAYSEQNKTNKILVTQLAINCLIISIDHSYFEHSHYLIDKVRSLLQDEVNFYEKTVFLYVTGYYHLKLGDTSSGKEDMRKALQIFKYLGEDSFYNTYNEHYCQKVLGNNKEC	KIRKEIVMKKINKALLFTLIMDILIIVGG
WP_000410032.1	STSP063.D.00001.C001_00323	C	MEKELGKTLRRLRKGKKVSISSLADEHLSKSQISRFERGESEITCSRLLNILDKLNITIDEFVSIHSKAHTHFFILLNRVRKYCAEKNVTKLVALLEDHNHKDYEKIMIKALIFSIDQSIEPNQEELARLTDYLFTVEQWGYYEIILLGNCSRLINYNTLFLLTKEMVNSFAYSEQNKTNKILVTQLAINCLIISIDHSYFEHSHYLIDKVRSLLQDEVNFYEKTVFLYVTGYYHLKLGDTSSGKEDMRKALQIFKYLGEDSFYNTYNEHYCQKVLGNNKEC	KIRKEIVMKKINKALLFTLIMDILIIVGG
WP_000410032.1	STSP064.D.00001.C001_00934	C	MEKELGKTLRRLRKGKKVSISSLADEHLSKSQISRFERGESEITCSRLLNILDKLNITIDEFVSIHSKAHTHFFILLNRVRKYCAEKNVTKLVALLEDHNHKDYEKIMIKALIFSIDQSIEPNQEELARLTDYLFTVEQWGYYEIILLGNCSRLINYNTLFLLTKEMVNSFAYSEQNKTNKILVTQLAINCLIISIDHSYFEHSHYLIDKVRSLLQDEVNFYEKTVFLYVTGYYHLKLGDTSSGKEDMRKALQIFKYLGEDSFYNTYNEHYCQKVLGNNKEC	KIRKEIVMKKINKALLFTLIMDILIIVGG
WP_016481050.1	STAG001.D.00007.C001_01580	C	MEKELGKTLRRLRKGKKVSISSLADEHLSKSQISRFERGESEITCSRLLNILDKLNITIDEFVSIHSKAHTHFFILLNRVRKYCAEKNVTKLVALLEDHNHKDYEKIMIKALIFSIDQSIEPNQEELARLTDYLFTVEQWGYYEIILLGNCSRLINYNTLFLLTKEMVNSFAYSEQNKTNKILVTQLAINCLIISIDHSCFEHSHYLIDKVRSLLQDEVNFYEKTVFLYVTGYYHLKLGDTSSGKEDMRKALQIFKYLGEDSFYNTYNEHYCQKVLGSNKEC	KIRKEIVMKKINKALLFTLIMDILIIVGG
WP_000410031.1	STAG001.D.00006.C001_01590	C	MEKELGKTLRRLRKGKKVSISSLADEHLSKSQISRFERGESEITCSRLLNILDKLNITIDEFVSIHSKAHTHFFILLNRVRKYCAEKNVTKLVALLEDHNHKDYEKIMIKALIFSIDQSIEPNQEELARLTDYLFTVEQWGYYEIILLGNCSRLINYNTLFLLTKEMVNSFAYSEQNKTNKILVTQLAINCLIISIDHSCFEHSHYLIDKVRSLLQDEVNFYEKTVFLYVTGYYHLKLGDTSSGKEDMRKALQIFKYLGEDSFYNTYNEHYCQKVLGNNKEC	KIRKEIVMKKINKALLFTLIMDILIIVGG
WP_000410031.1	STAG001.D.00009.C001_01646	C	MEKELGKTLRRLRKGKKVSISSLADEHLSKSQISRFERGESEITCSRLLNILDKLNITIDEFVSIHSKAHTHFFILLNRVRKYCAEKNVTKLVALLEDHNHKDYEKIMIKALIFSIDQSIEPNQEELARLTDYLFTVEQWGYYEIILLGNCSRLINYNTLFLLTKEMVNSFAYSEQNKTNKILVTQLAINCLIISIDHSCFEHSHYLIDKVRSLLQDEVNFYEKTVFLYVTGYYHLKLGDTSSGKEDMRKALQIFKYLGEDSFYNTYNEHYCQKVLGNNKEC	KIRKEIVMKKINKALLFTLIMDILIIVGG
WP_000410031.1	STAG001.D.00015.C001_01539	C	MEKELGKTLRRLRKGKKVSISSLADEHLSKSQISRFERGESEITCSRLLNILDKLNITIDEFVSIHSKAHTHFFILLNRVRKYCAEKNVTKLVALLEDHNHKDYEKIMIKALIFSIDQSIEPNQEELARLTDYLFTVEQWGYYEIILLGNCSRLINYNTLFLLTKEMVNSFAYSEQNKTNKILVTQLAINCLIISIDHSCFEHSHYLIDKVRSLLQDEVNFYEKTVFLYVTGYYHLKLGDTSSGKEDMRKALQIFKYLGEDSFYNTYNEHYCQKVLGNNKEC	KIRKEIVMKKINKALLFTLIMDILIIVGG
WP_000410031.1	STAG001.D.00021.C001_01569	C	MEKELGKTLRRLRKGKKVSISSLADEHLSKSQISRFERGESEITCSRLLNILDKLNITIDEFVSIHSKAHTHFFILLNRVRKYCAEKNVTKLVALLEDHNHKDYEKIMIKALIFSIDQSIEPNQEELARLTDYLFTVEQWGYYEIILLGNCSRLINYNTLFLLTKEMVNSFAYSEQNKTNKILVTQLAINCLIISIDHSCFEHSHYLIDKVRSLLQDEVNFYEKTVFLYVTGYYHLKLGDTSSGKEDMRKALQIFKYLGEDSFYNTYNEHYCQKVLGNNKEC	KIRKEIVMKKINKALLFTLIMDILIIVGG
WP_000410031.1	STAG001.D.00027.C001_01617	C	MEKELGKTLRRLRKGKKVSISSLADEHLSKSQISRFERGESEITCSRLLNILDKLNITIDEFVSIHSKAHTHFFILLNRVRKYCAEKNVTKLVALLEDHNHKDYEKIMIKALIFSIDQSIEPNQEELARLTDYLFTVEQWGYYEIILLGNCSRLINYNTLFLLTKEMVNSFAYSEQNKTNKILVTQLAINCLIISIDHSCFEHSHYLIDKVRSLLQDEVNFYEKTVFLYVTGYYHLKLGDTSSGKEDMRKALQIFKYLGEDSFYNTYNEHYCQKVLGNNKEC	KIRKEIVMKKINKALLFTLIMDILIIVGG
WP_000410031.1	STAG001.D.00030.C001_01495	C	MEKELGKTLRRLRKGKKVSISSLADEHLSKSQISRFERGESEITCSRLLNILDKLNITIDEFVSIHSKAHTHFFILLNRVRKYCAEKNVTKLVALLEDHNHKDYEKIMIKALIFSIDQSIEPNQEELARLTDYLFTVEQWGYYEIILLGNCSRLINYNTLFLLTKEMVNSFAYSEQNKTNKILVTQLAINCLIISIDHSCFEHSHYLIDKVRSLLQDEVNFYEKTVFLYVTGYYHLKLGDTSSGKEDMRKALQIFKYLGEDSFYNTYNEHYCQKVLGNNKEC	KIRKEIVMKKINKALLFTLIMDILIIVGG
WP_000410031.1	STAG001.D.00039.C001_01525	C	MEKELGKTLRRLRKGKKVSISSLADEHLSKSQISRFERGESEITCSRLLNILDKLNITIDEFVSIHSKAHTHFFILLNRVRKYCAEKNVTKLVALLEDHNHKDYEKIMIKALIFSIDQSIEPNQEELARLTDYLFTVEQWGYYEIILLGNCSRLINYNTLFLLTKEMVNSFAYSEQNKTNKILVTQLAINCLIISIDHSCFEHSHYLIDKVRSLLQDEVNFYEKTVFLYVTGYYHLKLGDTSSGKEDMRKALQIFKYLGEDSFYNTYNEHYCQKVLGNNKEC	KIRKEIVMKKINKALLFTLIMDILIIVGG
WP_000410031.1	STAG001.D.00043.C001_01604	C	MEKELGKTLRRLRKGKKVSISSLADEHLSKSQISRFERGESEITCSRLLNILDKLNITIDEFVSIHSKAHTHFFILLNRVRKYCAEKNVTKLVALLEDHNHKDYEKIMIKALIFSIDQSIEPNQEELARLTDYLFTVEQWGYYEIILLGNCSRLINYNTLFLLTKEMVNSFAYSEQNKTNKILVTQLAINCLIISIDHSCFEHSHYLIDKVRSLLQDEVNFYEKTVFLYVTGYYHLKLGDTSSGKEDMRKALQIFKYLGEDSFYNTYNEHYCQKVLGNNKEC	KIRKEIVMKKINKALLFTLIMDILIIVGG
WP_000410031.1	STAG001.D.00076.C001_00687	C	MEKELGKTLRRLRKGKKVSISSLADEHLSKSQISRFERGESEITCSRLLNILDKLNITIDEFVSIHSKAHTHFFILLNRVRKYCAEKNVTKLVALLEDHNHKDYEKIMIKALIFSIDQSIEPNQEELARLTDYLFTVEQWGYYEIILLGNCSRLINYNTLFLLTKEMVNSFAYSEQNKTNKILVTQLAINCLIISIDHSCFEHSHYLIDKVRSLLQDEVNFYEKTVFLYVTGYYHLKLGDTSSGKEDMRKALQIFKYLGEDSFYNTYNEHYCQKVLGNNKEC	KIRKEIVMKKINKALLFTLIMDILIIVGG
WP_000410031.1	STAG001.D.00087.C001_01493	C	MEKELGKTLRRLRKGKKVSISSLADEHLSKSQISRFERGESEITCSRLLNILDKLNITIDEFVSIHSKAHTHFFILLNRVRKYCAEKNVTKLVALLEDHNHKDYEKIMIKALIFSIDQSIEPNQEELARLTDYLFTVEQWGYYEIILLGNCSRLINYNTLFLLTKEMVNSFAYSEQNKTNKILVTQLAINCLIISIDHSCFEHSHYLIDKVRSLLQDEVNFYEKTVFLYVTGYYHLKLGDTSSGKEDMRKALQIFKYLGEDSFYNTYNEHYCQKVLGNNKEC	KIRKEIVMKKINKALLFTLIMDILIIVGG
WP_000410031.1	STAG001.D.00088.C001_00736	C	MEKELGKTLRRLRKGKKVSISSLADEHLSKSQISRFERGESEITCSRLLNILDKLNITIDEFVSIHSKAHTHFFILLNRVRKYCAEKNVTKLVALLEDHNHKDYEKIMIKALIFSIDQSIEPNQEELARLTDYLFTVEQWGYYEIILLGNCSRLINYNTLFLLTKEMVNSFAYSEQNKTNKILVTQLAINCLIISIDHSCFEHSHYLIDKVRSLLQDEVNFYEKTVFLYVTGYYHLKLGDTSSGKEDMRKALQIFKYLGEDSFYNTYNEHYCQKVLGNNKEC	KIRKEIVMKKINKALLFTLIMDILIIVGG
WP_000410031.1	STSP065.D.00001.C001_00059	C	MEKELGKTLRRLRKGKKVSISSLADEHLSKSQISRFERGESEITCSRLLNILDKLNITIDEFVSIHSKAHTHFFILLNRVRKYCAEKNVTKLVALLEDHNHKDYEKIMIKALIFSIDQSIEPNQEELARLTDYLFTVEQWGYYEIILLGNCSRLINYNTLFLLTKEMVNSFAYSEQNKTNKILVTQLAINCLIISIDHSCFEHSHYLIDKVRSLLQDEVNFYEKTVFLYVTGYYHLKLGDTSSGKEDMRKALQIFKYLGEDSFYNTYNEHYCQKVLGNNKEC	KIRKEIVMKKINKALLFTLIMDILIIVGG
WP_129556401.1	STDY001.D.00005.C001_01623	C	MEKELGKTLRRLRQGKQVSISSLADEHLSKSQISRFERGESEISCSRLLNLLDKLNITIDEFVSTHSKTHTHFFTLLSRVRKYYAEKNVAKLLKLLEDYAHKDYESTMIKAILSSIEPTVEPSEEEVTRLTDYLFSVEQWGYYEIILLGNCSRFINYNTLFLLTKEMVTSFAYSEQNKTNKTLVTQLSINCLIISIDYSYFDHSHYLIEKIEFLLRDELNFYEKTVFLYVHGYYKLKQGQVSGKDDMRQALQIFKYLGEDALYYSYKEHYRKEVLGDEEDEEEG	KIRKEAVMKKINKALLLTLIMDILIIVGG
WP_013794183.1	STPA002.D.00001.C001_01315	C	MKNFGEIFKKFRESRGLRLKDIAKSGISTSQLSRFEKGETDLTISKFMLILDKINMPIDEFMYAVHDFRRDELNELLSRIRQYVSTHDINGMKKLLFSLMEQENVSGKFHQLNIILLKIRLEDLSGEKHYSKGDLDYLTDYLFSVEYWGCYELLIFINTLDVLKHDVFMVLSREMSRRTDFYKEIPNNRRLISTMLLNGFITCIERGELFDATYFEKQLTQCFFIETEVYERLVFLYAQHLFKYKKTGNRHSIIEMKKCIGAMKLAGSNHIATTYEKHLEKF	IYYTINKNESEENHMKKRALLPILLLILEGIIVISVG
WP_012766658.1	STDY001.D.00001.C001_00537	C	MEKELGKTLRRLRQGKQVSISSLADEHLSKSQISRFERGESEISCSRLLNLLDKLNITIDEFVSTHSKTHTHFFTLLSRVRKYYAEKNVAKLLKLLEDYAHKDYESTMIKAILSSIEPTVEPSEEEVTRLTDYLFSVEQWGYYEIILLGNCSRFINYNTLFLLTKEMVTSFAYSEQNKTNKTLVTQLSINCLIISIDYSYFDHSDYLIEKIEFLLRDELNFYEKTVFLYVHGYYKLKQGQVSGKDDMRQALQIFKYLGEDALYYSYKEHYRKEVLGDEEDKKEG	KIRKEAVMKKINKALLLTLIMDILIIVGG
WP_012766658.1	STDY001.D.00003.C001_00542	C	MEKELGKTLRRLRQGKQVSISSLADEHLSKSQISRFERGESEISCSRLLNLLDKLNITIDEFVSTHSKTHTHFFTLLSRVRKYYAEKNVAKLLKLLEDYAHKDYESTMIKAILSSIEPTVEPSEEEVTRLTDYLFSVEQWGYYEIILLGNCSRFINYNTLFLLTKEMVTSFAYSEQNKTNKTLVTQLSINCLIISIDYSYFDHSDYLIEKIEFLLRDELNFYEKTVFLYVHGYYKLKQGQVSGKDDMRQALQIFKYLGEDALYYSYKEHYRKEVLGDEEDKKEG	KIRKEAVMKKINKALLLTLIMDILIIVGG
WP_012766658.1	STDY001.D.00006.C001_00560	C	MEKELGKTLRRLRQGKQVSISSLADEHLSKSQISRFERGESEISCSRLLNLLDKLNITIDEFVSTHSKTHTHFFTLLSRVRKYYAEKNVAKLLKLLEDYAHKDYESTMIKAILSSIEPTVEPSEEEVTRLTDYLFSVEQWGYYEIILLGNCSRFINYNTLFLLTKEMVTSFAYSEQNKTNKTLVTQLSINCLIISIDYSYFDHSDYLIEKIEFLLRDELNFYEKTVFLYVHGYYKLKQGQVSGKDDMRQALQIFKYLGEDALYYSYKEHYRKEVLGDEEDKKEG	KIRKEAVMKKINKALLLTLIMDILIIVGG
WP_012766658.1	STDY001.D.00007.C001_00570	C	MEKELGKTLRRLRQGKQVSISSLADEHLSKSQISRFERGESEISCSRLLNLLDKLNITIDEFVSTHSKTHTHFFTLLSRVRKYYAEKNVAKLLKLLEDYAHKDYESTMIKAILSSIEPTVEPSEEEVTRLTDYLFSVEQWGYYEIILLGNCSRFINYNTLFLLTKEMVTSFAYSEQNKTNKTLVTQLSINCLIISIDYSYFDHSDYLIEKIEFLLRDELNFYEKTVFLYVHGYYKLKQGQVSGKDDMRQALQIFKYLGEDALYYSYKEHYRKEVLGDEEDKKEG	KIRKEAVMKKINKALLLTLIMDILIIVGG
WP_012766658.1	STDY001.D.00009.C001_00571	Prophage	MEKELGKTLRRLRQGKQVSISSLADEHLSKSQISRFERGESEISCSRLLNLLDKLNITIDEFVSTHSKTHTHFFTLLSRVRKYYAEKNVAKLLKLLEDYAHKDYESTMIKAILSSIEPTVEPSEEEVTRLTDYLFSVEQWGYYEIILLGNCSRFINYNTLFLLTKEMVTSFAYSEQNKTNKTLVTQLSINCLIISIDYSYFDHSDYLIEKIEFLLRDELNFYEKTVFLYVHGYYKLKQGQVSGKDDMRQALQIFKYLGEDALYYSYKEHYRKEVLGDEEDKKEG	KIRKEAVMKKINKALLLTLIMDILIIVGG
WP_015632154.1	STAG001.D.00017.C001_01378	C	MEKELGKTLRRLRKGKKVSISSLADEHLSKSQISRFERGESEITCSRLLNILDKLNITIDEFVSIHSKAHTHFFILLNRVRKYCAEKNVTKLVALLEDHNHKDYEKIMIKALIFSIDQSIEPNQEELARLTDYLFMVEQWGYYEIILLGNCSRLINYNTLFLLTKEMVNSFAYSEQNKTNKILVTQLAINCLIISIDHSCFEHSHYLIDKVRSLLQDEVNFYEKTVFLYVTGYYHLKLGDTSSGKEDMRKALQVFKYLGEDSFYNTYNEHYCQKVLGNNKEC	KIRKEIVMKKINKALLFTLIMDILIIVGG
WP_000410029.1	STAG001.D.00008.C001_01465	C	MEKELGKTLRRLRKGKKVSISSLADEHLSKSQISRFERGESEITCSRLLNILDKLNITIDEFVSIHSKAHTHFFILLNRVRKYCAEKNVTKLVALLEDHNHKDYEKIMIKALIFSIDQSIEPNQEELARLTDYLFTVEQWGYYEIILLGNCSRLINYNTLFLLTKEMVNSFAYSEQNKTNKILVTHLAINCLIISIDHSYFEHSHYLIDKVRSLLQDEVNFYEKTVFLYVTGYYHLKLGDTSSGKEDMRKALQIFKYLGEDSFYNTYNEHYCQKVLGNNKEC	KIRKEIVMKKINKALLFTLIMDILIIVGG
WP_000410029.1	STAG001.D.00010.C001_01480	C	MEKELGKTLRRLRKGKKVSISSLADEHLSKSQISRFERGESEITCSRLLNILDKLNITIDEFVSIHSKAHTHFFILLNRVRKYCAEKNVTKLVALLEDHNHKDYEKIMIKALIFSIDQSIEPNQEELARLTDYLFTVEQWGYYEIILLGNCSRLINYNTLFLLTKEMVNSFAYSEQNKTNKILVTHLAINCLIISIDHSYFEHSHYLIDKVRSLLQDEVNFYEKTVFLYVTGYYHLKLGDTSSGKEDMRKALQIFKYLGEDSFYNTYNEHYCQKVLGNNKEC	KIRKEIVMKKINKALLFTLIMDILIIVGG
WP_000410029.1	STAG001.D.00022.C001_01514	C	MEKELGKTLRRLRKGKKVSISSLADEHLSKSQISRFERGESEITCSRLLNILDKLNITIDEFVSIHSKAHTHFFILLNRVRKYCAEKNVTKLVALLEDHNHKDYEKIMIKALIFSIDQSIEPNQEELARLTDYLFTVEQWGYYEIILLGNCSRLINYNTLFLLTKEMVNSFAYSEQNKTNKILVTHLAINCLIISIDHSYFEHSHYLIDKVRSLLQDEVNFYEKTVFLYVTGYYHLKLGDTSSGKEDMRKALQIFKYLGEDSFYNTYNEHYCQKVLGNNKEC	KIRKEIVMKKINKALLFTLIMDILIIVGG
WP_000410029.1	STAG001.D.00032.C001_01589	C	MEKELGKTLRRLRKGKKVSISSLADEHLSKSQISRFERGESEITCSRLLNILDKLNITIDEFVSIHSKAHTHFFILLNRVRKYCAEKNVTKLVALLEDHNHKDYEKIMIKALIFSIDQSIEPNQEELARLTDYLFTVEQWGYYEIILLGNCSRLINYNTLFLLTKEMVNSFAYSEQNKTNKILVTHLAINCLIISIDHSYFEHSHYLIDKVRSLLQDEVNFYEKTVFLYVTGYYHLKLGDTSSGKEDMRKALQIFKYLGEDSFYNTYNEHYCQKVLGNNKEC	KIRKEIVMKKINKALLFTLIMDILIIVGG
WP_000410029.1	STAG001.D.00034.C001_01609	C	MEKELGKTLRRLRKGKKVSISSLADEHLSKSQISRFERGESEITCSRLLNILDKLNITIDEFVSIHSKAHTHFFILLNRVRKYCAEKNVTKLVALLEDHNHKDYEKIMIKALIFSIDQSIEPNQEELARLTDYLFTVEQWGYYEIILLGNCSRLINYNTLFLLTKEMVNSFAYSEQNKTNKILVTHLAINCLIISIDHSYFEHSHYLIDKVRSLLQDEVNFYEKTVFLYVTGYYHLKLGDTSSGKEDMRKALQIFKYLGEDSFYNTYNEHYCQKVLGNNKEC	KIRKEIVMKKINKALLFTLIMDILIIVGG
WP_000410029.1	STAG001.D.00040.C001_01487	C	MEKELGKTLRRLRKGKKVSISSLADEHLSKSQISRFERGESEITCSRLLNILDKLNITIDEFVSIHSKAHTHFFILLNRVRKYCAEKNVTKLVALLEDHNHKDYEKIMIKALIFSIDQSIEPNQEELARLTDYLFTVEQWGYYEIILLGNCSRLINYNTLFLLTKEMVNSFAYSEQNKTNKILVTHLAINCLIISIDHSYFEHSHYLIDKVRSLLQDEVNFYEKTVFLYVTGYYHLKLGDTSSGKEDMRKALQIFKYLGEDSFYNTYNEHYCQKVLGNNKEC	KIRKEIVMKKINKALLFTLIMDILIIVGG
WP_000410029.1	STAG001.D.00044.C001_01550	C	MEKELGKTLRRLRKGKKVSISSLADEHLSKSQISRFERGESEITCSRLLNILDKLNITIDEFVSIHSKAHTHFFILLNRVRKYCAEKNVTKLVALLEDHNHKDYEKIMIKALIFSIDQSIEPNQEELARLTDYLFTVEQWGYYEIILLGNCSRLINYNTLFLLTKEMVNSFAYSEQNKTNKILVTHLAINCLIISIDHSYFEHSHYLIDKVRSLLQDEVNFYEKTVFLYVTGYYHLKLGDTSSGKEDMRKALQIFKYLGEDSFYNTYNEHYCQKVLGNNKEC	KIRKEIVMKKINKALLFTLIMDILIIVGG
WP_000410029.1	STAG001.D.00074.C001_00487	C	MEKELGKTLRRLRKGKKVSISSLADEHLSKSQISRFERGESEITCSRLLNILDKLNITIDEFVSIHSKAHTHFFILLNRVRKYCAEKNVTKLVALLEDHNHKDYEKIMIKALIFSIDQSIEPNQEELARLTDYLFTVEQWGYYEIILLGNCSRLINYNTLFLLTKEMVNSFAYSEQNKTNKILVTHLAINCLIISIDHSYFEHSHYLIDKVRSLLQDEVNFYEKTVFLYVTGYYHLKLGDTSSGKEDMRKALQIFKYLGEDSFYNTYNEHYCQKVLGNNKEC	KIRKEIVMKKINKALLFTLIMDILIIVGG
WP_000410029.1	STAG001.D.00083.C001_01551	C	MEKELGKTLRRLRKGKKVSISSLADEHLSKSQISRFERGESEITCSRLLNILDKLNITIDEFVSIHSKAHTHFFILLNRVRKYCAEKNVTKLVALLEDHNHKDYEKIMIKALIFSIDQSIEPNQEELARLTDYLFTVEQWGYYEIILLGNCSRLINYNTLFLLTKEMVNSFAYSEQNKTNKILVTHLAINCLIISIDHSYFEHSHYLIDKVRSLLQDEVNFYEKTVFLYVTGYYHLKLGDTSSGKEDMRKALQIFKYLGEDSFYNTYNEHYCQKVLGNNKEC	KIRKEIVMKKINKALLFTLIMDILIIVGG
WP_000410029.1	STSP006.D.00001.C001_01799	C	MEKELGKTLRRLRKGKKVSISSLADEHLSKSQISRFERGESEITCSRLLNILDKLNITIDEFVSIHSKAHTHFFILLNRVRKYCAEKNVTKLVALLEDHNHKDYEKIMIKALIFSIDQSIEPNQEELARLTDYLFTVEQWGYYEIILLGNCSRLINYNTLFLLTKEMVNSFAYSEQNKTNKILVTHLAINCLIISIDHSYFEHSHYLIDKVRSLLQDEVNFYEKTVFLYVTGYYHLKLGDTSSGKEDMRKALQIFKYLGEDSFYNTYNEHYCQKVLGNNKEC	KIRKEIVMKKINKALLFTLIMDILIIVGG
WP_129544837.1	STAG001.D.00086.C001_00081	C	MEKELGKTLRRLRKGKKVSISSLADEHLSKSQISRFERGESGITCSRLLNILDKLNITIDEFVSIHSKAHTHFFILLNRVRKYCAEKNVTKLVALLEDHNHKDYEKIMIKALIFSIDQSIEPNQEELARLTDYLFTVEQWGYYEIILLGNCSRLINYNTLFLLTKEMVNSFAYSEQNKTNKILVTQLAINCLIISIDHSYFEHSHYLIDKVRSLLQDEVNFYEKTVFLYVTGYYHLKLGDTSSGKEDMRKALQIFKYLGEDSFYNTYNEHYCQKVLGNNKEC	KIRKEIVMKKINKALLFTLIIDILIIVGG
WP_003047105.1	STCA002.D.00001.C001_00069	C	MEKELGKTLRRLRQGKQVSISSLADGYLSKSQISRFERGESEITCSRLLNLLDKLNITIDEFVSIHSKTHTHFFTLLSQVRKYYAEKNVAKLTKLLGDYAYKDYERTMIKAILFSIDSSIEPSQEELTRLTDYLFTVEQWGYYEIILLGNCSRFINYNTLFLLTKEMIASFAYSEQNKTNKILVTQLSINCLIISIDHSYFEHSRYLIDKIDLLLRDELNFYEKTVFLYVHGYYKLKQEEISGEEDMWQALQIFKYLGEDSLYYSYKEHYRKEVLGGKRDED	NIRKETVMKKFNKALLFALIMDILIIVGG
WP_032460071.1	STPY001.D.00024.C001_00446	Prophage	MEKELGKTLRRLRKGKQVSISFLADEYLSKSQISRFERGESEITCSRLLNLLDKLNITIDEFVSAHSKTHTHFFTLLSQARKCYAEKNVVKLTKLLKDYAHKDYERTMIKAILFSIDSSIAPSQEELTRLTDYLFKVEQWGYYEIILLGNCSRFMNYNTLFLLTKEMVASFAYSEQNKTNKTLVTQLSINCLIISIDHSCFEHSRYLINKIDLLLRDELNFYEKTVFLYVHGYYKLKQEEMSGEEDMRQALQIFKYLGEDSLYYSYKEHYRQIVLGGKGDEDWSEADL	KIRKETVMKKVNKALLFTLIMDILIIVGG
WP_032460071.1	STPY001.D.00132.C001_01543	C	MEKELGKTLRRLRKGKQVSISFLADEYLSKSQISRFERGESEITCSRLLNLLDKLNITIDEFVSAHSKTHTHFFTLLSQARKCYAEKNVVKLTKLLKDYAHKDYERTMIKAILFSIDSSIAPSQEELTRLTDYLFKVEQWGYYEIILLGNCSRFMNYNTLFLLTKEMVASFAYSEQNKTNKTLVTQLSINCLIISIDHSCFEHSRYLINKIDLLLRDELNFYEKTVFLYVHGYYKLKQEEMSGEEDMRQALQIFKYLGEDSLYYSYKEHYRQIVLGGKGDEDWSEADL	KIRKETVMKKVNKALLFTLIMDILIIVGG
WP_111715631.1	STDY001.D.00008.C001_00646	C	MEKELGKTLRRLRQGKQVSISSLADEHLSKSQISRFERGESEISCSRLLNLLDKLNITIDEFVSTHSKTHTHFFTLLSRVRKYYAEKNVTKLLKLLEVYAHKDYESTMIKAILSSIEPTVEPSEEEVTRLTDYLFSVEQWGYYEIILLGNCSRFINYNTLFLLTKEMVTSFAYSEQNKTNKTLVTQLSINCLIISIDYSYFDHSHYLIEKIEFLLRDELNFYEKTVFLYVHGYYKLKQEQASGKDDMRQALQIFKYLGEDALYYSYKEHYRKEVLGDEEDEEEG	KIRKEAVMKKINKALLLTLIMDILIIVGG
WP_111715631.1	STDY001.D.00012.C001_00026	C	MEKELGKTLRRLRQGKQVSISSLADEHLSKSQISRFERGESEISCSRLLNLLDKLNITIDEFVSTHSKTHTHFFTLLSRVRKYYAEKNVTKLLKLLEVYAHKDYESTMIKAILSSIEPTVEPSEEEVTRLTDYLFSVEQWGYYEIILLGNCSRFINYNTLFLLTKEMVTSFAYSEQNKTNKTLVTQLSINCLIISIDYSYFDHSHYLIEKIEFLLRDELNFYEKTVFLYVHGYYKLKQEQASGKDDMRQALQIFKYLGEDALYYSYKEHYRKEVLGDEEDEEEG	KIRKEAVMKKINKALLLTLIMDILIIVGG
WP_023611572.1	STPY001.D.00057.C001_00436	C	MEKELGKTLRRLRKGKQVSISFLADEYLSKSQISRFERGESEITCSRLLNLLDKLNITIDEFVSAHSKTHTHFFTLLSQARKCYAEKNVVKLTKLLKDYAHKDYERTMIKAILFSIDSSIAPSQEELTRLTDYLFKVEQWGYYEIILLGNCSRFMNYNTLFLLTKEMVASFAYSEQNKTNKTLVTQLSINCLIISIDHSCFEHSRYLINKIDLLLRDELNFYEKTVFLYVHGYYKLKQEEISGEEDMRQALQIFKYLGEDSLYYSYKEHYRQIVLGGKGDEDWSEADL	KIRKETVMKKVNKALLFTLIMDILIIVGG
WP_023611572.1	STPY001.D.00110.C001_00444	C	MEKELGKTLRRLRKGKQVSISFLADEYLSKSQISRFERGESEITCSRLLNLLDKLNITIDEFVSAHSKTHTHFFTLLSQARKCYAEKNVVKLTKLLKDYAHKDYERTMIKAILFSIDSSIAPSQEELTRLTDYLFKVEQWGYYEIILLGNCSRFMNYNTLFLLTKEMVASFAYSEQNKTNKTLVTQLSINCLIISIDHSCFEHSRYLINKIDLLLRDELNFYEKTVFLYVHGYYKLKQEEISGEEDMRQALQIFKYLGEDSLYYSYKEHYRQIVLGGKGDEDWSEADL	KIRKETVMKKVNKALLFTLIMDILIIVGG
WP_111705491.1	STPY001.D.00144.C001_00439	C	MEKELGKTLRRLRKGKQVSISFLADEYLSKSQISRFERGESEITCSRLLNLLDKLNITIDEFVSAHSKTHTHFFTLLSQARKCYAEKNVVKLTKLLKDYAHKDYERTMIKAILFSIDSSIAPSQEELTRLTDYLFKVEQWGYYEIILLGNCSRFMNYNTLFLLTKEMVASFAYSEQNKTNKMLVTQLSINCLIISIDHSCFEHSRYLINKIDLLLRDELNFYEKTVFLYVHGYYKLKQKEMSGEEDMRQALQIFKYLGEDSLYYSYKEHYRQIVLGGKGDEDWSEADL	KIRKETVMKKVNKALLFTLIMDILIIVGG
WP_111705491.1	STPY001.D.00155.C001_01614	C	MEKELGKTLRRLRKGKQVSISFLADEYLSKSQISRFERGESEITCSRLLNLLDKLNITIDEFVSAHSKTHTHFFTLLSQARKCYAEKNVVKLTKLLKDYAHKDYERTMIKAILFSIDSSIAPSQEELTRLTDYLFKVEQWGYYEIILLGNCSRFMNYNTLFLLTKEMVASFAYSEQNKTNKMLVTQLSINCLIISIDHSCFEHSRYLINKIDLLLRDELNFYEKTVFLYVHGYYKLKQKEMSGEEDMRQALQIFKYLGEDSLYYSYKEHYRQIVLGGKGDEDWSEADL	KIRKETVMKKVNKALLFTLIMDILIIVGG
WP_014612092.1	STDY001.D.00002.C001_00545	C	MEKELGKTLRRLRQGKQVSISSLADEHLSKSQISRFERGESEISCSRLLNLLDKLNITIDEFVSTHSKTHTHFFTLLSRVRKYYAEKNVIKLLKLLEDYAHKDYESTMIKAILSSIEPTVEPSEEEVTRLTDYLFSVEQWGYYEIILLGNCSRFINYNTLFLLTKEMVTSFAYSEQNKTNKTLVTQLSINCLIISIDYSYFDHSDYLIEKIEFLLRDELNFYEKTVFLYVHGYYKLKQRQASGKDDMRQALQIFKYLGEDALYYSYKEHYRKEVLGDEEDKKEG	KIRKEAVMKKINKALLLTLIMDILIIIGG
WP_014612092.1	STDY001.D.00004.C001_00528	C	MEKELGKTLRRLRQGKQVSISSLADEHLSKSQISRFERGESEISCSRLLNLLDKLNITIDEFVSTHSKTHTHFFTLLSRVRKYYAEKNVIKLLKLLEDYAHKDYESTMIKAILSSIEPTVEPSEEEVTRLTDYLFSVEQWGYYEIILLGNCSRFINYNTLFLLTKEMVTSFAYSEQNKTNKTLVTQLSINCLIISIDYSYFDHSDYLIEKIEFLLRDELNFYEKTVFLYVHGYYKLKQRQASGKDDMRQALQIFKYLGEDALYYSYKEHYRKEVLGDEEDKKEG	KIRKEAVMKKINKALLLTLIMDILIIIGG
WP_129322141.1	STPY001.D.00069.C001_01448	C	MEKELGKTLRRLRKGKQVSISFLADEYLSKSQISRFERGESEITCSRLLNLLDKLNITIDEFVSAHSKTHTHFFTLLSQARKCYAEKNVVKLTKLLKDYAHKDYERTMIKAILFSIDSSIAPSQEELTRLTDYLFKVEQWGYYEIILLGNCSRFMNYNTLFLLTKEMVASFAYSEQNKTNKMLVTQLSINCLIISIDHSCFEHSRYLINKIDLLLRDELNFYEKTVFLYVHGYYKLKQEEMSGEEDMRQALQIFKYLGEDSLYYSYKEHYRQIVLGGKRDEDWSEADL	KIRKETVMKKVNKALLFTLIMDILIIVGG
WP_111677092.1	STPY001.D.00099.C001_00435	C	MEKELGKTLRRLRKGKQVSISFLADEYLSKSQISRFERGESEITCSRLLNLLDKLNITIDEFVSAHSKTHTHFFTLLSQARKCYAEKNVVKLTKLLKDYAHKDYERTMIKAILFSIDSSIAPSQEELTRLTDYLFKVEQWGYYEIILLGNCSRFMNYNTLFLLTKEMVASFAYSEQNKTNKMLVTQLSINCLIISIDHSCFEHSRYLINKIDLLLRDELNFYEKTVFLYVHGYYKLKQEEMSGEEDMRQALQIFKYLGEDSLYYSYKEHYRQIVLGGKGDEDWSETDL	KIRKETVMKKVNKALLFTLIMDILIIVGG
WP_111677092.1	STPY001.D.00103.C001_00434	C	MEKELGKTLRRLRKGKQVSISFLADEYLSKSQISRFERGESEITCSRLLNLLDKLNITIDEFVSAHSKTHTHFFTLLSQARKCYAEKNVVKLTKLLKDYAHKDYERTMIKAILFSIDSSIAPSQEELTRLTDYLFKVEQWGYYEIILLGNCSRFMNYNTLFLLTKEMVASFAYSEQNKTNKMLVTQLSINCLIISIDHSCFEHSRYLINKIDLLLRDELNFYEKTVFLYVHGYYKLKQEEMSGEEDMRQALQIFKYLGEDSLYYSYKEHYRQIVLGGKGDEDWSETDL	KIRKETVMKKVNKALLFTLIMDILIIVGG
WP_111677092.1	STPY001.D.00116.C001_00435	C	MEKELGKTLRRLRKGKQVSISFLADEYLSKSQISRFERGESEITCSRLLNLLDKLNITIDEFVSAHSKTHTHFFTLLSQARKCYAEKNVVKLTKLLKDYAHKDYERTMIKAILFSIDSSIAPSQEELTRLTDYLFKVEQWGYYEIILLGNCSRFMNYNTLFLLTKEMVASFAYSEQNKTNKMLVTQLSINCLIISIDHSCFEHSRYLINKIDLLLRDELNFYEKTVFLYVHGYYKLKQEEMSGEEDMRQALQIFKYLGEDSLYYSYKEHYRQIVLGGKGDEDWSETDL	KIRKETVMKKVNKALLFTLIMDILIIVGG
WP_111677092.1	STPY001.D.00119.C001_01134	C	MEKELGKTLRRLRKGKQVSISFLADEYLSKSQISRFERGESEITCSRLLNLLDKLNITIDEFVSAHSKTHTHFFTLLSQARKCYAEKNVVKLTKLLKDYAHKDYERTMIKAILFSIDSSIAPSQEELTRLTDYLFKVEQWGYYEIILLGNCSRFMNYNTLFLLTKEMVASFAYSEQNKTNKMLVTQLSINCLIISIDHSCFEHSRYLINKIDLLLRDELNFYEKTVFLYVHGYYKLKQEEMSGEEDMRQALQIFKYLGEDSLYYSYKEHYRQIVLGGKGDEDWSETDL	KIRKETVMKKVNKALLFTLIMDILIIVGG
SPy_0496	STPY001.D.00001.C001_00396	C	MEKELGKTLRRLRKGKQVSISFLADEYLSKSQISRFERGESEITCSRLLNLLDKLNITIDEFVSAHSKTHTHFFTLLSQARKCYAEKNVVKLTKLLKDYAHKDYERTMIKAILFSIDSSIAPSQEELTRLTDYLFKVEQWGYYEIILLGNCSRFMNYNTLFLLTKEMVASFAYSEQNKTNKMLVTQLSINCLIISIDHSCFEHSRYLINKIDLLLRDELNFYEKTVFLYVHGYYKLKQEEMSGEEDMRQALQIFKYLGEDSLYYSYKEHYRQIVLGGKGDEDWSEADL	KIRKETVMKKVNKALLFTLIMDILIIVGG
WP_002990747.1	STPY001.D.00002.C001_00497	C	MEKELGKTLRRLRKGKQVSISFLADEYLSKSQISRFERGESEITCSRLLNLLDKLNITIDEFVSAHSKTHTHFFTLLSQARKCYAEKNVVKLTKLLKDYAHKDYERTMIKAILFSIDSSIAPSQEELTRLTDYLFKVEQWGYYEIILLGNCSRFMNYNTLFLLTKEMVASFAYSEQNKTNKMLVTQLSINCLIISIDHSCFEHSRYLINKIDLLLRDELNFYEKTVFLYVHGYYKLKQEEMSGEEDMRQALQIFKYLGEDSLYYSYKEHYRQIVLGGKGDEDWSEADL	KIRKETVMKKVNKALLFTLIMDILIIVGG
WP_002990747.1	STPY001.D.00003.C001_00422	C	MEKELGKTLRRLRKGKQVSISFLADEYLSKSQISRFERGESEITCSRLLNLLDKLNITIDEFVSAHSKTHTHFFTLLSQARKCYAEKNVVKLTKLLKDYAHKDYERTMIKAILFSIDSSIAPSQEELTRLTDYLFKVEQWGYYEIILLGNCSRFMNYNTLFLLTKEMVASFAYSEQNKTNKMLVTQLSINCLIISIDHSCFEHSRYLINKIDLLLRDELNFYEKTVFLYVHGYYKLKQEEMSGEEDMRQALQIFKYLGEDSLYYSYKEHYRQIVLGGKGDEDWSEADL	KIRKETVMKKVNKALLFTLIMDILIIVGG
WP_002990747.1	STPY001.D.00005.C001_01593	C	MEKELGKTLRRLRKGKQVSISFLADEYLSKSQISRFERGESEITCSRLLNLLDKLNITIDEFVSAHSKTHTHFFTLLSQARKCYAEKNVVKLTKLLKDYAHKDYERTMIKAILFSIDSSIAPSQEELTRLTDYLFKVEQWGYYEIILLGNCSRFMNYNTLFLLTKEMVASFAYSEQNKTNKMLVTQLSINCLIISIDHSCFEHSRYLINKIDLLLRDELNFYEKTVFLYVHGYYKLKQEEMSGEEDMRQALQIFKYLGEDSLYYSYKEHYRQIVLGGKGDEDWSEADL	KIRKETVMKKVNKALLFTLIMDILIIVGG
WP_002990747.1	STPY001.D.00007.C001_00445	C	MEKELGKTLRRLRKGKQVSISFLADEYLSKSQISRFERGESEITCSRLLNLLDKLNITIDEFVSAHSKTHTHFFTLLSQARKCYAEKNVVKLTKLLKDYAHKDYERTMIKAILFSIDSSIAPSQEELTRLTDYLFKVEQWGYYEIILLGNCSRFMNYNTLFLLTKEMVASFAYSEQNKTNKMLVTQLSINCLIISIDHSCFEHSRYLINKIDLLLRDELNFYEKTVFLYVHGYYKLKQEEMSGEEDMRQALQIFKYLGEDSLYYSYKEHYRQIVLGGKGDEDWSEADL	KIRKETVMKKVNKALLFTLIMDILIIVGG
WP_002990747.1	STPY001.D.00008.C001_00440	C	MEKELGKTLRRLRKGKQVSISFLADEYLSKSQISRFERGESEITCSRLLNLLDKLNITIDEFVSAHSKTHTHFFTLLSQARKCYAEKNVVKLTKLLKDYAHKDYERTMIKAILFSIDSSIAPSQEELTRLTDYLFKVEQWGYYEIILLGNCSRFMNYNTLFLLTKEMVASFAYSEQNKTNKMLVTQLSINCLIISIDHSCFEHSRYLINKIDLLLRDELNFYEKTVFLYVHGYYKLKQEEMSGEEDMRQALQIFKYLGEDSLYYSYKEHYRQIVLGGKGDEDWSEADL	KIRKETVMKKVNKALLFTLIMDILIIVGG
WP_002990747.1	STPY001.D.00010.C001_00447	C	MEKELGKTLRRLRKGKQVSISFLADEYLSKSQISRFERGESEITCSRLLNLLDKLNITIDEFVSAHSKTHTHFFTLLSQARKCYAEKNVVKLTKLLKDYAHKDYERTMIKAILFSIDSSIAPSQEELTRLTDYLFKVEQWGYYEIILLGNCSRFMNYNTLFLLTKEMVASFAYSEQNKTNKMLVTQLSINCLIISIDHSCFEHSRYLINKIDLLLRDELNFYEKTVFLYVHGYYKLKQEEMSGEEDMRQALQIFKYLGEDSLYYSYKEHYRQIVLGGKGDEDWSEADL	KIRKETVMKKVNKALLFTLIMDILIIVGG
WP_002990747.1	STPY001.D.00012.C001_00458	C	MEKELGKTLRRLRKGKQVSISFLADEYLSKSQISRFERGESEITCSRLLNLLDKLNITIDEFVSAHSKTHTHFFTLLSQARKCYAEKNVVKLTKLLKDYAHKDYERTMIKAILFSIDSSIAPSQEELTRLTDYLFKVEQWGYYEIILLGNCSRFMNYNTLFLLTKEMVASFAYSEQNKTNKMLVTQLSINCLIISIDHSCFEHSRYLINKIDLLLRDELNFYEKTVFLYVHGYYKLKQEEMSGEEDMRQALQIFKYLGEDSLYYSYKEHYRQIVLGGKGDEDWSEADL	KIRKETVMKKVNKALLFTLIMDILIIVGG
WP_002990747.1	STPY001.D.00013.C001_00457	C	MEKELGKTLRRLRKGKQVSISFLADEYLSKSQISRFERGESEITCSRLLNLLDKLNITIDEFVSAHSKTHTHFFTLLSQARKCYAEKNVVKLTKLLKDYAHKDYERTMIKAILFSIDSSIAPSQEELTRLTDYLFKVEQWGYYEIILLGNCSRFMNYNTLFLLTKEMVASFAYSEQNKTNKMLVTQLSINCLIISIDHSCFEHSRYLINKIDLLLRDELNFYEKTVFLYVHGYYKLKQEEMSGEEDMRQALQIFKYLGEDSLYYSYKEHYRQIVLGGKGDEDWSEADL	KIRKETVMKKVNKALLFTLIMDILIIVGG
WP_002990747.1	STPY001.D.00014.C001_00436	C	MEKELGKTLRRLRKGKQVSISFLADEYLSKSQISRFERGESEITCSRLLNLLDKLNITIDEFVSAHSKTHTHFFTLLSQARKCYAEKNVVKLTKLLKDYAHKDYERTMIKAILFSIDSSIAPSQEELTRLTDYLFKVEQWGYYEIILLGNCSRFMNYNTLFLLTKEMVASFAYSEQNKTNKMLVTQLSINCLIISIDHSCFEHSRYLINKIDLLLRDELNFYEKTVFLYVHGYYKLKQEEMSGEEDMRQALQIFKYLGEDSLYYSYKEHYRQIVLGGKGDEDWSEADL	KIRKETVMKKVNKALLFTLIMDILIIVGG
WP_002990747.1	STPY001.D.00015.C001_00433	C	MEKELGKTLRRLRKGKQVSISFLADEYLSKSQISRFERGESEITCSRLLNLLDKLNITIDEFVSAHSKTHTHFFTLLSQARKCYAEKNVVKLTKLLKDYAHKDYERTMIKAILFSIDSSIAPSQEELTRLTDYLFKVEQWGYYEIILLGNCSRFMNYNTLFLLTKEMVASFAYSEQNKTNKMLVTQLSINCLIISIDHSCFEHSRYLINKIDLLLRDELNFYEKTVFLYVHGYYKLKQEEMSGEEDMRQALQIFKYLGEDSLYYSYKEHYRQIVLGGKGDEDWSEADL	KIRKETVMKKVNKALLFTLIMDILIIVGG
WP_002990747.1	STPY001.D.00016.C001_00443	C	MEKELGKTLRRLRKGKQVSISFLADEYLSKSQISRFERGESEITCSRLLNLLDKLNITIDEFVSAHSKTHTHFFTLLSQARKCYAEKNVVKLTKLLKDYAHKDYERTMIKAILFSIDSSIAPSQEELTRLTDYLFKVEQWGYYEIILLGNCSRFMNYNTLFLLTKEMVASFAYSEQNKTNKMLVTQLSINCLIISIDHSCFEHSRYLINKIDLLLRDELNFYEKTVFLYVHGYYKLKQEEMSGEEDMRQALQIFKYLGEDSLYYSYKEHYRQIVLGGKGDEDWSEADL	KIRKETVMKKVNKALLFTLIMDILIIVGG
WP_002990747.1	STPY001.D.00017.C001_00457	C	MEKELGKTLRRLRKGKQVSISFLADEYLSKSQISRFERGESEITCSRLLNLLDKLNITIDEFVSAHSKTHTHFFTLLSQARKCYAEKNVVKLTKLLKDYAHKDYERTMIKAILFSIDSSIAPSQEELTRLTDYLFKVEQWGYYEIILLGNCSRFMNYNTLFLLTKEMVASFAYSEQNKTNKMLVTQLSINCLIISIDHSCFEHSRYLINKIDLLLRDELNFYEKTVFLYVHGYYKLKQEEMSGEEDMRQALQIFKYLGEDSLYYSYKEHYRQIVLGGKGDEDWSEADL	KIRKETVMKKVNKALLFTLIMDILIIVGG
WP_002990747.1	STPY001.D.00018.C001_00443	C	MEKELGKTLRRLRKGKQVSISFLADEYLSKSQISRFERGESEITCSRLLNLLDKLNITIDEFVSAHSKTHTHFFTLLSQARKCYAEKNVVKLTKLLKDYAHKDYERTMIKAILFSIDSSIAPSQEELTRLTDYLFKVEQWGYYEIILLGNCSRFMNYNTLFLLTKEMVASFAYSEQNKTNKMLVTQLSINCLIISIDHSCFEHSRYLINKIDLLLRDELNFYEKTVFLYVHGYYKLKQEEMSGEEDMRQALQIFKYLGEDSLYYSYKEHYRQIVLGGKGDEDWSEADL	KIRKETVMKKVNKALFFTLIMDILIIVGG
WP_002990747.1	STPY001.D.00019.C001_01594	C	MEKELGKTLRRLRKGKQVSISFLADEYLSKSQISRFERGESEITCSRLLNLLDKLNITIDEFVSAHSKTHTHFFTLLSQARKCYAEKNVVKLTKLLKDYAHKDYERTMIKAILFSIDSSIAPSQEELTRLTDYLFKVEQWGYYEIILLGNCSRFMNYNTLFLLTKEMVASFAYSEQNKTNKMLVTQLSINCLIISIDHSCFEHSRYLINKIDLLLRDELNFYEKTVFLYVHGYYKLKQEEMSGEEDMRQALQIFKYLGEDSLYYSYKEHYRQIVLGGKGDEDWSEADL	KIRKETVMKKVNKALLFTLIMDILIIVGG
WP_002990747.1	STPY001.D.00020.C001_01485	C	MEKELGKTLRRLRKGKQVSISFLADEYLSKSQISRFERGESEITCSRLLNLLDKLNITIDEFVSAHSKTHTHFFTLLSQARKCYAEKNVVKLTKLLKDYAHKDYERTMIKAILFSIDSSIAPSQEELTRLTDYLFKVEQWGYYEIILLGNCSRFMNYNTLFLLTKEMVASFAYSEQNKTNKMLVTQLSINCLIISIDHSCFEHSRYLINKIDLLLRDELNFYEKTVFLYVHGYYKLKQEEMSGEEDMRQALQIFKYLGEDSLYYSYKEHYRQIVLGGKGDEDWSEADL	KIRKETVMKKVNKALLFTLIMDILIIVGG
WP_002990747.1	STPY001.D.00022.C001_00421	C	MEKELGKTLRRLRKGKQVSISFLADEYLSKSQISRFERGESEITCSRLLNLLDKLNITIDEFVSAHSKTHTHFFTLLSQARKCYAEKNVVKLTKLLKDYAHKDYERTMIKAILFSIDSSIAPSQEELTRLTDYLFKVEQWGYYEIILLGNCSRFMNYNTLFLLTKEMVASFAYSEQNKTNKMLVTQLSINCLIISIDHSCFEHSRYLINKIDLLLRDELNFYEKTVFLYVHGYYKLKQEEMSGEEDMRQALQIFKYLGEDSLYYSYKEHYRQIVLGGKGDEDWSEADL	KIRKETVMKKVNKALLFTLIMDILIIVGG
WP_002990747.1	STPY001.D.00023.C001_00441	C	MEKELGKTLRRLRKGKQVSISFLADEYLSKSQISRFERGESEITCSRLLNLLDKLNITIDEFVSAHSKTHTHFFTLLSQARKCYAEKNVVKLTKLLKDYAHKDYERTMIKAILFSIDSSIAPSQEELTRLTDYLFKVEQWGYYEIILLGNCSRFMNYNTLFLLTKEMVASFAYSEQNKTNKMLVTQLSINCLIISIDHSCFEHSRYLINKIDLLLRDELNFYEKTVFLYVHGYYKLKQEEMSGEEDMRQALQIFKYLGEDSLYYSYKEHYRQIVLGGKGDEDWSEADL	KIRKETVMKKVNKALLFTLIMDILIIVGG
WP_002990747.1	STPY001.D.00025.C001_01594	C	MEKELGKTLRRLRKGKQVSISFLADEYLSKSQISRFERGESEITCSRLLNLLDKLNITIDEFVSAHSKTHTHFFTLLSQARKCYAEKNVVKLTKLLKDYAHKDYERTMIKAILFSIDSSIAPSQEELTRLTDYLFKVEQWGYYEIILLGNCSRFMNYNTLFLLTKEMVASFAYSEQNKTNKMLVTQLSINCLIISIDHSCFEHSRYLINKIDLLLRDELNFYEKTVFLYVHGYYKLKQEEMSGEEDMRQALQIFKYLGEDSLYYSYKEHYRQIVLGGKGDEDWSEADL	KIRKETVMKKVNKALLFTLIMDILIIVGG
WP_002990747.1	STPY001.D.00028.C001_00463	C	MEKELGKTLRRLRKGKQVSISFLADEYLSKSQISRFERGESEITCSRLLNLLDKLNITIDEFVSAHSKTHTHFFTLLSQARKCYAEKNVVKLTKLLKDYAHKDYERTMIKAILFSIDSSIAPSQEELTRLTDYLFKVEQWGYYEIILLGNCSRFMNYNTLFLLTKEMVASFAYSEQNKTNKMLVTQLSINCLIISIDHSCFEHSRYLINKIDLLLRDELNFYEKTVFLYVHGYYKLKQEEMSGEEDMRQALQIFKYLGEDSLYYSYKEHYRQIVLGGKGDEDWSEADL	KIRKETVMKKVNKALLFTLIMDILIIVGG
WP_002990747.1	STPY001.D.00029.C001_01381	C	MEKELGKTLRRLRKGKQVSISFLADEYLSKSQISRFERGESEITCSRLLNLLDKLNITIDEFVSAHSKTHTHFFTLLSQARKCYAEKNVVKLTKLLKDYAHKDYERTMIKAILFSIDSSIAPSQEELTRLTDYLFKVEQWGYYEIILLGNCSRFMNYNTLFLLTKEMVASFAYSEQNKTNKMLVTQLSINCLIISIDHSCFEHSRYLINKIDLLLRDELNFYEKTVFLYVHGYYKLKQEEMSGEEDMRQALQIFKYLGEDSLYYSYKEHYRQIVLGGKGDEDWSEADL	KIRKETVMKKVNKALLFTLIMDILIIVGG
WP_002990747.1	STPY001.D.00030.C001_01315	C	MEKELGKTLRRLRKGKQVSISFLADEYLSKSQISRFERGESEITCSRLLNLLDKLNITIDEFVSAHSKTHTHFFTLLSQARKCYAEKNVVKLTKLLKDYAHKDYERTMIKAILFSIDSSIAPSQEELTRLTDYLFKVEQWGYYEIILLGNCSRFMNYNTLFLLTKEMVASFAYSEQNKTNKMLVTQLSINCLIISIDHSCFEHSRYLINKIDLLLRDELNFYEKTVFLYVHGYYKLKQEEMSGEEDMRQALQIFKYLGEDSLYYSYKEHYRQIVLGGKGDEDWSEADL	KIRKETVMKKVNKALLFTLIMDILIIVGG
WP_002990747.1	STPY001.D.00031.C001_01508	C	MEKELGKTLRRLRKGKQVSISFLADEYLSKSQISRFERGESEITCSRLLNLLDKLNITIDEFVSAHSKTHTHFFTLLSQARKCYAEKNVVKLTKLLKDYAHKDYERTMIKAILFSIDSSIAPSQEELTRLTDYLFKVEQWGYYEIILLGNCSRFMNYNTLFLLTKEMVASFAYSEQNKTNKMLVTQLSINCLIISIDHSCFEHSRYLINKIDLLLRDELNFYEKTVFLYVHGYYKLKQEEMSGEEDMRQALQIFKYLGEDSLYYSYKEHYRQIVLGGKGDEDWSEADL	KIRKETVMKKVNKALLFTLIMDILIIVGG
WP_002990747.1	STPY001.D.00032.C001_01478	C	MEKELGKTLRRLRKGKQVSISFLADEYLSKSQISRFERGESEITCSRLLNLLDKLNITIDEFVSAHSKTHTHFFTLLSQARKCYAEKNVVKLTKLLKDYAHKDYERTMIKAILFSIDSSIAPSQEELTRLTDYLFKVEQWGYYEIILLGNCSRFMNYNTLFLLTKEMVASFAYSEQNKTNKMLVTQLSINCLIISIDHSCFEHSRYLINKIDLLLRDELNFYEKTVFLYVHGYYKLKQEEMSGEEDMRQALQIFKYLGEDSLYYSYKEHYRQIVLGGKGDEDWSEADL	KIRKETVMKKVNKALLFTLIMDILIIVGG
WP_002990747.1	STPY001.D.00033.C001_00438	C	MEKELGKTLRRLRKGKQVSISFLADEYLSKSQISRFERGESEITCSRLLNLLDKLNITIDEFVSAHSKTHTHFFTLLSQARKCYAEKNVVKLTKLLKDYAHKDYERTMIKAILFSIDSSIAPSQEELTRLTDYLFKVEQWGYYEIILLGNCSRFMNYNTLFLLTKEMVASFAYSEQNKTNKMLVTQLSINCLIISIDHSCFEHSRYLINKIDLLLRDELNFYEKTVFLYVHGYYKLKQEEMSGEEDMRQALQIFKYLGEDSLYYSYKEHYRQIVLGGKGDEDWSEADL	KIRKETVMKKVNKALLFTLIMDILIIVGG
WP_002990747.1	STPY001.D.00034.C001_00450	C	MEKELGKTLRRLRKGKQVSISFLADEYLSKSQISRFERGESEITCSRLLNLLDKLNITIDEFVSAHSKTHTHFFTLLSQARKCYAEKNVVKLTKLLKDYAHKDYERTMIKAILFSIDSSIAPSQEELTRLTDYLFKVEQWGYYEIILLGNCSRFMNYNTLFLLTKEMVASFAYSEQNKTNKMLVTQLSINCLIISIDHSCFEHSRYLINKIDLLLRDELNFYEKTVFLYVHGYYKLKQEEMSGEEDMRQALQIFKYLGEDSLYYSYKEHYRQIVLGGKGDEDWSEADL	KIRKETVMKKVNKALLFTLIMDILIIVGG
WP_002990747.1	STPY001.D.00035.C001_00469	C	MEKELGKTLRRLRKGKQVSISFLADEYLSKSQISRFERGESEITCSRLLNLLDKLNITIDEFVSAHSKTHTHFFTLLSQARKCYAEKNVVKLTKLLKDYAHKDYERTMIKAILFSIDSSIAPSQEELTRLTDYLFKVEQWGYYEIILLGNCSRFMNYNTLFLLTKEMVASFAYSEQNKTNKMLVTQLSINCLIISIDHSCFEHSRYLINKIDLLLRDELNFYEKTVFLYVHGYYKLKQEEMSGEEDMRQALQIFKYLGEDSLYYSYKEHYRQIVLGGKGDEDWSEADL	KIRKETVMKKVNKALLFTLIMDILIIVGG
WP_002990747.1	STPY001.D.00037.C001_00446	C	MEKELGKTLRRLRKGKQVSISFLADEYLSKSQISRFERGESEITCSRLLNLLDKLNITIDEFVSAHSKTHTHFFTLLSQARKCYAEKNVVKLTKLLKDYAHKDYERTMIKAILFSIDSSIAPSQEELTRLTDYLFKVEQWGYYEIILLGNCSRFMNYNTLFLLTKEMVASFAYSEQNKTNKMLVTQLSINCLIISIDHSCFEHSRYLINKIDLLLRDELNFYEKTVFLYVHGYYKLKQEEMSGEEDMRQALQIFKYLGEDSLYYSYKEHYRQIVLGGKGDEDWSEADL	KIRKETVMKKVNKALLFTLIMDILIIVGG
WP_002990747.1	STPY001.D.00038.C001_01472	C	MEKELGKTLRRLRKGKQVSISFLADEYLSKSQISRFERGESEITCSRLLNLLDKLNITIDEFVSAHSKTHTHFFTLLSQARKCYAEKNVVKLTKLLKDYAHKDYERTMIKAILFSIDSSIAPSQEELTRLTDYLFKVEQWGYYEIILLGNCSRFMNYNTLFLLTKEMVASFAYSEQNKTNKMLVTQLSINCLIISIDHSCFEHSRYLINKIDLLLRDELNFYEKTVFLYVHGYYKLKQEEMSGEEDMRQALQIFKYLGEDSLYYSYKEHYRQIVLGGKGDEDWSEADL	KIRKETVMKKVNKALLFTLIMDILIIVGG
WP_002990747.1	STPY001.D.00040.C001_00443	C	MEKELGKTLRRLRKGKQVSISFLADEYLSKSQISRFERGESEITCSRLLNLLDKLNITIDEFVSAHSKTHTHFFTLLSQARKCYAEKNVVKLTKLLKDYAHKDYERTMIKAILFSIDSSIAPSQEELTRLTDYLFKVEQWGYYEIILLGNCSRFMNYNTLFLLTKEMVASFAYSEQNKTNKMLVTQLSINCLIISIDHSCFEHSRYLINKIDLLLRDELNFYEKTVFLYVHGYYKLKQEEMSGEEDMRQALQIFKYLGEDSLYYSYKEHYRQIVLGGKGDEDWSEADL	KIRKETVMKKVNKALLFTLIMDILIIVGG
WP_002990747.1	STPY001.D.00041.C001_00331	C	MEKELGKTLRRLRKGKQVSISFLADEYLSKSQISRFERGESEITCSRLLNLLDKLNITIDEFVSAHSKTHTHFFTLLSQARKCYAEKNVVKLTKLLKDYAHKDYERTMIKAILFSIDSSIAPSQEELTRLTDYLFKVEQWGYYEIILLGNCSRFMNYNTLFLLTKEMVASFAYSEQNKTNKMLVTQLSINCLIISIDHSCFEHSRYLINKIDLLLRDELNFYEKTVFLYVHGYYKLKQEEMSGEEDMRQALQIFKYLGEDSLYYSYKEHYRQIVLGGKGDEDWSEADL	KIRKETVMKKVNKALLFTLIMDILIIVGG
WP_002990747.1	STPY001.D.00042.C001_00451	C	MEKELGKTLRRLRKGKQVSISFLADEYLSKSQISRFERGESEITCSRLLNLLDKLNITIDEFVSAHSKTHTHFFTLLSQARKCYAEKNVVKLTKLLKDYAHKDYERTMIKAILFSIDSSIAPSQEELTRLTDYLFKVEQWGYYEIILLGNCSRFMNYNTLFLLTKEMVASFAYSEQNKTNKMLVTQLSINCLIISIDHSCFEHSRYLINKIDLLLRDELNFYEKTVFLYVHGYYKLKQEEMSGEEDMRQALQIFKYLGEDSLYYSYKEHYRQIVLGGKGDEDWSEADL	KIRKETVMKKVNKALLFTLIMDILIIVGG
WP_002990747.1	STPY001.D.00043.C001_00438	C	MEKELGKTLRRLRKGKQVSISFLADEYLSKSQISRFERGESEITCSRLLNLLDKLNITIDEFVSAHSKTHTHFFTLLSQARKCYAEKNVVKLTKLLKDYAHKDYERTMIKAILFSIDSSIAPSQEELTRLTDYLFKVEQWGYYEIILLGNCSRFMNYNTLFLLTKEMVASFAYSEQNKTNKMLVTQLSINCLIISIDHSCFEHSRYLINKIDLLLRDELNFYEKTVFLYVHGYYKLKQEEMSGEEDMRQALQIFKYLGEDSLYYSYKEHYRQIVLGGKGDEDWSEADL	KIRKETVMKKVNKALLFTLIMDILIIVGG
WP_002990747.1	STPY001.D.00044.C001_00428	C	MEKELGKTLRRLRKGKQVSISFLADEYLSKSQISRFERGESEITCSRLLNLLDKLNITIDEFVSAHSKTHTHFFTLLSQARKCYAEKNVVKLTKLLKDYAHKDYERTMIKAILFSIDSSIAPSQEELTRLTDYLFKVEQWGYYEIILLGNCSRFMNYNTLFLLTKEMVASFAYSEQNKTNKMLVTQLSINCLIISIDHSCFEHSRYLINKIDLLLRDELNFYEKTVFLYVHGYYKLKQEEMSGEEDMRQALQIFKYLGEDSLYYSYKEHYRQIVLGGKGDEDWSEADL	KIRKETVMKKVNKALLFTLIMDILIIVGG
WP_002990747.1	STPY001.D.00045.C001_00436	C	MEKELGKTLRRLRKGKQVSISFLADEYLSKSQISRFERGESEITCSRLLNLLDKLNITIDEFVSAHSKTHTHFFTLLSQARKCYAEKNVVKLTKLLKDYAHKDYERTMIKAILFSIDSSIAPSQEELTRLTDYLFKVEQWGYYEIILLGNCSRFMNYNTLFLLTKEMVASFAYSEQNKTNKMLVTQLSINCLIISIDHSCFEHSRYLINKIDLLLRDELNFYEKTVFLYVHGYYKLKQEEMSGEEDMRQALQIFKYLGEDSLYYSYKEHYRQIVLGGKGDEDWSEADL	KIRKETVMKKVNKALLFTLIMDILIIVGG
WP_002990747.1	STPY001.D.00046.C001_00456	C	MEKELGKTLRRLRKGKQVSISFLADEYLSKSQISRFERGESEITCSRLLNLLDKLNITIDEFVSAHSKTHTHFFTLLSQARKCYAEKNVVKLTKLLKDYAHKDYERTMIKAILFSIDSSIAPSQEELTRLTDYLFKVEQWGYYEIILLGNCSRFMNYNTLFLLTKEMVASFAYSEQNKTNKMLVTQLSINCLIISIDHSCFEHSRYLINKIDLLLRDELNFYEKTVFLYVHGYYKLKQEEMSGEEDMRQALQIFKYLGEDSLYYSYKEHYRQIVLGGKGDEDWSEADL	KIRKETVMKKVNKALLFTLIMDILIIVGG
WP_002990747.1	STPY001.D.00047.C001_00442	C	MEKELGKTLRRLRKGKQVSISFLADEYLSKSQISRFERGESEITCSRLLNLLDKLNITIDEFVSAHSKTHTHFFTLLSQARKCYAEKNVVKLTKLLKDYAHKDYERTMIKAILFSIDSSIAPSQEELTRLTDYLFKVEQWGYYEIILLGNCSRFMNYNTLFLLTKEMVASFAYSEQNKTNKMLVTQLSINCLIISIDHSCFEHSRYLINKIDLLLRDELNFYEKTVFLYVHGYYKLKQEEMSGEEDMRQALQIFKYLGEDSLYYSYKEHYRQIVLGGKGDEDWSEADL	KIRKETVMKKVNKALLFTLIMDILIIVGG
WP_002990747.1	STPY001.D.00048.C001_00443	C	MEKELGKTLRRLRKGKQVSISFLADEYLSKSQISRFERGESEITCSRLLNLLDKLNITIDEFVSAHSKTHTHFFTLLSQARKCYAEKNVVKLTKLLKDYAHKDYERTMIKAILFSIDSSIAPSQEELTRLTDYLFKVEQWGYYEIILLGNCSRFMNYNTLFLLTKEMVASFAYSEQNKTNKMLVTQLSINCLIISIDHSCFEHSRYLINKIDLLLRDELNFYEKTVFLYVHGYYKLKQEEMSGEEDMRQALQIFKYLGEDSLYYSYKEHYRQIVLGGKGDEDWSEADL	KIRKETVMKKVNKALLFTLIMDILIIVGG
WP_002990747.1	STPY001.D.00050.C001_01557	C	MEKELGKTLRRLRKGKQVSISFLADEYLSKSQISRFERGESEITCSRLLNLLDKLNITIDEFVSAHSKTHTHFFTLLSQARKCYAEKNVVKLTKLLKDYAHKDYERTMIKAILFSIDSSIAPSQEELTRLTDYLFKVEQWGYYEIILLGNCSRFMNYNTLFLLTKEMVASFAYSEQNKTNKMLVTQLSINCLIISIDHSCFEHSRYLINKIDLLLRDELNFYEKTVFLYVHGYYKLKQEEMSGEEDMRQALQIFKYLGEDSLYYSYKEHYRQIVLGGKGDEDWSEADL	KIRKETVMKKVNKALLFTLIMDILIIVGG
WP_002990747.1	STPY001.D.00051.C001_01557	C	MEKELGKTLRRLRKGKQVSISFLADEYLSKSQISRFERGESEITCSRLLNLLDKLNITIDEFVSAHSKTHTHFFTLLSQARKCYAEKNVVKLTKLLKDYAHKDYERTMIKAILFSIDSSIAPSQEELTRLTDYLFKVEQWGYYEIILLGNCSRFMNYNTLFLLTKEMVASFAYSEQNKTNKMLVTQLSINCLIISIDHSCFEHSRYLINKIDLLLRDELNFYEKTVFLYVHGYYKLKQEEMSGEEDMRQALQIFKYLGEDSLYYSYKEHYRQIVLGGKGDEDWSEADL	KIRKETVMKKVNKALLFTLIMDILIIVGG
WP_002990747.1	STPY001.D.00054.C001_01595	C	MEKELGKTLRRLRKGKQVSISFLADEYLSKSQISRFERGESEITCSRLLNLLDKLNITIDEFVSAHSKTHTHFFTLLSQARKCYAEKNVVKLTKLLKDYAHKDYERTMIKAILFSIDSSIAPSQEELTRLTDYLFKVEQWGYYEIILLGNCSRFMNYNTLFLLTKEMVASFAYSEQNKTNKMLVTQLSINCLIISIDHSCFEHSRYLINKIDLLLRDELNFYEKTVFLYVHGYYKLKQEEMSGEEDMRQALQIFKYLGEDSLYYSYKEHYRQIVLGGKGDEDWSEADL	KIRKETVMKKVNKALLFTLIMDILIIVGG
WP_002990747.1	STPY001.D.00055.C001_00435	C	MEKELGKTLRRLRKGKQVSISFLADEYLSKSQISRFERGESEITCSRLLNLLDKLNITIDEFVSAHSKTHTHFFTLLSQARKCYAEKNVVKLTKLLKDYAHKDYERTMIKAILFSIDSSIAPSQEELTRLTDYLFKVEQWGYYEIILLGNCSRFMNYNTLFLLTKEMVASFAYSEQNKTNKMLVTQLSINCLIISIDHSCFEHSRYLINKIDLLLRDELNFYEKTVFLYVHGYYKLKQEEMSGEEDMRQALQIFKYLGEDSLYYSYKEHYRQIVLGGKGDEDWSEADL	KIRKETVMKKVNKALLFTLIMDILIIVGG
WP_002990747.1	STPY001.D.00056.C001_00439	C	MEKELGKTLRRLRKGKQVSISFLADEYLSKSQISRFERGESEITCSRLLNLLDKLNITIDEFVSAHSKTHTHFFTLLSQARKCYAEKNVVKLTKLLKDYAHKDYERTMIKAILFSIDSSIAPSQEELTRLTDYLFKVEQWGYYEIILLGNCSRFMNYNTLFLLTKEMVASFAYSEQNKTNKMLVTQLSINCLIISIDHSCFEHSRYLINKIDLLLRDELNFYEKTVFLYVHGYYKLKQEEMSGEEDMRQALQIFKYLGEDSLYYSYKEHYRQIVLGGKGDEDWSEADL	KIRKETVMKKVNKALLFTLIMDILIIVGG
WP_002990747.1	STPY001.D.00058.C001_00445	C	MEKELGKTLRRLRKGKQVSISFLADEYLSKSQISRFERGESEITCSRLLNLLDKLNITIDEFVSAHSKTHTHFFTLLSQARKCYAEKNVVKLTKLLKDYAHKDYERTMIKAILFSIDSSIAPSQEELTRLTDYLFKVEQWGYYEIILLGNCSRFMNYNTLFLLTKEMVASFAYSEQNKTNKMLVTQLSINCLIISIDHSCFEHSRYLINKIDLLLRDELNFYEKTVFLYVHGYYKLKQEEMSGEEDMRQALQIFKYLGEDSLYYSYKEHYRQIVLGGKGDEDWSEADL	KIRKETVMKKVNKALLFTLIMDILIIVGG
WP_002990747.1	STPY001.D.00060.C001_01614	C	MEKELGKTLRRLRKGKQVSISFLADEYLSKSQISRFERGESEITCSRLLNLLDKLNITIDEFVSAHSKTHTHFFTLLSQARKCYAEKNVVKLTKLLKDYAHKDYERTMIKAILFSIDSSIAPSQEELTRLTDYLFKVEQWGYYEIILLGNCSRFMNYNTLFLLTKEMVASFAYSEQNKTNKMLVTQLSINCLIISIDHSCFEHSRYLINKIDLLLRDELNFYEKTVFLYVHGYYKLKQEEMSGEEDMRQALQIFKYLGEDSLYYSYKEHYRQIVLGGKGDEDWSEADL	KIRKETVMKKVNKALLFTLIMDILIIVGG
WP_002990747.1	STPY001.D.00062.C001_01567	C	MEKELGKTLRRLRKGKQVSISFLADEYLSKSQISRFERGESEITCSRLLNLLDKLNITIDEFVSAHSKTHTHFFTLLSQARKCYAEKNVVKLTKLLKDYAHKDYERTMIKAILFSIDSSIAPSQEELTRLTDYLFKVEQWGYYEIILLGNCSRFMNYNTLFLLTKEMVASFAYSEQNKTNKMLVTQLSINCLIISIDHSCFEHSRYLINKIDLLLRDELNFYEKTVFLYVHGYYKLKQEEMSGEEDMRQALQIFKYLGEDSLYYSYKEHYRQIVLGGKGDEDWSEADL	KIRKETVMKKVNKALLFTLIMDILIIVGG
WP_002990747.1	STPY001.D.00063.C001_00469	C	MEKELGKTLRRLRKGKQVSISFLADEYLSKSQISRFERGESEITCSRLLNLLDKLNITIDEFVSAHSKTHTHFFTLLSQARKCYAEKNVVKLTKLLKDYAHKDYERTMIKAILFSIDSSIAPSQEELTRLTDYLFKVEQWGYYEIILLGNCSRFMNYNTLFLLTKEMVASFAYSEQNKTNKMLVTQLSINCLIISIDHSCFEHSRYLINKIDLLLRDELNFYEKTVFLYVHGYYKLKQEEMSGEEDMRQALQIFKYLGEDSLYYSYKEHYRQIVLGGKGDEDWSEADL	KIRKETVMKKVNKALLFTLIMDILIIVGG
WP_002990747.1	STPY001.D.00066.C001_01436	C	MEKELGKTLRRLRKGKQVSISFLADEYLSKSQISRFERGESEITCSRLLNLLDKLNITIDEFVSAHSKTHTHFFTLLSQARKCYAEKNVVKLTKLLKDYAHKDYERTMIKAILFSIDSSIAPSQEELTRLTDYLFKVEQWGYYEIILLGNCSRFMNYNTLFLLTKEMVASFAYSEQNKTNKMLVTQLSINCLIISIDHSCFEHSRYLINKIDLLLRDELNFYEKTVFLYVHGYYKLKQEEMSGEEDMRQALQIFKYLGEDSLYYSYKEHYRQIVLGGKGDEDWSEADL	KIRKETVMKKVNKALLFTLIMDILIIVGG
WP_002990747.1	STPY001.D.00067.C001_01435	C	MEKELGKTLRRLRKGKQVSISFLADEYLSKSQISRFERGESEITCSRLLNLLDKLNITIDEFVSAHSKTHTHFFTLLSQARKCYAEKNVVKLTKLLKDYAHKDYERTMIKAILFSIDSSIAPSQEELTRLTDYLFKVEQWGYYEIILLGNCSRFMNYNTLFLLTKEMVASFAYSEQNKTNKMLVTQLSINCLIISIDHSCFEHSRYLINKIDLLLRDELNFYEKTVFLYVHGYYKLKQEEMSGEEDMRQALQIFKYLGEDSLYYSYKEHYRQIVLGGKGDEDWSEADL	KIRKETVMKKVNKALLFTLIMDILIIVGG
WP_002990747.1	STPY001.D.00068.C001_00446	C	MEKELGKTLRRLRKGKQVSISFLADEYLSKSQISRFERGESEITCSRLLNLLDKLNITIDEFVSAHSKTHTHFFTLLSQARKCYAEKNVVKLTKLLKDYAHKDYERTMIKAILFSIDSSIAPSQEELTRLTDYLFKVEQWGYYEIILLGNCSRFMNYNTLFLLTKEMVASFAYSEQNKTNKMLVTQLSINCLIISIDHSCFEHSRYLINKIDLLLRDELNFYEKTVFLYVHGYYKLKQEEMSGEEDMRQALQIFKYLGEDSLYYSYKEHYRQIVLGGKGDEDWSEADL	KIRKETVMKKVNKALLFTLIMDILIIVGG
WP_002990747.1	STPY001.D.00072.C001_01432	C	MEKELGKTLRRLRKGKQVSISFLADEYLSKSQISRFERGESEITCSRLLNLLDKLNITIDEFVSAHSKTHTHFFTLLSQARKCYAEKNVVKLTKLLKDYAHKDYERTMIKAILFSIDSSIAPSQEELTRLTDYLFKVEQWGYYEIILLGNCSRFMNYNTLFLLTKEMVASFAYSEQNKTNKMLVTQLSINCLIISIDHSCFEHSRYLINKIDLLLRDELNFYEKTVFLYVHGYYKLKQEEMSGEEDMRQALQIFKYLGEDSLYYSYKEHYRQIVLGGKGDEDWSEADL	KIRKETVMKKVNKALLFTLIMDILIIVGG
WP_002990747.1	STPY001.D.00074.C001_01419	C	MEKELGKTLRRLRKGKQVSISFLADEYLSKSQISRFERGESEITCSRLLNLLDKLNITIDEFVSAHSKTHTHFFTLLSQARKCYAEKNVVKLTKLLKDYAHKDYERTMIKAILFSIDSSIAPSQEELTRLTDYLFKVEQWGYYEIILLGNCSRFMNYNTLFLLTKEMVASFAYSEQNKTNKMLVTQLSINCLIISIDHSCFEHSRYLINKIDLLLRDELNFYEKTVFLYVHGYYKLKQEEMSGEEDMRQALQIFKYLGEDSLYYSYKEHYRQIVLGGKGDEDWSEADL	KIRKETVMKKVNKALLFTLIMDILIIVGG
WP_002990747.1	STPY001.D.00075.C001_01549	C	MEKELGKTLRRLRKGKQVSISFLADEYLSKSQISRFERGESEITCSRLLNLLDKLNITIDEFVSAHSKTHTHFFTLLSQARKCYAEKNVVKLTKLLKDYAHKDYERTMIKAILFSIDSSIAPSQEELTRLTDYLFKVEQWGYYEIILLGNCSRFMNYNTLFLLTKEMVASFAYSEQNKTNKMLVTQLSINCLIISIDHSCFEHSRYLINKIDLLLRDELNFYEKTVFLYVHGYYKLKQEEMSGEEDMRQALQIFKYLGEDSLYYSYKEHYRQIVLGGKGDEDWSEADL	KIRKETVMKKVNKALLFTLIMDILIIVGG
WP_002990747.1	STPY001.D.00076.C001_01437	C	MEKELGKTLRRLRKGKQVSISFLADEYLSKSQISRFERGESEITCSRLLNLLDKLNITIDEFVSAHSKTHTHFFTLLSQARKCYAEKNVVKLTKLLKDYAHKDYERTMIKAILFSIDSSIAPSQEELTRLTDYLFKVEQWGYYEIILLGNCSRFMNYNTLFLLTKEMVASFAYSEQNKTNKMLVTQLSINCLIISIDHSCFEHSRYLINKIDLLLRDELNFYEKTVFLYVHGYYKLKQEEMSGEEDMRQALQIFKYLGEDSLYYSYKEHYRQIVLGGKGDEDWSEADL	KIRKETVMKKVNKALLFTLIMDILIIVGG
WP_002990747.1	STPY001.D.00077.C001_00441	C	MEKELGKTLRRLRKGKQVSISFLADEYLSKSQISRFERGESEITCSRLLNLLDKLNITIDEFVSAHSKTHTHFFTLLSQARKCYAEKNVVKLTKLLKDYAHKDYERTMIKAILFSIDSSIAPSQEELTRLTDYLFKVEQWGYYEIILLGNCSRFMNYNTLFLLTKEMVASFAYSEQNKTNKMLVTQLSINCLIISIDHSCFEHSRYLINKIDLLLRDELNFYEKTVFLYVHGYYKLKQEEMSGEEDMRQALQIFKYLGEDSLYYSYKEHYRQIVLGGKGDEDWSEADL	KIRKETVMKKVNKALLFTLIMDILIIVGG
WP_002990747.1	STPY001.D.00079.C001_01489	C	MEKELGKTLRRLRKGKQVSISFLADEYLSKSQISRFERGESEITCSRLLNLLDKLNITIDEFVSAHSKTHTHFFTLLSQARKCYAEKNVVKLTKLLKDYAHKDYERTMIKAILFSIDSSIAPSQEELTRLTDYLFKVEQWGYYEIILLGNCSRFMNYNTLFLLTKEMVASFAYSEQNKTNKMLVTQLSINCLIISIDHSCFEHSRYLINKIDLLLRDELNFYEKTVFLYVHGYYKLKQEEMSGEEDMRQALQIFKYLGEDSLYYSYKEHYRQIVLGGKGDEDWSEADL	KIRKETVMKKVNKALLFTLIMDILIIVGG
WP_002990747.1	STPY001.D.00080.C001_01560	C	MEKELGKTLRRLRKGKQVSISFLADEYLSKSQISRFERGESEITCSRLLNLLDKLNITIDEFVSAHSKTHTHFFTLLSQARKCYAEKNVVKLTKLLKDYAHKDYERTMIKAILFSIDSSIAPSQEELTRLTDYLFKVEQWGYYEIILLGNCSRFMNYNTLFLLTKEMVASFAYSEQNKTNKMLVTQLSINCLIISIDHSCFEHSRYLINKIDLLLRDELNFYEKTVFLYVHGYYKLKQEEMSGEEDMRQALQIFKYLGEDSLYYSYKEHYRQIVLGGKGDEDWSEADL	KIRKETVMKKVNKALLFTLIMDILIIVGG
WP_002990747.1	STPY001.D.00081.C001_01439	C	MEKELGKTLRRLRKGKQVSISFLADEYLSKSQISRFERGESEITCSRLLNLLDKLNITIDEFVSAHSKTHTHFFTLLSQARKCYAEKNVVKLTKLLKDYAHKDYERTMIKAILFSIDSSIAPSQEELTRLTDYLFKVEQWGYYEIILLGNCSRFMNYNTLFLLTKEMVASFAYSEQNKTNKMLVTQLSINCLIISIDHSCFEHSRYLINKIDLLLRDELNFYEKTVFLYVHGYYKLKQEEMSGEEDMRQALQIFKYLGEDSLYYSYKEHYRQIVLGGKGDEDWSEADL	KIRKETVMKKVNKALLFTLIMDILIIVGG
WP_002990747.1	STPY001.D.00082.C001_01504	C	MEKELGKTLRRLRKGKQVSISFLADEYLSKSQISRFERGESEITCSRLLNLLDKLNITIDEFVSAHSKTHTHFFTLLSQARKCYAEKNVVKLTKLLKDYAHKDYERTMIKAILFSIDSSIAPSQEELTRLTDYLFKVEQWGYYEIILLGNCSRFMNYNTLFLLTKEMVASFAYSEQNKTNKMLVTQLSINCLIISIDHSCFEHSRYLINKIDLLLRDELNFYEKTVFLYVHGYYKLKQEEMSGEEDMRQALQIFKYLGEDSLYYSYKEHYRQIVLGGKGDEDWSEADL	KIRKETVMKKVNKALLFTLIMDILIIVGG
WP_002990747.1	STPY001.D.00083.C001_01511	C	MEKELGKTLRRLRKGKQVSISFLADEYLSKSQISRFERGESEITCSRLLNLLDKLNITIDEFVSAHSKTHTHFFTLLSQARKCYAEKNVVKLTKLLKDYAHKDYERTMIKAILFSIDSSIAPSQEELTRLTDYLFKVEQWGYYEIILLGNCSRFMNYNTLFLLTKEMVASFAYSEQNKTNKMLVTQLSINCLIISIDHSCFEHSRYLINKIDLLLRDELNFYEKTVFLYVHGYYKLKQEEMSGEEDMRQALQIFKYLGEDSLYYSYKEHYRQIVLGGKGDEDWSEADL	KIRKETVMKKVNKALLFTLIMDILIIVGG
WP_002990747.1	STPY001.D.00084.C001_01438	C	MEKELGKTLRRLRKGKQVSISFLADEYLSKSQISRFERGESEITCSRLLNLLDKLNITIDEFVSAHSKTHTHFFTLLSQARKCYAEKNVVKLTKLLKDYAHKDYERTMIKAILFSIDSSIAPSQEELTRLTDYLFKVEQWGYYEIILLGNCSRFMNYNTLFLLTKEMVASFAYSEQNKTNKMLVTQLSINCLIISIDHSCFEHSRYLINKIDLLLRDELNFYEKTVFLYVHGYYKLKQEEMSGEEDMRQALQIFKYLGEDSLYYSYKEHYRQIVLGGKGDEDWSEADL	KIRKETVMKKVNKALLFTLIMDILIIVGG
WP_002990747.1	STPY001.D.00085.C001_01503	C	MEKELGKTLRRLRKGKQVSISFLADEYLSKSQISRFERGESEITCSRLLNLLDKLNITIDEFVSAHSKTHTHFFTLLSQARKCYAEKNVVKLTKLLKDYAHKDYERTMIKAILFSIDSSIAPSQEELTRLTDYLFKVEQWGYYEIILLGNCSRFMNYNTLFLLTKEMVASFAYSEQNKTNKMLVTQLSINCLIISIDHSCFEHSRYLINKIDLLLRDELNFYEKTVFLYVHGYYKLKQEEMSGEEDMRQALQIFKYLGEDSLYYSYKEHYRQIVLGGKGDEDWSEADL	KIRKETVMKKVNKALLFTLIMDILIIVGG
WP_002990747.1	STPY001.D.00086.C001_01438	C	MEKELGKTLRRLRKGKQVSISFLADEYLSKSQISRFERGESEITCSRLLNLLDKLNITIDEFVSAHSKTHTHFFTLLSQARKCYAEKNVVKLTKLLKDYAHKDYERTMIKAILFSIDSSIAPSQEELTRLTDYLFKVEQWGYYEIILLGNCSRFMNYNTLFLLTKEMVASFAYSEQNKTNKMLVTQLSINCLIISIDHSCFEHSRYLINKIDLLLRDELNFYEKTVFLYVHGYYKLKQEEMSGEEDMRQALQIFKYLGEDSLYYSYKEHYRQIVLGGKGDEDWSEADL	KIRKETVMKKVNKALLFTLIMDILIIVGG
WP_002990747.1	STPY001.D.00087.C001_01430	C	MEKELGKTLRRLRKGKQVSISFLADEYLSKSQISRFERGESEITCSRLLNLLDKLNITIDEFVSAHSKTHTHFFTLLSQARKCYAEKNVVKLTKLLKDYAHKDYERTMIKAILFSIDSSIAPSQEELTRLTDYLFKVEQWGYYEIILLGNCSRFMNYNTLFLLTKEMVASFAYSEQNKTNKMLVTQLSINCLIISIDHSCFEHSRYLINKIDLLLRDELNFYEKTVFLYVHGYYKLKQEEMSGEEDMRQALQIFKYLGEDSLYYSYKEHYRQIVLGGKGDEDWSEADL	KIRKETVMKKVNKALLFTLIMDILIIVGG
WP_002990747.1	STPY001.D.00088.C001_00489	C	MEKELGKTLRRLRKGKQVSISFLADEYLSKSQISRFERGESEITCSRLLNLLDKLNITIDEFVSAHSKTHTHFFTLLSQARKCYAEKNVVKLTKLLKDYAHKDYERTMIKAILFSIDSSIAPSQEELTRLTDYLFKVEQWGYYEIILLGNCSRFMNYNTLFLLTKEMVASFAYSEQNKTNKMLVTQLSINCLIISIDHSCFEHSRYLINKIDLLLRDELNFYEKTVFLYVHGYYKLKQEEMSGEEDMRQALQIFKYLGEDSLYYSYKEHYRQIVLGGKGDEDWSEADL	KIRKETVMKKVNKALLFTLIMDILIIVGG
WP_002990747.1	STPY001.D.00089.C001_01485	C	MEKELGKTLRRLRKGKQVSISFLADEYLSKSQISRFERGESEITCSRLLNLLDKLNITIDEFVSAHSKTHTHFFTLLSQARKCYAEKNVVKLTKLLKDYAHKDYERTMIKAILFSIDSSIAPSQEELTRLTDYLFKVEQWGYYEIILLGNCSRFMNYNTLFLLTKEMVASFAYSEQNKTNKMLVTQLSINCLIISIDHSCFEHSRYLINKIDLLLRDELNFYEKTVFLYVHGYYKLKQEEMSGEEDMRQALQIFKYLGEDSLYYSYKEHYRQIVLGGKGDEDWSEADL	KIRKETVMKKVNKALLFTLIMDILIIVGG
WP_002990747.1	STPY001.D.00090.C001_01441	C	MEKELGKTLRRLRKGKQVSISFLADEYLSKSQISRFERGESEITCSRLLNLLDKLNITIDEFVSAHSKTHTHFFTLLSQARKCYAEKNVVKLTKLLKDYAHKDYERTMIKAILFSIDSSIAPSQEELTRLTDYLFKVEQWGYYEIILLGNCSRFMNYNTLFLLTKEMVASFAYSEQNKTNKMLVTQLSINCLIISIDHSCFEHSRYLINKIDLLLRDELNFYEKTVFLYVHGYYKLKQEEMSGEEDMRQALQIFKYLGEDSLYYSYKEHYRQIVLGGKGDEDWSEADL	KIRKETVMKKVNKALLFTLIMDILIIVGG
WP_002990747.1	STPY001.D.00091.C001_01437	C	MEKELGKTLRRLRKGKQVSISFLADEYLSKSQISRFERGESEITCSRLLNLLDKLNITIDEFVSAHSKTHTHFFTLLSQARKCYAEKNVVKLTKLLKDYAHKDYERTMIKAILFSIDSSIAPSQEELTRLTDYLFKVEQWGYYEIILLGNCSRFMNYNTLFLLTKEMVASFAYSEQNKTNKMLVTQLSINCLIISIDHSCFEHSRYLINKIDLLLRDELNFYEKTVFLYVHGYYKLKQEEMSGEEDMRQALQIFKYLGEDSLYYSYKEHYRQIVLGGKGDEDWSEADL	KIRKETVMKKVNKALLFTLIMDILIIVGG
WP_002990747.1	STPY001.D.00092.C001_01438	C	MEKELGKTLRRLRKGKQVSISFLADEYLSKSQISRFERGESEITCSRLLNLLDKLNITIDEFVSAHSKTHTHFFTLLSQARKCYAEKNVVKLTKLLKDYAHKDYERTMIKAILFSIDSSIAPSQEELTRLTDYLFKVEQWGYYEIILLGNCSRFMNYNTLFLLTKEMVASFAYSEQNKTNKMLVTQLSINCLIISIDHSCFEHSRYLINKIDLLLRDELNFYEKTVFLYVHGYYKLKQEEMSGEEDMRQALQIFKYLGEDSLYYSYKEHYRQIVLGGKGDEDWSEADL	KIRKETVMKKVNKALLFTLIMDILIIVGG
WP_002990747.1	STPY001.D.00093.C001_01435	C	MEKELGKTLRRLRKGKQVSISFLADEYLSKSQISRFERGESEITCSRLLNLLDKLNITIDEFVSAHSKTHTHFFTLLSQARKCYAEKNVVKLTKLLKDYAHKDYERTMIKAILFSIDSSIAPSQEELTRLTDYLFKVEQWGYYEIILLGNCSRFMNYNTLFLLTKEMVASFAYSEQNKTNKMLVTQLSINCLIISIDHSCFEHSRYLINKIDLLLRDELNFYEKTVFLYVHGYYKLKQEEMSGEEDMRQALQIFKYLGEDSLYYSYKEHYRQIVLGGKGDEDWSEADL	KIRKETVMKKVNKALLFTLIMDILIIVGG
WP_002990747.1	STPY001.D.00094.C001_01488	C	MEKELGKTLRRLRKGKQVSISFLADEYLSKSQISRFERGESEITCSRLLNLLDKLNITIDEFVSAHSKTHTHFFTLLSQARKCYAEKNVVKLTKLLKDYAHKDYERTMIKAILFSIDSSIAPSQEELTRLTDYLFKVEQWGYYEIILLGNCSRFMNYNTLFLLTKEMVASFAYSEQNKTNKMLVTQLSINCLIISIDHSCFEHSRYLINKIDLLLRDELNFYEKTVFLYVHGYYKLKQEEMSGEEDMRQALQIFKYLGEDSLYYSYKEHYRQIVLGGKGDEDWSEADL	KIRKETVMKKVNKALLFTLIMDILIIVGG
WP_002990747.1	STPY001.D.00095.C001_01488	C	MEKELGKTLRRLRKGKQVSISFLADEYLSKSQISRFERGESEITCSRLLNLLDKLNITIDEFVSAHSKTHTHFFTLLSQARKCYAEKNVVKLTKLLKDYAHKDYERTMIKAILFSIDSSIAPSQEELTRLTDYLFKVEQWGYYEIILLGNCSRFMNYNTLFLLTKEMVASFAYSEQNKTNKMLVTQLSINCLIISIDHSCFEHSRYLINKIDLLLRDELNFYEKTVFLYVHGYYKLKQEEMSGEEDMRQALQIFKYLGEDSLYYSYKEHYRQIVLGGKGDEDWSEADL	KIRKETVMKKVNKALLFTLIMDILIIVGG
WP_002990747.1	STPY001.D.00096.C001_01437	C	MEKELGKTLRRLRKGKQVSISFLADEYLSKSQISRFERGESEITCSRLLNLLDKLNITIDEFVSAHSKTHTHFFTLLSQARKCYAEKNVVKLTKLLKDYAHKDYERTMIKAILFSIDSSIAPSQEELTRLTDYLFKVEQWGYYEIILLGNCSRFMNYNTLFLLTKEMVASFAYSEQNKTNKMLVTQLSINCLIISIDHSCFEHSRYLINKIDLLLRDELNFYEKTVFLYVHGYYKLKQEEMSGEEDMRQALQIFKYLGEDSLYYSYKEHYRQIVLGGKGDEDWSEADL	KIRKETVMKKVNKALLFTLIMDILIIVGG
WP_002990747.1	STPY001.D.00097.C001_00443	C	MEKELGKTLRRLRKGKQVSISFLADEYLSKSQISRFERGESEITCSRLLNLLDKLNITIDEFVSAHSKTHTHFFTLLSQARKCYAEKNVVKLTKLLKDYAHKDYERTMIKAILFSIDSSIAPSQEELTRLTDYLFKVEQWGYYEIILLGNCSRFMNYNTLFLLTKEMVASFAYSEQNKTNKMLVTQLSINCLIISIDHSCFEHSRYLINKIDLLLRDELNFYEKTVFLYVHGYYKLKQEEMSGEEDMRQALQIFKYLGEDSLYYSYKEHYRQIVLGGKGDEDWSEADL	KIRKETVMKKVNKALLFTLIMDILIIVGG
WP_002990747.1	STPY001.D.00101.C001_01490	C	MEKELGKTLRRLRKGKQVSISFLADEYLSKSQISRFERGESEITCSRLLNLLDKLNITIDEFVSAHSKTHTHFFTLLSQARKCYAEKNVVKLTKLLKDYAHKDYERTMIKAILFSIDSSIAPSQEELTRLTDYLFKVEQWGYYEIILLGNCSRFMNYNTLFLLTKEMVASFAYSEQNKTNKMLVTQLSINCLIISIDHSCFEHSRYLINKIDLLLRDELNFYEKTVFLYVHGYYKLKQEEMSGEEDMRQALQIFKYLGEDSLYYSYKEHYRQIVLGGKGDEDWSEADL	KIRKETVMKKVNKALLFTLIMDILIIVGG
WP_002990747.1	STPY001.D.00104.C001_01374	C	MEKELGKTLRRLRKGKQVSISFLADEYLSKSQISRFERGESEITCSRLLNLLDKLNITIDEFVSAHSKTHTHFFTLLSQARKCYAEKNVVKLTKLLKDYAHKDYERTMIKAILFSIDSSIAPSQEELTRLTDYLFKVEQWGYYEIILLGNCSRFMNYNTLFLLTKEMVASFAYSEQNKTNKMLVTQLSINCLIISIDHSCFEHSRYLINKIDLLLRDELNFYEKTVFLYVHGYYKLKQEEMSGEEDMRQALQIFKYLGEDSLYYSYKEHYRQIVLGGKGDEDWSEADL	KIRKETVMKKVNKALLFTLIMDILIIVGG
WP_002990747.1	STPY001.D.00105.C001_00260	C	MEKELGKTLRRLRKGKQVSISFLADEYLSKSQISRFERGESEITCSRLLNLLDKLNITIDEFVSAHSKTHTHFFTLLSQARKCYAEKNVVKLTKLLKDYAHKDYERTMIKAILFSIDSSIAPSQEELTRLTDYLFKVEQWGYYEIILLGNCSRFMNYNTLFLLTKEMVASFAYSEQNKTNKMLVTQLSINCLIISIDHSCFEHSRYLINKIDLLLRDELNFYEKTVFLYVHGYYKLKQEEMSGEEDMRQALQIFKYLGEDSLYYSYKEHYRQIVLGGKGDEDWSEADL	KIRKETVMKKVNKALLFTLIMDILIIVGG
WP_002990747.1	STPY001.D.00106.C001_00445	Prophage	MEKELGKTLRRLRKGKQVSISFLADEYLSKSQISRFERGESEITCSRLLNLLDKLNITIDEFVSAHSKTHTHFFTLLSQARKCYAEKNVVKLTKLLKDYAHKDYERTMIKAILFSIDSSIAPSQEELTRLTDYLFKVEQWGYYEIILLGNCSRFMNYNTLFLLTKEMVASFAYSEQNKTNKMLVTQLSINCLIISIDHSCFEHSRYLINKIDLLLRDELNFYEKTVFLYVHGYYKLKQEEMSGEEDMRQALQIFKYLGEDSLYYSYKEHYRQIVLGGKGDEDWSEADL	KIRKETVMKKVNKALLFTLIMDILIIVGG
WP_002990747.1	STPY001.D.00109.C001_01212	C	MEKELGKTLRRLRKGKQVSISFLADEYLSKSQISRFERGESEITCSRLLNLLDKLNITIDEFVSAHSKTHTHFFTLLSQARKCYAEKNVVKLTKLLKDYAHKDYERTMIKAILFSIDSSIAPSQEELTRLTDYLFKVEQWGYYEIILLGNCSRFMNYNTLFLLTKEMVASFAYSEQNKTNKMLVTQLSINCLIISIDHSCFEHSRYLINKIDLLLRDELNFYEKTVFLYVHGYYKLKQEEMSGEEDMRQALQIFKYLGEDSLYYSYKEHYRQIVLGGKGDEDWSEADL	KIRKETVMKKVNKALLFTLIMDILIIVGG
WP_002990747.1	STPY001.D.00111.C001_00447	C	MEKELGKTLRRLRKGKQVSISFLADEYLSKSQISRFERGESEITCSRLLNLLDKLNITIDEFVSAHSKTHTHFFTLLSQARKCYAEKNVVKLTKLLKDYAHKDYERTMIKAILFSIDSSIAPSQEELTRLTDYLFKVEQWGYYEIILLGNCSRFMNYNTLFLLTKEMVASFAYSEQNKTNKMLVTQLSINCLIISIDHSCFEHSRYLINKIDLLLRDELNFYEKTVFLYVHGYYKLKQEEMSGEEDMRQALQIFKYLGEDSLYYSYKEHYRQIVLGGKGDEDWSEADL	KIRKETVMKKVNKALLFTLIMDILIIVGG
WP_002990747.1	STPY001.D.00112.C001_01420	C	MEKELGKTLRRLRKGKQVSISFLADEYLSKSQISRFERGESEITCSRLLNLLDKLNITIDEFVSAHSKTHTHFFTLLSQARKCYAEKNVVKLTKLLKDYAHKDYERTMIKAILFSIDSSIAPSQEELTRLTDYLFKVEQWGYYEIILLGNCSRFMNYNTLFLLTKEMVASFAYSEQNKTNKMLVTQLSINCLIISIDHSCFEHSRYLINKIDLLLRDELNFYEKTVFLYVHGYYKLKQEEMSGEEDMRQALQIFKYLGEDSLYYSYKEHYRQIVLGGKGDEDWSEADL	KIRKETVMKKVNKALLFTLIMDILIIVGG
WP_002990747.1	STPY001.D.00113.C001_01440	C	MEKELGKTLRRLRKGKQVSISFLADEYLSKSQISRFERGESEITCSRLLNLLDKLNITIDEFVSAHSKTHTHFFTLLSQARKCYAEKNVVKLTKLLKDYAHKDYERTMIKAILFSIDSSIAPSQEELTRLTDYLFKVEQWGYYEIILLGNCSRFMNYNTLFLLTKEMVASFAYSEQNKTNKMLVTQLSINCLIISIDHSCFEHSRYLINKIDLLLRDELNFYEKTVFLYVHGYYKLKQEEMSGEEDMRQALQIFKYLGEDSLYYSYKEHYRQIVLGGKGDEDWSEADL	KIRKETVMKKVNKALLFTLIMDILIIVGG
WP_002990747.1	STPY001.D.00115.C001_00447	C	MEKELGKTLRRLRKGKQVSISFLADEYLSKSQISRFERGESEITCSRLLNLLDKLNITIDEFVSAHSKTHTHFFTLLSQARKCYAEKNVVKLTKLLKDYAHKDYERTMIKAILFSIDSSIAPSQEELTRLTDYLFKVEQWGYYEIILLGNCSRFMNYNTLFLLTKEMVASFAYSEQNKTNKMLVTQLSINCLIISIDHSCFEHSRYLINKIDLLLRDELNFYEKTVFLYVHGYYKLKQEEMSGEEDMRQALQIFKYLGEDSLYYSYKEHYRQIVLGGKGDEDWSEADL	KIRKETVMKKVNKALLFTLIMDILIIVGG
WP_002990747.1	STPY001.D.00117.C001_01392	C	MEKELGKTLRRLRKGKQVSISFLADEYLSKSQISRFERGESEITCSRLLNLLDKLNITIDEFVSAHSKTHTHFFTLLSQARKCYAEKNVVKLTKLLKDYAHKDYERTMIKAILFSIDSSIAPSQEELTRLTDYLFKVEQWGYYEIILLGNCSRFMNYNTLFLLTKEMVASFAYSEQNKTNKMLVTQLSINCLIISIDHSCFEHSRYLINKIDLLLRDELNFYEKTVFLYVHGYYKLKQEEMSGEEDMRQALQIFKYLGEDSLYYSYKEHYRQIVLGGKGDEDWSEADL	KIRKETVMKKVNKALLFTLIMDILIIVGG
WP_002990747.1	STPY001.D.00118.C001_00463	C	MEKELGKTLRRLRKGKQVSISFLADEYLSKSQISRFERGESEITCSRLLNLLDKLNITIDEFVSAHSKTHTHFFTLLSQARKCYAEKNVVKLTKLLKDYAHKDYERTMIKAILFSIDSSIAPSQEELTRLTDYLFKVEQWGYYEIILLGNCSRFMNYNTLFLLTKEMVASFAYSEQNKTNKMLVTQLSINCLIISIDHSCFEHSRYLINKIDLLLRDELNFYEKTVFLYVHGYYKLKQEEMSGEEDMRQALQIFKYLGEDSLYYSYKEHYRQIVLGGKGDEDWSEADL	KIRKETVMKKVNKALLFTLIMDILIIVGG
WP_002990747.1	STPY001.D.00120.C001_01439	C	MEKELGKTLRRLRKGKQVSISFLADEYLSKSQISRFERGESEITCSRLLNLLDKLNITIDEFVSAHSKTHTHFFTLLSQARKCYAEKNVVKLTKLLKDYAHKDYERTMIKAILFSIDSSIAPSQEELTRLTDYLFKVEQWGYYEIILLGNCSRFMNYNTLFLLTKEMVASFAYSEQNKTNKMLVTQLSINCLIISIDHSCFEHSRYLINKIDLLLRDELNFYEKTVFLYVHGYYKLKQEEMSGEEDMRQALQIFKYLGEDSLYYSYKEHYRQIVLGGKGDEDWSEADL	KIRKETVMKKVNKALLFTLIMDILIIVGG
WP_002990747.1	STPY001.D.00121.C001_01393	C	MEKELGKTLRRLRKGKQVSISFLADEYLSKSQISRFERGESEITCSRLLNLLDKLNITIDEFVSAHSKTHTHFFTLLSQARKCYAEKNVVKLTKLLKDYAHKDYERTMIKAILFSIDSSIAPSQEELTRLTDYLFKVEQWGYYEIILLGNCSRFMNYNTLFLLTKEMVASFAYSEQNKTNKMLVTQLSINCLIISIDHSCFEHSRYLINKIDLLLRDELNFYEKTVFLYVHGYYKLKQEEMSGEEDMRQALQIFKYLGEDSLYYSYKEHYRQIVLGGKGDEDWSEADL	KIRKETVMKKVNKALLFTLIMDILIIVGG
WP_002990747.1	STPY001.D.00126.C001_00450	C	MEKELGKTLRRLRKGKQVSISFLADEYLSKSQISRFERGESEITCSRLLNLLDKLNITIDEFVSAHSKTHTHFFTLLSQARKCYAEKNVVKLTKLLKDYAHKDYERTMIKAILFSIDSSIAPSQEELTRLTDYLFKVEQWGYYEIILLGNCSRFMNYNTLFLLTKEMVASFAYSEQNKTNKMLVTQLSINCLIISIDHSCFEHSRYLINKIDLLLRDELNFYEKTVFLYVHGYYKLKQEEMSGEEDMRQALQIFKYLGEDSLYYSYKEHYRQIVLGGKGDEDWSEADL	KIRKETVMKKVNKALLFTLIMDILIIVGG
WP_002990747.1	STPY001.D.00127.C001_00464	C	MEKELGKTLRRLRKGKQVSISFLADEYLSKSQISRFERGESEITCSRLLNLLDKLNITIDEFVSAHSKTHTHFFTLLSQARKCYAEKNVVKLTKLLKDYAHKDYERTMIKAILFSIDSSIAPSQEELTRLTDYLFKVEQWGYYEIILLGNCSRFMNYNTLFLLTKEMVASFAYSEQNKTNKMLVTQLSINCLIISIDHSCFEHSRYLINKIDLLLRDELNFYEKTVFLYVHGYYKLKQEEMSGEEDMRQALQIFKYLGEDSLYYSYKEHYRQIVLGGKGDEDWSEADL	KIRKETVMKKVNKALLFTLIMDILIIVGG
WP_002990747.1	STPY001.D.00131.C001_00460	C	MEKELGKTLRRLRKGKQVSISFLADEYLSKSQISRFERGESEITCSRLLNLLDKLNITIDEFVSAHSKTHTHFFTLLSQARKCYAEKNVVKLTKLLKDYAHKDYERTMIKAILFSIDSSIAPSQEELTRLTDYLFKVEQWGYYEIILLGNCSRFMNYNTLFLLTKEMVASFAYSEQNKTNKMLVTQLSINCLIISIDHSCFEHSRYLINKIDLLLRDELNFYEKTVFLYVHGYYKLKQEEMSGEEDMRQALQIFKYLGEDSLYYSYKEHYRQIVLGGKGDEDWSEADL	KIRKETVMKKVNKALLFTLIMDILIIVGG
WP_002990747.1	STPY001.D.00133.C001_01434	C	MEKELGKTLRRLRKGKQVSISFLADEYLSKSQISRFERGESEITCSRLLNLLDKLNITIDEFVSAHSKTHTHFFTLLSQARKCYAEKNVVKLTKLLKDYAHKDYERTMIKAILFSIDSSIAPSQEELTRLTDYLFKVEQWGYYEIILLGNCSRFMNYNTLFLLTKEMVASFAYSEQNKTNKMLVTQLSINCLIISIDHSCFEHSRYLINKIDLLLRDELNFYEKTVFLYVHGYYKLKQEEMSGEEDMRQALQIFKYLGEDSLYYSYKEHYRQIVLGGKGDEDWSEADL	KIRKETVMKKVNKALLFTLIMDILIIVGG
WP_002990747.1	STPY001.D.00134.C001_00439	C	MEKELGKTLRRLRKGKQVSISFLADEYLSKSQISRFERGESEITCSRLLNLLDKLNITIDEFVSAHSKTHTHFFTLLSQARKCYAEKNVVKLTKLLKDYAHKDYERTMIKAILFSIDSSIAPSQEELTRLTDYLFKVEQWGYYEIILLGNCSRFMNYNTLFLLTKEMVASFAYSEQNKTNKMLVTQLSINCLIISIDHSCFEHSRYLINKIDLLLRDELNFYEKTVFLYVHGYYKLKQEEMSGEEDMRQALQIFKYLGEDSLYYSYKEHYRQIVLGGKGDEDWSEADL	KIRKETVMKKVNKALLFTLIMDILIIVGG
WP_002990747.1	STPY001.D.00135.C001_00444	C	MEKELGKTLRRLRKGKQVSISFLADEYLSKSQISRFERGESEITCSRLLNLLDKLNITIDEFVSAHSKTHTHFFTLLSQARKCYAEKNVVKLTKLLKDYAHKDYERTMIKAILFSIDSSIAPSQEELTRLTDYLFKVEQWGYYEIILLGNCSRFMNYNTLFLLTKEMVASFAYSEQNKTNKMLVTQLSINCLIISIDHSCFEHSRYLINKIDLLLRDELNFYEKTVFLYVHGYYKLKQEEMSGEEDMRQALQIFKYLGEDSLYYSYKEHYRQIVLGGKGDEDWSEADL	KIRKETVMKKVNKALLFTLIMDILIIVGG
WP_002990747.1	STPY001.D.00138.C001_00443	C	MEKELGKTLRRLRKGKQVSISFLADEYLSKSQISRFERGESEITCSRLLNLLDKLNITIDEFVSAHSKTHTHFFTLLSQARKCYAEKNVVKLTKLLKDYAHKDYERTMIKAILFSIDSSIAPSQEELTRLTDYLFKVEQWGYYEIILLGNCSRFMNYNTLFLLTKEMVASFAYSEQNKTNKMLVTQLSINCLIISIDHSCFEHSRYLINKIDLLLRDELNFYEKTVFLYVHGYYKLKQEEMSGEEDMRQALQIFKYLGEDSLYYSYKEHYRQIVLGGKGDEDWSEADL	KIRKETVMKKVNKALLFTLIMDILIIVGG
WP_002990747.1	STPY001.D.00140.C001_00444	C	MEKELGKTLRRLRKGKQVSISFLADEYLSKSQISRFERGESEITCSRLLNLLDKLNITIDEFVSAHSKTHTHFFTLLSQARKCYAEKNVVKLTKLLKDYAHKDYERTMIKAILFSIDSSIAPSQEELTRLTDYLFKVEQWGYYEIILLGNCSRFMNYNTLFLLTKEMVASFAYSEQNKTNKMLVTQLSINCLIISIDHSCFEHSRYLINKIDLLLRDELNFYEKTVFLYVHGYYKLKQEEMSGEEDMRQALQIFKYLGEDSLYYSYKEHYRQIVLGGKGDEDWSEADL	KIRKETVMKKVNKALLFTLIMDILIIVGG
WP_002990747.1	STPY001.D.00141.C001_00458	C	MEKELGKTLRRLRKGKQVSISFLADEYLSKSQISRFERGESEITCSRLLNLLDKLNITIDEFVSAHSKTHTHFFTLLSQARKCYAEKNVVKLTKLLKDYAHKDYERTMIKAILFSIDSSIAPSQEELTRLTDYLFKVEQWGYYEIILLGNCSRFMNYNTLFLLTKEMVASFAYSEQNKTNKMLVTQLSINCLIISIDHSCFEHSRYLINKIDLLLRDELNFYEKTVFLYVHGYYKLKQEEMSGEEDMRQALQIFKYLGEDSLYYSYKEHYRQIVLGGKGDEDWSEADL	KIRKETVMKKVNKALLFTLIMDILIIVGG
WP_002990747.1	STPY001.D.00143.C001_01384	C	MEKELGKTLRRLRKGKQVSISFLADEYLSKSQISRFERGESEITCSRLLNLLDKLNITIDEFVSAHSKTHTHFFTLLSQARKCYAEKNVVKLTKLLKDYAHKDYERTMIKAILFSIDSSIAPSQEELTRLTDYLFKVEQWGYYEIILLGNCSRFMNYNTLFLLTKEMVASFAYSEQNKTNKMLVTQLSINCLIISIDHSCFEHSRYLINKIDLLLRDELNFYEKTVFLYVHGYYKLKQEEMSGEEDMRQALQIFKYLGEDSLYYSYKEHYRQIVLGGKGDEDWSEADL	KIRKETVMKKVNKALLFTLIMDILIIVGG
WP_002990747.1	STPY001.D.00145.C001_01385	C	MEKELGKTLRRLRKGKQVSISFLADEYLSKSQISRFERGESEITCSRLLNLLDKLNITIDEFVSAHSKTHTHFFTLLSQARKCYAEKNVVKLTKLLKDYAHKDYERTMIKAILFSIDSSIAPSQEELTRLTDYLFKVEQWGYYEIILLGNCSRFMNYNTLFLLTKEMVASFAYSEQNKTNKMLVTQLSINCLIISIDHSCFEHSRYLINKIDLLLRDELNFYEKTVFLYVHGYYKLKQEEMSGEEDMRQALQIFKYLGEDSLYYSYKEHYRQIVLGGKGDEDWSEADL	KIRKETVMKKVNKALLFTLIMDILIIVGG
WP_002990747.1	STPY001.D.00146.C001_01417	C	MEKELGKTLRRLRKGKQVSISFLADEYLSKSQISRFERGESEITCSRLLNLLDKLNITIDEFVSAHSKTHTHFFTLLSQARKCYAEKNVVKLTKLLKDYAHKDYERTMIKAILFSIDSSIAPSQEELTRLTDYLFKVEQWGYYEIILLGNCSRFMNYNTLFLLTKEMVASFAYSEQNKTNKMLVTQLSINCLIISIDHSCFEHSRYLINKIDLLLRDELNFYEKTVFLYVHGYYKLKQEEMSGEEDMRQALQIFKYLGEDSLYYSYKEHYRQIVLGGKGDEDWSEADL	KIRKETVMKKVNKALLFTLIMDILIIVGG
WP_002990747.1	STPY001.D.00148.C001_00449	C	MEKELGKTLRRLRKGKQVSISFLADEYLSKSQISRFERGESEITCSRLLNLLDKLNITIDEFVSAHSKTHTHFFTLLSQARKCYAEKNVVKLTKLLKDYAHKDYERTMIKAILFSIDSSIAPSQEELTRLTDYLFKVEQWGYYEIILLGNCSRFMNYNTLFLLTKEMVASFAYSEQNKTNKMLVTQLSINCLIISIDHSCFEHSRYLINKIDLLLRDELNFYEKTVFLYVHGYYKLKQEEMSGEEDMRQALQIFKYLGEDSLYYSYKEHYRQIVLGGKGDEDWSEADL	KIRKETVMKKVNKALLFTLIMDILIIVGG
WP_002990747.1	STPY001.D.00150.C001_01448	C	MEKELGKTLRRLRKGKQVSISFLADEYLSKSQISRFERGESEITCSRLLNLLDKLNITIDEFVSAHSKTHTHFFTLLSQARKCYAEKNVVKLTKLLKDYAHKDYERTMIKAILFSIDSSIAPSQEELTRLTDYLFKVEQWGYYEIILLGNCSRFMNYNTLFLLTKEMVASFAYSEQNKTNKMLVTQLSINCLIISIDHSCFEHSRYLINKIDLLLRDELNFYEKTVFLYVHGYYKLKQEEMSGEEDMRQALQIFKYLGEDSLYYSYKEHYRQIVLGGKGDEDWSEADL	KIRKETVMKKVNKALLFTLIMDILIIVGG
WP_002990747.1	STPY001.D.00151.C001_00446	C	MEKELGKTLRRLRKGKQVSISFLADEYLSKSQISRFERGESEITCSRLLNLLDKLNITIDEFVSAHSKTHTHFFTLLSQARKCYAEKNVVKLTKLLKDYAHKDYERTMIKAILFSIDSSIAPSQEELTRLTDYLFKVEQWGYYEIILLGNCSRFMNYNTLFLLTKEMVASFAYSEQNKTNKMLVTQLSINCLIISIDHSCFEHSRYLINKIDLLLRDELNFYEKTVFLYVHGYYKLKQEEMSGEEDMRQALQIFKYLGEDSLYYSYKEHYRQIVLGGKGDEDWSEADL	KIRKETVMKKVNKALLFTLIMDILIIVGG
WP_002990747.1	STPY001.D.00153.C001_01437	C	MEKELGKTLRRLRKGKQVSISFLADEYLSKSQISRFERGESEITCSRLLNLLDKLNITIDEFVSAHSKTHTHFFTLLSQARKCYAEKNVVKLTKLLKDYAHKDYERTMIKAILFSIDSSIAPSQEELTRLTDYLFKVEQWGYYEIILLGNCSRFMNYNTLFLLTKEMVASFAYSEQNKTNKMLVTQLSINCLIISIDHSCFEHSRYLINKIDLLLRDELNFYEKTVFLYVHGYYKLKQEEMSGEEDMRQALQIFKYLGEDSLYYSYKEHYRQIVLGGKGDEDWSEADL	KIRKETVMKKVNKALLFTLIMDILIIVGG
WP_021299215.1	STPY001.D.00006.C001_00475	C	MEKELGKTLRRLRKGKQVSISFLADEYLSKSQISRFERGESEITCSRLLNLLDKLNITIDEFVSAHSKTHTHFFTLLSQARKCYAEKNVVKLTKLLKDYAHKDYERTMIKAILFSIDSSIAPSQEELTRLTDYLFKVEQWGYYEIILLGNCSRFMNYNTLFLLTKEMVASFAYSEQNKTNKMLVTQLSINCLIISIDHSCFEHSRYLINKIDLLLRDELNFYEKTVFLYVHGYYKLKQKEISGEEDMRQALQIFKYLGEDSLYYSYKEHYRQIVLGGKGDEDWSEADL	KIRKETVMKKVNKALLFTLIMDILIIVGG
WP_021299215.1	STPY001.D.00009.C001_00435	C	MEKELGKTLRRLRKGKQVSISFLADEYLSKSQISRFERGESEITCSRLLNLLDKLNITIDEFVSAHSKTHTHFFTLLSQARKCYAEKNVVKLTKLLKDYAHKDYERTMIKAILFSIDSSIAPSQEELTRLTDYLFKVEQWGYYEIILLGNCSRFMNYNTLFLLTKEMVASFAYSEQNKTNKMLVTQLSINCLIISIDHSCFEHSRYLINKIDLLLRDELNFYEKTVFLYVHGYYKLKQKEISGEEDMRQALQIFKYLGEDSLYYSYKEHYRQIVLGGKGDEDWSEADL	KIRKETVMKKVNKALLFTLIMDILIIVGG
WP_021299215.1	STPY001.D.00011.C001_00450	C	MEKELGKTLRRLRKGKQVSISFLADEYLSKSQISRFERGESEITCSRLLNLLDKLNITIDEFVSAHSKTHTHFFTLLSQARKCYAEKNVVKLTKLLKDYAHKDYERTMIKAILFSIDSSIAPSQEELTRLTDYLFKVEQWGYYEIILLGNCSRFMNYNTLFLLTKEMVASFAYSEQNKTNKMLVTQLSINCLIISIDHSCFEHSRYLINKIDLLLRDELNFYEKTVFLYVHGYYKLKQKEISGEEDMRQALQIFKYLGEDSLYYSYKEHYRQIVLGGKGDEDWSEADL	KIRKETVMKKVNKALLFTLIMDILIIVGG
WP_021299215.1	STPY001.D.00026.C001_00428	C	MEKELGKTLRRLRKGKQVSISFLADEYLSKSQISRFERGESEITCSRLLNLLDKLNITIDEFVSAHSKTHTHFFTLLSQARKCYAEKNVVKLTKLLKDYAHKDYERTMIKAILFSIDSSIAPSQEELTRLTDYLFKVEQWGYYEIILLGNCSRFMNYNTLFLLTKEMVASFAYSEQNKTNKMLVTQLSINCLIISIDHSCFEHSRYLINKIDLLLRDELNFYEKTVFLYVHGYYKLKQKEISGEEDMRQALQIFKYLGEDSLYYSYKEHYRQIVLGGKGDEDWSEADL	KIRKETVMKKVNKALLFTLIMDILIIVGG
WP_021299215.1	STPY001.D.00027.C001_00428	C	MEKELGKTLRRLRKGKQVSISFLADEYLSKSQISRFERGESEITCSRLLNLLDKLNITIDEFVSAHSKTHTHFFTLLSQARKCYAEKNVVKLTKLLKDYAHKDYERTMIKAILFSIDSSIAPSQEELTRLTDYLFKVEQWGYYEIILLGNCSRFMNYNTLFLLTKEMVASFAYSEQNKTNKMLVTQLSINCLIISIDHSCFEHSRYLINKIDLLLRDELNFYEKTVFLYVHGYYKLKQKEISGEEDMRQALQIFKYLGEDSLYYSYKEHYRQIVLGGKGDEDWSEADL	KIRKETVMKKVNKALLFTLIMDILIIVGG
WP_021299215.1	STPY001.D.00036.C001_01598	C	MEKELGKTLRRLRKGKQVSISFLADEYLSKSQISRFERGESEITCSRLLNLLDKLNITIDEFVSAHSKTHTHFFTLLSQARKCYAEKNVVKLTKLLKDYAHKDYERTMIKAILFSIDSSIAPSQEELTRLTDYLFKVEQWGYYEIILLGNCSRFMNYNTLFLLTKEMVASFAYSEQNKTNKMLVTQLSINCLIISIDHSCFEHSRYLINKIDLLLRDELNFYEKTVFLYVHGYYKLKQKEISGEEDMRQALQIFKYLGEDSLYYSYKEHYRQIVLGGKGDEDWSEADL	KIRKETVMKKVNKALLFTLIMDILIIVGG
WP_021299215.1	STPY001.D.00039.C001_00427	C	MEKELGKTLRRLRKGKQVSISFLADEYLSKSQISRFERGESEITCSRLLNLLDKLNITIDEFVSAHSKTHTHFFTLLSQARKCYAEKNVVKLTKLLKDYAHKDYERTMIKAILFSIDSSIAPSQEELTRLTDYLFKVEQWGYYEIILLGNCSRFMNYNTLFLLTKEMVASFAYSEQNKTNKMLVTQLSINCLIISIDHSCFEHSRYLINKIDLLLRDELNFYEKTVFLYVHGYYKLKQKEISGEEDMRQALQIFKYLGEDSLYYSYKEHYRQIVLGGKGDEDWSEADL	KIRKETVMKKVNKALLFTLIMDILIIVGG
WP_021299215.1	STPY001.D.00049.C001_00445	C	MEKELGKTLRRLRKGKQVSISFLADEYLSKSQISRFERGESEITCSRLLNLLDKLNITIDEFVSAHSKTHTHFFTLLSQARKCYAEKNVVKLTKLLKDYAHKDYERTMIKAILFSIDSSIAPSQEELTRLTDYLFKVEQWGYYEIILLGNCSRFMNYNTLFLLTKEMVASFAYSEQNKTNKMLVTQLSINCLIISIDHSCFEHSRYLINKIDLLLRDELNFYEKTVFLYVHGYYKLKQKEISGEEDMRQALQIFKYLGEDSLYYSYKEHYRQIVLGGKGDEDWSEADL	KIRKETVMKKVNKALLFTLIMDILIIVGG
WP_021299215.1	STPY001.D.00052.C001_00430	C	MEKELGKTLRRLRKGKQVSISFLADEYLSKSQISRFERGESEITCSRLLNLLDKLNITIDEFVSAHSKTHTHFFTLLSQARKCYAEKNVVKLTKLLKDYAHKDYERTMIKAILFSIDSSIAPSQEELTRLTDYLFKVEQWGYYEIILLGNCSRFMNYNTLFLLTKEMVASFAYSEQNKTNKMLVTQLSINCLIISIDHSCFEHSRYLINKIDLLLRDELNFYEKTVFLYVHGYYKLKQKEISGEEDMRQALQIFKYLGEDSLYYSYKEHYRQIVLGGKGDEDWSEADL	KIRKETVMKKVNKALLFTLIMDILIIVGG
WP_021299215.1	STPY001.D.00053.C001_00440	C	MEKELGKTLRRLRKGKQVSISFLADEYLSKSQISRFERGESEITCSRLLNLLDKLNITIDEFVSAHSKTHTHFFTLLSQARKCYAEKNVVKLTKLLKDYAHKDYERTMIKAILFSIDSSIAPSQEELTRLTDYLFKVEQWGYYEIILLGNCSRFMNYNTLFLLTKEMVASFAYSEQNKTNKMLVTQLSINCLIISIDHSCFEHSRYLINKIDLLLRDELNFYEKTVFLYVHGYYKLKQKEISGEEDMRQALQIFKYLGEDSLYYSYKEHYRQIVLGGKGDEDWSEADL	KIRKETVMKKVNKALLFTLIMDILIIVGG
WP_021299215.1	STPY001.D.00059.C001_00465	Prophage	MEKELGKTLRRLRKGKQVSISFLADEYLSKSQISRFERGESEITCSRLLNLLDKLNITIDEFVSAHSKTHTHFFTLLSQARKCYAEKNVVKLTKLLKDYAHKDYERTMIKAILFSIDSSIAPSQEELTRLTDYLFKVEQWGYYEIILLGNCSRFMNYNTLFLLTKEMVASFAYSEQNKTNKMLVTQLSINCLIISIDHSCFEHSRYLINKIDLLLRDELNFYEKTVFLYVHGYYKLKQKEISGEEDMRQALQIFKYLGEDSLYYSYKEHYRQIVLGGKGDEDWSEADL	KIRKETVMKKVNKALLFTLIMDILIIVGG
WP_021299215.1	STPY001.D.00061.C001_00456	C	MEKELGKTLRRLRKGKQVSISFLADEYLSKSQISRFERGESEITCSRLLNLLDKLNITIDEFVSAHSKTHTHFFTLLSQARKCYAEKNVVKLTKLLKDYAHKDYERTMIKAILFSIDSSIAPSQEELTRLTDYLFKVEQWGYYEIILLGNCSRFMNYNTLFLLTKEMVASFAYSEQNKTNKMLVTQLSINCLIISIDHSCFEHSRYLINKIDLLLRDELNFYEKTVFLYVHGYYKLKQKEISGEEDMRQALQIFKYLGEDSLYYSYKEHYRQIVLGGKGDEDWSEADL	KIRKETVMKKVNKALLFTLIMDILIIVGG
WP_021299215.1	STPY001.D.00064.C001_00456	C	MEKELGKTLRRLRKGKQVSISFLADEYLSKSQISRFERGESEITCSRLLNLLDKLNITIDEFVSAHSKTHTHFFTLLSQARKCYAEKNVVKLTKLLKDYAHKDYERTMIKAILFSIDSSIAPSQEELTRLTDYLFKVEQWGYYEIILLGNCSRFMNYNTLFLLTKEMVASFAYSEQNKTNKMLVTQLSINCLIISIDHSCFEHSRYLINKIDLLLRDELNFYEKTVFLYVHGYYKLKQKEISGEEDMRQALQIFKYLGEDSLYYSYKEHYRQIVLGGKGDEDWSEADL	KIRKETVMKKVNKALLFTLIMDILIIVGG
WP_021299215.1	STPY001.D.00065.C001_00456	C	MEKELGKTLRRLRKGKQVSISFLADEYLSKSQISRFERGESEITCSRLLNLLDKLNITIDEFVSAHSKTHTHFFTLLSQARKCYAEKNVVKLTKLLKDYAHKDYERTMIKAILFSIDSSIAPSQEELTRLTDYLFKVEQWGYYEIILLGNCSRFMNYNTLFLLTKEMVASFAYSEQNKTNKMLVTQLSINCLIISIDHSCFEHSRYLINKIDLLLRDELNFYEKTVFLYVHGYYKLKQKEISGEEDMRQALQIFKYLGEDSLYYSYKEHYRQIVLGGKGDEDWSEADL	KIRKETVMKKVNKALLFTLIMDILIIVGG
WP_021299215.1	STPY001.D.00071.C001_00441	C	MEKELGKTLRRLRKGKQVSISFLADEYLSKSQISRFERGESEITCSRLLNLLDKLNITIDEFVSAHSKTHTHFFTLLSQARKCYAEKNVVKLTKLLKDYAHKDYERTMIKAILFSIDSSIAPSQEELTRLTDYLFKVEQWGYYEIILLGNCSRFMNYNTLFLLTKEMVASFAYSEQNKTNKMLVTQLSINCLIISIDHSCFEHSRYLINKIDLLLRDELNFYEKTVFLYVHGYYKLKQKEISGEEDMRQALQIFKYLGEDSLYYSYKEHYRQIVLGGKGDEDWSEADL	KIRKETVMKKVNKALLFTLIMDILIIVGG
WP_021299215.1	STPY001.D.00073.C001_00443	C	MEKELGKTLRRLRKGKQVSISFLADEYLSKSQISRFERGESEITCSRLLNLLDKLNITIDEFVSAHSKTHTHFFTLLSQARKCYAEKNVVKLTKLLKDYAHKDYERTMIKAILFSIDSSIAPSQEELTRLTDYLFKVEQWGYYEIILLGNCSRFMNYNTLFLLTKEMVASFAYSEQNKTNKMLVTQLSINCLIISIDHSCFEHSRYLINKIDLLLRDELNFYEKTVFLYVHGYYKLKQKEISGEEDMRQALQIFKYLGEDSLYYSYKEHYRQIVLGGKGDEDWSEADL	KIRKETVMKKVNKALLFTLIMDILIIVGG
WP_021299215.1	STPY001.D.00098.C001_01572	C	MEKELGKTLRRLRKGKQVSISFLADEYLSKSQISRFERGESEITCSRLLNLLDKLNITIDEFVSAHSKTHTHFFTLLSQARKCYAEKNVVKLTKLLKDYAHKDYERTMIKAILFSIDSSIAPSQEELTRLTDYLFKVEQWGYYEIILLGNCSRFMNYNTLFLLTKEMVASFAYSEQNKTNKMLVTQLSINCLIISIDHSCFEHSRYLINKIDLLLRDELNFYEKTVFLYVHGYYKLKQKEISGEEDMRQALQIFKYLGEDSLYYSYKEHYRQIVLGGKGDEDWSEADL	KIRKETVMKKVNKALLFTLIMDILIIVGG
WP_021299215.1	STPY001.D.00102.C001_01339	C	MEKELGKTLRRLRKGKQVSISFLADEYLSKSQISRFERGESEITCSRLLNLLDKLNITIDEFVSAHSKTHTHFFTLLSQARKCYAEKNVVKLTKLLKDYAHKDYERTMIKAILFSIDSSIAPSQEELTRLTDYLFKVEQWGYYEIILLGNCSRFMNYNTLFLLTKEMVASFAYSEQNKTNKMLVTQLSINCLIISIDHSCFEHSRYLINKIDLLLRDELNFYEKTVFLYVHGYYKLKQKEISGEEDMRQALQIFKYLGEDSLYYSYKEHYRQIVLGGKGDEDWSEADL	KIRKETVMKKVNKALLFTLIMDILIIVGG
WP_021299215.1	STPY001.D.00114.C001_00482	C	MEKELGKTLRRLRKGKQVSISFLADEYLSKSQISRFERGESEITCSRLLNLLDKLNITIDEFVSAHSKTHTHFFTLLSQARKCYAEKNVVKLTKLLKDYAHKDYERTMIKAILFSIDSSIAPSQEELTRLTDYLFKVEQWGYYEIILLGNCSRFMNYNTLFLLTKEMVASFAYSEQNKTNKMLVTQLSINCLIISIDHSCFEHSRYLINKIDLLLRDELNFYEKTVFLYVHGYYKLKQKEISGEEDMRQALQIFKYLGEDSLYYSYKEHYRQIVLGGKGDEDWSEADL	KIRKETVMKKVNKALLFTLIMDILIIVGG
WP_021299215.1	STPY001.D.00122.C001_00484	C	MEKELGKTLRRLRKGKQVSISFLADEYLSKSQISRFERGESEITCSRLLNLLDKLNITIDEFVSAHSKTHTHFFTLLSQARKCYAEKNVVKLTKLLKDYAHKDYERTMIKAILFSIDSSIAPSQEELTRLTDYLFKVEQWGYYEIILLGNCSRFMNYNTLFLLTKEMVASFAYSEQNKTNKMLVTQLSINCLIISIDHSCFEHSRYLINKIDLLLRDELNFYEKTVFLYVHGYYKLKQKEISGEEDMRQALQIFKYLGEDSLYYSYKEHYRQIVLGGKGDEDWSEADL	KIRKETVMKKVNKALLFTLIMDILIIVGG
WP_021299215.1	STPY001.D.00125.C001_01517	C	MEKELGKTLRRLRKGKQVSISFLADEYLSKSQISRFERGESEITCSRLLNLLDKLNITIDEFVSAHSKTHTHFFTLLSQARKCYAEKNVVKLTKLLKDYAHKDYERTMIKAILFSIDSSIAPSQEELTRLTDYLFKVEQWGYYEIILLGNCSRFMNYNTLFLLTKEMVASFAYSEQNKTNKMLVTQLSINCLIISIDHSCFEHSRYLINKIDLLLRDELNFYEKTVFLYVHGYYKLKQKEISGEEDMRQALQIFKYLGEDSLYYSYKEHYRQIVLGGKGDEDWSEADL	KIRKETVMKKVNKALLFTLIMDILIIVGG
WP_021299215.1	STPY001.D.00128.C001_00492	C	MEKELGKTLRRLRKGKQVSISFLADEYLSKSQISRFERGESEITCSRLLNLLDKLNITIDEFVSAHSKTHTHFFTLLSQARKCYAEKNVVKLTKLLKDYAHKDYERTMIKAILFSIDSSIAPSQEELTRLTDYLFKVEQWGYYEIILLGNCSRFMNYNTLFLLTKEMVASFAYSEQNKTNKMLVTQLSINCLIISIDHSCFEHSRYLINKIDLLLRDELNFYEKTVFLYVHGYYKLKQKEISGEEDMRQALQIFKYLGEDSLYYSYKEHYRQIVLGGKGDEDWSEADL	KIRKETVMKKVNKALLFTLIMDILIIVGG
WP_021299215.1	STPY001.D.00129.C001_01522	C	MEKELGKTLRRLRKGKQVSISFLADEYLSKSQISRFERGESEITCSRLLNLLDKLNITIDEFVSAHSKTHTHFFTLLSQARKCYAEKNVVKLTKLLKDYAHKDYERTMIKAILFSIDSSIAPSQEELTRLTDYLFKVEQWGYYEIILLGNCSRFMNYNTLFLLTKEMVASFAYSEQNKTNKMLVTQLSINCLIISIDHSCFEHSRYLINKIDLLLRDELNFYEKTVFLYVHGYYKLKQKEISGEEDMRQALQIFKYLGEDSLYYSYKEHYRQIVLGGKGDEDWSEADL	KIRKETVMKKVNKALLFTLIMDILIIVGG
WP_021299215.1	STPY001.D.00130.C001_00436	C	MEKELGKTLRRLRKGKQVSISFLADEYLSKSQISRFERGESEITCSRLLNLLDKLNITIDEFVSAHSKTHTHFFTLLSQARKCYAEKNVVKLTKLLKDYAHKDYERTMIKAILFSIDSSIAPSQEELTRLTDYLFKVEQWGYYEIILLGNCSRFMNYNTLFLLTKEMVASFAYSEQNKTNKMLVTQLSINCLIISIDHSCFEHSRYLINKIDLLLRDELNFYEKTVFLYVHGYYKLKQKEISGEEDMRQALQIFKYLGEDSLYYSYKEHYRQIVLGGKGDEDWSEADL	KIRKETVMKKVNKALLFTLIMDILIIVGG
WP_021299215.1	STPY001.D.00137.C001_01441	C	MEKELGKTLRRLRKGKQVSISFLADEYLSKSQISRFERGESEITCSRLLNLLDKLNITIDEFVSAHSKTHTHFFTLLSQARKCYAEKNVVKLTKLLKDYAHKDYERTMIKAILFSIDSSIAPSQEELTRLTDYLFKVEQWGYYEIILLGNCSRFMNYNTLFLLTKEMVASFAYSEQNKTNKMLVTQLSINCLIISIDHSCFEHSRYLINKIDLLLRDELNFYEKTVFLYVHGYYKLKQKEISGEEDMRQALQIFKYLGEDSLYYSYKEHYRQIVLGGKGDEDWSEADL	KIRKETVMKKVNKALLFTLIMDILIIVGG
WP_021299215.1	STPY001.D.00139.C001_00409	C	MEKELGKTLRRLRKGKQVSISFLADEYLSKSQISRFERGESEITCSRLLNLLDKLNITIDEFVSAHSKTHTHFFTLLSQARKCYAEKNVVKLTKLLKDYAHKDYERTMIKAILFSIDSSIAPSQEELTRLTDYLFKVEQWGYYEIILLGNCSRFMNYNTLFLLTKEMVASFAYSEQNKTNKMLVTQLSINCLIISIDHSCFEHSRYLINKIDLLLRDELNFYEKTVFLYVHGYYKLKQKEISGEEDMRQALQIFKYLGEDSLYYSYKEHYRQIVLGGKGDEDWSEADL	KIRKETVMKKVNKALLFTLIMDILIIVGG
WP_021299215.1	STPY001.D.00149.C001_00441	C	MEKELGKTLRRLRKGKQVSISFLADEYLSKSQISRFERGESEITCSRLLNLLDKLNITIDEFVSAHSKTHTHFFTLLSQARKCYAEKNVVKLTKLLKDYAHKDYERTMIKAILFSIDSSIAPSQEELTRLTDYLFKVEQWGYYEIILLGNCSRFMNYNTLFLLTKEMVASFAYSEQNKTNKMLVTQLSINCLIISIDHSCFEHSRYLINKIDLLLRDELNFYEKTVFLYVHGYYKLKQKEISGEEDMRQALQIFKYLGEDSLYYSYKEHYRQIVLGGKGDEDWSEADL	KIRKETVMKKVNKALLFTLIMDILIIVGG
WP_021299215.1	STPY001.D.00156.C001_01738	C	MEKELGKTLRRLRKGKQVSISFLADEYLSKSQISRFERGESEITCSRLLNLLDKLNITIDEFVSAHSKTHTHFFTLLSQARKCYAEKNVVKLTKLLKDYAHKDYERTMIKAILFSIDSSIAPSQEELTRLTDYLFKVEQWGYYEIILLGNCSRFMNYNTLFLLTKEMVASFAYSEQNKTNKMLVTQLSINCLIISIDHSCFEHSRYLINKIDLLLRDELNFYEKTVFLYVHGYYKLKQKEISGEEDMRQALQIFKYLGEDSLYYSYKEHYRQIVLGGKGDEDWSEADL	KIRKETVMKKVNKALLFTLIMDILIIVGG
WP_011889095.1	STPY001.D.00004.C001_01510	C	MEKELGKTLRRLRKGKQVSISFLADEYLSKSQISRFERGESEITCSRLLNLLDKLNITIDEFVSAHSKTHTHFFTLLSQARKCYAEKNVVKLTKLLKDYAHKDYERTMIKAILFSIDSSIAPSQEELTRLTDYLFKVEQWGYYEIILLGNCSRFMNYNTLFLLTKEMVASFAYSEQNKTNKMLVTQLSINCLIISIDHSCFEHSRYLINKIDLLLRDELNFYEKTVFLYVHGYYKLKQKEISGEEDMRQALQIFKYLGEDSLYYSYKEHYRQIVLGGKGGEDWSEADL	KIRKETVMKKVNKALLFTLIMDILIIVGG
WP_023612156.1	STPY001.D.00021.C001_01525	C	MEKELGKTLRRLRKGKQVSISFLADEYLSKSQISRFERGESEITCSRLLNLLDKLNITIDEFVSAHSKTHTHFFTLLSQARKCYAEKNVVKLTKLLKDYAHKDYERTMIKAILFSIDSSIAPSQEELTRLTDYLFKVEQWGYYEIILLGNCSRFMNYNTLFLLTKEMVASFAYSEQNKTNKMLVTQLSINCLIISIDHSCFEHSRYLINKIDLLLRDELNFYEKTVFLYVHGYYKLKQEEISGEEDMRQALQIFKYLGEDSLYYSYKEHYRQIVLGGKGDEDWSEADL	KIRKETVMKKVNKALLFTLIMDILIIVGG
WP_023612156.1	STPY001.D.00070.C001_00453	C	MEKELGKTLRRLRKGKQVSISFLADEYLSKSQISRFERGESEITCSRLLNLLDKLNITIDEFVSAHSKTHTHFFTLLSQARKCYAEKNVVKLTKLLKDYAHKDYERTMIKAILFSIDSSIAPSQEELTRLTDYLFKVEQWGYYEIILLGNCSRFMNYNTLFLLTKEMVASFAYSEQNKTNKMLVTQLSINCLIISIDHSCFEHSRYLINKIDLLLRDELNFYEKTVFLYVHGYYKLKQEEISGEEDMRQALQIFKYLGEDSLYYSYKEHYRQIVLGGKGDEDWSEADL	KIRKETVMKKVNKALLFTLIMDILIIVGG
WP_023612156.1	STPY001.D.00107.C001_00452	C	MEKELGKTLRRLRKGKQVSISFLADEYLSKSQISRFERGESEITCSRLLNLLDKLNITIDEFVSAHSKTHTHFFTLLSQARKCYAEKNVVKLTKLLKDYAHKDYERTMIKAILFSIDSSIAPSQEELTRLTDYLFKVEQWGYYEIILLGNCSRFMNYNTLFLLTKEMVASFAYSEQNKTNKMLVTQLSINCLIISIDHSCFEHSRYLINKIDLLLRDELNFYEKTVFLYVHGYYKLKQEEISGEEDMRQALQIFKYLGEDSLYYSYKEHYRQIVLGGKGDEDWSEADL	KIRKETVMKKVNKALLFTLIMDILIIVGG
WP_023612156.1	STPY001.D.00124.C001_01229	C	MEKELGKTLRRLRKGKQVSISFLADEYLSKSQISRFERGESEITCSRLLNLLDKLNITIDEFVSAHSKTHTHFFTLLSQARKCYAEKNVVKLTKLLKDYAHKDYERTMIKAILFSIDSSIAPSQEELTRLTDYLFKVEQWGYYEIILLGNCSRFMNYNTLFLLTKEMVASFAYSEQNKTNKMLVTQLSINCLIISIDHSCFEHSRYLINKIDLLLRDELNFYEKTVFLYVHGYYKLKQEEISGEEDMRQALQIFKYLGEDSLYYSYKEHYRQIVLGGKGDEDWSEADL	KIRKETVMKKVNKALLFTLIMDILIIVGG
WP_023612156.1	STPY001.D.00136.C001_00453	C	MEKELGKTLRRLRKGKQVSISFLADEYLSKSQISRFERGESEITCSRLLNLLDKLNITIDEFVSAHSKTHTHFFTLLSQARKCYAEKNVVKLTKLLKDYAHKDYERTMIKAILFSIDSSIAPSQEELTRLTDYLFKVEQWGYYEIILLGNCSRFMNYNTLFLLTKEMVASFAYSEQNKTNKMLVTQLSINCLIISIDHSCFEHSRYLINKIDLLLRDELNFYEKTVFLYVHGYYKLKQEEISGEEDMRQALQIFKYLGEDSLYYSYKEHYRQIVLGGKGDEDWSEADL	KIRKETVMKKVNKALLFTLIMDILIIVGG
WP_023612156.1	STPY001.D.00142.C001_01580	C	MEKELGKTLRRLRKGKQVSISFLADEYLSKSQISRFERGESEITCSRLLNLLDKLNITIDEFVSAHSKTHTHFFTLLSQARKCYAEKNVVKLTKLLKDYAHKDYERTMIKAILFSIDSSIAPSQEELTRLTDYLFKVEQWGYYEIILLGNCSRFMNYNTLFLLTKEMVASFAYSEQNKTNKMLVTQLSINCLIISIDHSCFEHSRYLINKIDLLLRDELNFYEKTVFLYVHGYYKLKQEEISGEEDMRQALQIFKYLGEDSLYYSYKEHYRQIVLGGKGDEDWSEADL	KIRKETVMKKVNKALLFTLIMDILIIVGG
WP_023612156.1	STPY001.D.00152.C001_00452	C	MEKELGKTLRRLRKGKQVSISFLADEYLSKSQISRFERGESEITCSRLLNLLDKLNITIDEFVSAHSKTHTHFFTLLSQARKCYAEKNVVKLTKLLKDYAHKDYERTMIKAILFSIDSSIAPSQEELTRLTDYLFKVEQWGYYEIILLGNCSRFMNYNTLFLLTKEMVASFAYSEQNKTNKMLVTQLSINCLIISIDHSCFEHSRYLINKIDLLLRDELNFYEKTVFLYVHGYYKLKQEEISGEEDMRQALQIFKYLGEDSLYYSYKEHYRQIVLGGKGDEDWSEADL	KIRKETVMKKVNKALLFTLIMDILIIVGG
WP_023612156.1	STPY001.D.00154.C001_00437	C	MEKELGKTLRRLRKGKQVSISFLADEYLSKSQISRFERGESEITCSRLLNLLDKLNITIDEFVSAHSKTHTHFFTLLSQARKCYAEKNVVKLTKLLKDYAHKDYERTMIKAILFSIDSSIAPSQEELTRLTDYLFKVEQWGYYEIILLGNCSRFMNYNTLFLLTKEMVASFAYSEQNKTNKMLVTQLSINCLIISIDHSCFEHSRYLINKIDLLLRDELNFYEKTVFLYVHGYYKLKQEEISGEEDMRQALQIFKYLGEDSLYYSYKEHYRQIVLGGKGDEDWSEADL	KIRKETVMKKVNKALLFTLIMDILIIVGG
WP_111703457.1	STPY001.D.00108.C001_01475	C	MEKELGKTLRRLRKGKQVSISFLADEYLSKSQISRFERGESEITCSRLLNLLDKLNITIDEFVSAHSKTHTHFFTLLSQARKCYAEKNVVKLTKLLKDYAHKDYERTMIKAILFSIDSSIAPSQEELTRLTDYLFKVEQWGYYEIILLGNCSRFMNYNTLFLLTKEMVASFAYSEQNKTNKMLVTQLSINCLIISIDHSCFEHSRYLINKIDLLLRDELNFYEKTVFLYVHGYYKLKQEEMSGEEDMRRALQIFKYLGEDSLYYSYKEHYRQIVLGGKGDEDWSEADL	KIRKETVMKKVNKALLFTLIMDILIIVGG
WP_085613890.1	STPY001.D.00123.C001_01566	C	MEKELGKTLRRLRKGKQVSISFLADEYLSKSQISRFERGESEITCSRLLNLLDKLNITIDEFVSAHSKTHTHFFTLLSQARKCYAEKNVVKLTKLLKDYAHKDYERTMIKAILFSIDSSIAPSQEELTCLTDYLFKVEQWGYYEIILLGNCSRFMNYNTLFLLTKEMVASFAYSEQNKTNKMLVTQLSINCLIISIDHSCFEHSRYLINKIDLLLRDELNFYEKTVFLYVHGYYKLKQEEMSGEEDMRQALQIFKYLGEDSLYYSYKEHYRQIVLGGKGDEDWSEADL	KIRKETVMKKVNKALLFTLIMDILIIVGG
WP_111686195.1	STPY001.D.00100.C001_01430	C	MEKELGKTLRRLRKGKQVSISFLADEYLSKSQISRFERGESEITCSRLLNLLDKLNITIDEFVSAHSKTHTHFFTLLSQARKCYAEKNVVKLTKLLKDYAHKDYERTMIKAILFSIDSSIAPSQEELTCLTDYLFKVEQWGYYEIILLGNCSRFMNYNTLFLLTKEMVASFAYSEQNKTNKMLVTQLSINCLIISIDHSCFEHSRYLINKIDLLLRDELNFYEKTVFLYVHGYYKLKQKEISGEEDMRQALQIFKYLGEDSLYYSYKEHYRQIVLGGKGDEDWSEADL	KIRKETVMKKVNKALLFTLIMDILIIVGG
WP_111686195.1	STPY001.D.00147.C001_00426	C	MEKELGKTLRRLRKGKQVSISFLADEYLSKSQISRFERGESEITCSRLLNLLDKLNITIDEFVSAHSKTHTHFFTLLSQARKCYAEKNVVKLTKLLKDYAHKDYERTMIKAILFSIDSSIAPSQEELTCLTDYLFKVEQWGYYEIILLGNCSRFMNYNTLFLLTKEMVASFAYSEQNKTNKMLVTQLSINCLIISIDHSCFEHSRYLINKIDLLLRDELNFYEKTVFLYVHGYYKLKQKEISGEEDMRQALQIFKYLGEDSLYYSYKEHYRQIVLGGKGDEDWSEADL	KIRKETVMKKVNKALLFTLIMDILIIVGG
WP_037585084.1	STDY001.D.00011.C001_00651	C	MEKELGKTLRRLRQGKQVSISSLADEHLSKSQISRFERGESEITCSRLLNLLDKLNITIDEFVSTHSKTHTHFFTLLSRVRRYYAEKNVTKLLKLLEDYAHKDYESTMIKAILSSIEPTIEPNEEEVTRLTDYLFSVEQWGYYEIILLGNCSRFINYNTLFLLTKEMVTSFASSEQNKTNKTLVTQLSINCLIISIDYSYFDHSHYLIEKIEFLLRDELNFYEKTVFLYVHGYYKLKQGQVSGKDDMRQALQIFKYLGEDALYYSYKEHYRKEVLGDEEDEEEG	KIRKETVMKKFNKALLFALIMDILIIVGG
WP_096406733.1	STSP029.D.00001.C001_00786	C	MKFNLGKTLRKIRKGKQISISSVADEHLSKSQISRFERGESEISCGRLINILDKLNISLEEFLIIHNNDFGKCENFMNLIKHIREDYTLHRVISLKNTLYCNSDLTDFDRTMLKSIIYTLDSSHKPTDEELLKLTDYLFKIENWGYYEIILLGNCVRTIEYSSYFLLTKEMLKNYIYSSLNKTNKKLVTQLAINCLIASIDVKKYNNCRFLIKEISRLLDNELNYYEQTVFLYAQGYLEFAQGAQSGISKMRDALQIFDILNESSIKKQYEDHLSSLIDK	FLFFIVQYRKEKRRNKMLKISKFTKYLLISLLFLDIIIIVGG
WP_015058687.1	STAG001.D.00005.C001_01362	C	MEKELGKTLRRLRKGKKVSISSLADEHLSKSQISRFERGELEITCSRLLNILDKLNITIDEFVSIHSKVHTHFFILLNRVRKYCAEKNVTKLVALLEDHNHKDYEKIMIKALIFSIDQSIEPNQEELARLTDYLFMVEQWGYYEIILLGNCSRLINYNTLFLLTKEMVNSFAYSEQNKTNKILVTQLAINCLIISIDHSCFEHSHYLIDKVRSLLQDEVNFYEKTVFLYVTGYYHLKLGDTSSGKEDMRKALQIFKYLGEDSFYNTYNEHYCQKVLGNNKEC	KIRKEIVMKKINKALLFTLIMDILIIVGG
WP_015058687.1	STAG001.D.00025.C001_01370	C	MEKELGKTLRRLRKGKKVSISSLADEHLSKSQISRFERGELEITCSRLLNILDKLNITIDEFVSIHSKVHTHFFILLNRVRKYCAEKNVTKLVALLEDHNHKDYEKIMIKALIFSIDQSIEPNQEELARLTDYLFMVEQWGYYEIILLGNCSRLINYNTLFLLTKEMVNSFAYSEQNKTNKILVTQLAINCLIISIDHSCFEHSHYLIDKVRSLLQDEVNFYEKTVFLYVTGYYHLKLGDTSSGKEDMRKALQIFKYLGEDSFYNTYNEHYCQKVLGNNKEC	KIRKEIVMKKINKALLFTLIMDILIIVGG
WP_015058687.1	STAG001.D.00029.C001_01354	C	MEKELGKTLRRLRKGKKVSISSLADEHLSKSQISRFERGELEITCSRLLNILDKLNITIDEFVSIHSKVHTHFFILLNRVRKYCAEKNVTKLVALLEDHNHKDYEKIMIKALIFSIDQSIEPNQEELARLTDYLFMVEQWGYYEIILLGNCSRLINYNTLFLLTKEMVNSFAYSEQNKTNKILVTQLAINCLIISIDHSCFEHSHYLIDKVRSLLQDEVNFYEKTVFLYVTGYYHLKLGDTSSGKEDMRKALQIFKYLGEDSFYNTYNEHYCQKVLGNNKEC	KIRKEIVMKKINKALLFTLIMDILIIVGG
WP_015058687.1	STAG001.D.00049.C001_01361	C	MEKELGKTLRRLRKGKKVSISSLADEHLSKSQISRFERGELEITCSRLLNILDKLNITIDEFVSIHSKVHTHFFILLNRVRKYCAEKNVTKLVALLEDHNHKDYEKIMIKALIFSIDQSIEPNQEELARLTDYLFMVEQWGYYEIILLGNCSRLINYNTLFLLTKEMVNSFAYSEQNKTNKILVTQLAINCLIISIDHSCFEHSHYLIDKVRSLLQDEVNFYEKTVFLYVTGYYHLKLGDTSSGKEDMRKALQIFKYLGEDSFYNTYNEHYCQKVLGNNKEC	YKYKIENQKGDSHEKINKALLFTLIMDILIIVGG
WP_015058687.1	STAG001.D.00051.C001_01363	C	MEKELGKTLRRLRKGKKVSISSLADEHLSKSQISRFERGELEITCSRLLNILDKLNITIDEFVSIHSKVHTHFFILLNRVRKYCAEKNVTKLVALLEDHNHKDYEKIMIKALIFSIDQSIEPNQEELARLTDYLFMVEQWGYYEIILLGNCSRLINYNTLFLLTKEMVNSFAYSEQNKTNKILVTQLAINCLIISIDHSCFEHSHYLIDKVRSLLQDEVNFYEKTVFLYVTGYYHLKLGDTSSGKEDMRKALQIFKYLGEDSFYNTYNEHYCQKVLGNNKEC	KIRKEIVMKKINKALLFTLIMDILIIVGG
WP_015058687.1	STAG001.D.00052.C001_01362	C	MEKELGKTLRRLRKGKKVSISSLADEHLSKSQISRFERGELEITCSRLLNILDKLNITIDEFVSIHSKVHTHFFILLNRVRKYCAEKNVTKLVALLEDHNHKDYEKIMIKALIFSIDQSIEPNQEELARLTDYLFMVEQWGYYEIILLGNCSRLINYNTLFLLTKEMVNSFAYSEQNKTNKILVTQLAINCLIISIDHSCFEHSHYLIDKVRSLLQDEVNFYEKTVFLYVTGYYHLKLGDTSSGKEDMRKALQIFKYLGEDSFYNTYNEHYCQKVLGNNKEC	KIRKEIVMKKINKALLFTLIMDILIIVGG
WP_015058687.1	STAG001.D.00053.C001_01362	C	MEKELGKTLRRLRKGKKVSISSLADEHLSKSQISRFERGELEITCSRLLNILDKLNITIDEFVSIHSKVHTHFFILLNRVRKYCAEKNVTKLVALLEDHNHKDYEKIMIKALIFSIDQSIEPNQEELARLTDYLFMVEQWGYYEIILLGNCSRLINYNTLFLLTKEMVNSFAYSEQNKTNKILVTQLAINCLIISIDHSCFEHSHYLIDKVRSLLQDEVNFYEKTVFLYVTGYYHLKLGDTSSGKEDMRKALQIFKYLGEDSFYNTYNEHYCQKVLGNNKEC	KIRKEIVMKKINKALLFTLIMDILIIVGG
WP_015058687.1	STAG001.D.00054.C001_01362	C	MEKELGKTLRRLRKGKKVSISSLADEHLSKSQISRFERGELEITCSRLLNILDKLNITIDEFVSIHSKVHTHFFILLNRVRKYCAEKNVTKLVALLEDHNHKDYEKIMIKALIFSIDQSIEPNQEELARLTDYLFMVEQWGYYEIILLGNCSRLINYNTLFLLTKEMVNSFAYSEQNKTNKILVTQLAINCLIISIDHSCFEHSHYLIDKVRSLLQDEVNFYEKTVFLYVTGYYHLKLGDTSSGKEDMRKALQIFKYLGEDSFYNTYNEHYCQKVLGNNKEC	KIRKEIVMKKINKALLFTLIMDILIIVGG
WP_015058687.1	STAG001.D.00055.C001_01361	C	MEKELGKTLRRLRKGKKVSISSLADEHLSKSQISRFERGELEITCSRLLNILDKLNITIDEFVSIHSKVHTHFFILLNRVRKYCAEKNVTKLVALLEDHNHKDYEKIMIKALIFSIDQSIEPNQEELARLTDYLFMVEQWGYYEIILLGNCSRLINYNTLFLLTKEMVNSFAYSEQNKTNKILVTQLAINCLIISIDHSCFEHSHYLIDKVRSLLQDEVNFYEKTVFLYVTGYYHLKLGDTSSGKEDMRKALQIFKYLGEDSFYNTYNEHYCQKVLGNNKEC	KIRKEIVMKKINKALLFTLIMDILIIVGG
WP_015058687.1	STAG001.D.00057.C001_01362	C	MEKELGKTLRRLRKGKKVSISSLADEHLSKSQISRFERGELEITCSRLLNILDKLNITIDEFVSIHSKVHTHFFILLNRVRKYCAEKNVTKLVALLEDHNHKDYEKIMIKALIFSIDQSIEPNQEELARLTDYLFMVEQWGYYEIILLGNCSRLINYNTLFLLTKEMVNSFAYSEQNKTNKILVTQLAINCLIISIDHSCFEHSHYLIDKVRSLLQDEVNFYEKTVFLYVTGYYHLKLGDTSSGKEDMRKALQIFKYLGEDSFYNTYNEHYCQKVLGNNKEC	KIRKEIVMKKINKALLFTLIMDILIIVGG
WP_015058687.1	STAG001.D.00059.C001_01362	C	MEKELGKTLRRLRKGKKVSISSLADEHLSKSQISRFERGELEITCSRLLNILDKLNITIDEFVSIHSKVHTHFFILLNRVRKYCAEKNVTKLVALLEDHNHKDYEKIMIKALIFSIDQSIEPNQEELARLTDYLFMVEQWGYYEIILLGNCSRLINYNTLFLLTKEMVNSFAYSEQNKTNKILVTQLAINCLIISIDHSCFEHSHYLIDKVRSLLQDEVNFYEKTVFLYVTGYYHLKLGDTSSGKEDMRKALQIFKYLGEDSFYNTYNEHYCQKVLGNNKEC	KIRKEIVMKKINKALLFTLIMDILIIVGG
WP_015058687.1	STAG001.D.00063.C001_01364	C	MEKELGKTLRRLRKGKKVSISSLADEHLSKSQISRFERGELEITCSRLLNILDKLNITIDEFVSIHSKVHTHFFILLNRVRKYCAEKNVTKLVALLEDHNHKDYEKIMIKALIFSIDQSIEPNQEELARLTDYLFMVEQWGYYEIILLGNCSRLINYNTLFLLTKEMVNSFAYSEQNKTNKILVTQLAINCLIISIDHSCFEHSHYLIDKVRSLLQDEVNFYEKTVFLYVTGYYHLKLGDTSSGKEDMRKALQIFKYLGEDSFYNTYNEHYCQKVLGNNKEC	KIRKEIVMKKINKALLFTLIMDILIIVGG
WP_015058687.1	STAG001.D.00064.C001_01366	C	MEKELGKTLRRLRKGKKVSISSLADEHLSKSQISRFERGELEITCSRLLNILDKLNITIDEFVSIHSKVHTHFFILLNRVRKYCAEKNVTKLVALLEDHNHKDYEKIMIKALIFSIDQSIEPNQEELARLTDYLFMVEQWGYYEIILLGNCSRLINYNTLFLLTKEMVNSFAYSEQNKTNKILVTQLAINCLIISIDHSCFEHSHYLIDKVRSLLQDEVNFYEKTVFLYVTGYYHLKLGDTSSGKEDMRKALQIFKYLGEDSFYNTYNEHYCQKVLGNNKEC	KIRKEIVMKKINKALLFTLIMDILIIVGG
WP_015058687.1	STAG001.D.00067.C001_01361	C	MEKELGKTLRRLRKGKKVSISSLADEHLSKSQISRFERGELEITCSRLLNILDKLNITIDEFVSIHSKVHTHFFILLNRVRKYCAEKNVTKLVALLEDHNHKDYEKIMIKALIFSIDQSIEPNQEELARLTDYLFMVEQWGYYEIILLGNCSRLINYNTLFLLTKEMVNSFAYSEQNKTNKILVTQLAINCLIISIDHSCFEHSHYLIDKVRSLLQDEVNFYEKTVFLYVTGYYHLKLGDTSSGKEDMRKALQIFKYLGEDSFYNTYNEHYCQKVLGNNKEC	KIRKEIVMKKINKALLFTLIMDILIIVGG
WP_015058687.1	STAG001.D.00068.C001_01364	C	MEKELGKTLRRLRKGKKVSISSLADEHLSKSQISRFERGELEITCSRLLNILDKLNITIDEFVSIHSKVHTHFFILLNRVRKYCAEKNVTKLVALLEDHNHKDYEKIMIKALIFSIDQSIEPNQEELARLTDYLFMVEQWGYYEIILLGNCSRLINYNTLFLLTKEMVNSFAYSEQNKTNKILVTQLAINCLIISIDHSCFEHSHYLIDKVRSLLQDEVNFYEKTVFLYVTGYYHLKLGDTSSGKEDMRKALQIFKYLGEDSFYNTYNEHYCQKVLGNNKEC	KIRKEIVMKKINKALLFTLIMDILIIVGG
WP_015058687.1	STAG001.D.00069.C001_01361	C	MEKELGKTLRRLRKGKKVSISSLADEHLSKSQISRFERGELEITCSRLLNILDKLNITIDEFVSIHSKVHTHFFILLNRVRKYCAEKNVTKLVALLEDHNHKDYEKIMIKALIFSIDQSIEPNQEELARLTDYLFMVEQWGYYEIILLGNCSRLINYNTLFLLTKEMVNSFAYSEQNKTNKILVTQLAINCLIISIDHSCFEHSHYLIDKVRSLLQDEVNFYEKTVFLYVTGYYHLKLGDTSSGKEDMRKALQIFKYLGEDSFYNTYNEHYCQKVLGNNKEC	KIRKEIVMKKINKALLFTLIMDILIIVGG
WP_015058687.1	STAG001.D.00070.C001_01363	C	MEKELGKTLRRLRKGKKVSISSLADEHLSKSQISRFERGELEITCSRLLNILDKLNITIDEFVSIHSKVHTHFFILLNRVRKYCAEKNVTKLVALLEDHNHKDYEKIMIKALIFSIDQSIEPNQEELARLTDYLFMVEQWGYYEIILLGNCSRLINYNTLFLLTKEMVNSFAYSEQNKTNKILVTQLAINCLIISIDHSCFEHSHYLIDKVRSLLQDEVNFYEKTVFLYVTGYYHLKLGDTSSGKEDMRKALQIFKYLGEDSFYNTYNEHYCQKVLGNNKEC	KIRKEIVMKKINKALLFTLIMDILIIVGG
WP_015058687.1	STAG001.D.00071.C001_01366	C	MEKELGKTLRRLRKGKKVSISSLADEHLSKSQISRFERGELEITCSRLLNILDKLNITIDEFVSIHSKVHTHFFILLNRVRKYCAEKNVTKLVALLEDHNHKDYEKIMIKALIFSIDQSIEPNQEELARLTDYLFMVEQWGYYEIILLGNCSRLINYNTLFLLTKEMVNSFAYSEQNKTNKILVTQLAINCLIISIDHSCFEHSHYLIDKVRSLLQDEVNFYEKTVFLYVTGYYHLKLGDTSSGKEDMRKALQIFKYLGEDSFYNTYNEHYCQKVLGNNKEC	KIRKEIVMKKINKALLFTLIMDILIIVGG
WP_129851182.1	STPY001.D.00081.C001_01406	C	ISLCFVADEHLSKSQISRFERGESEISCIRLINILDKLHITLDEFLILHDEDYTNSETFANLVQYIRKQYSSQNINNIACLLSDTSDYTLNSFEKTMVKSILHTMDSSIIPSDDELLQLTDYLFKVEKWGYYEILLLGNCVRTINYNSYFLLTKEMLNNYIYSSRNKTNKRIVTQLAINCFILSINKEEFSNCSYLIDEIKSLLDNELNFYEQTVFLYATGYFEFKRQLETGVEKMKQAIQVLDILNEDKLKLHYADHFDKLVNKD	KLKGSPLMKKISKFLPILILAMDIIIIVGG
WP_021002331.1	STIN002.D.00002.C001_00139	C	MTHFGKIFKKFRQSRGIKLKDVAKHGLSKSQLSRFERGETDLTITKFMRALQVINMPIDEFMYAVHDFRRDELNELLERIRVYITTRDILNLKKLLIEQQEKIPEHQIFHELNIILIKIKLQDISGEDSVSEQDIKHLIDYLFSVEFWGNYEILLFANTLDVFNHETFMVLSREMVRRSDFYKEIPNNRRIISTLLLNSYITCIERCELMDAVYFEKQLKACFFIETEIYERLVFQYAKELYKLKKTNDTRSIIEMKKYIAALKLAGSNGLAETFDIHLTKLLK	MEVNFMKSFKMTSLLLLVLEGILVIVVG
WP_003077649.1	STIN002.D.00001.C001_00142	C	MTHFGKIFKKFRQSRGIKLKDVAKHGLSKSQLSRFERGETDLTITKFIRALQVINMPIDEFMYAVHDFRRDELNELLERIRVYITTRDILNLKKLLIEQQEKIPEHQIFHELNIILIKIKLQDISGEDSVSEQDIKHLIDYLFSVEFWGNYEILLFANTLDVFNHETFMVLSREMVRRSDFYKEIPNNRRIISTLLLNSYITCIERCELMDAVYFEKQLKACFFIETEIYERLVFQYAKELYKLKKTNDTRSIIEMKKYIAALKLAGSNGLAETFDIHLTKLLK	MEVNFMKSFKMTSLLLLVLEGILVIVVG
WP_003077649.1	STIN002.D.00006.C001_00145	C	MTHFGKIFKKFRQSRGIKLKDVAKHGLSKSQLSRFERGETDLTITKFIRALQVINMPIDEFMYAVHDFRRDELNELLERIRVYITTRDILNLKKLLIEQQEKIPEHQIFHELNIILIKIKLQDISGEDSVSEQDIKHLIDYLFSVEFWGNYEILLFANTLDVFNHETFMVLSREMVRRSDFYKEIPNNRRIISTLLLNSYITCIERCELMDAVYFEKQLKACFFIETEIYERLVFQYAKELYKLKKTNDTRSIIEMKKYIAALKLAGSNGLAETFDIHLTKLLK	MEVNFMKSFKMTSLLLLVLEGILVIVVG
WP_096362464.1	STIN002.D.00005.C001_00231	C	MTHFGKIFKKFRQSRGIKLKDVAKHGLSKSQLSRFERGETDLTIIKFMRALQVINMPIDEFMYAVHDFRRDELNELLERIRVYITTRDILNLKKLLIEQQEKIPEHQIFHELNIILIKIKLQDISGEDSVSEQDIKHQIDYLFSVEFWGNYEILLFANTLDVFNHETFMVLSREMVRRSDFYKEIPNNRRIISTLLLNSYITCIERCELMDAVYFEKQLKACFFIETEIYERLVFQYAKELYKLKKTNDTRSIIEMKKCIAALKLAGSNGLAETFDIHLTKLLK	MEVNFMKSFKMTSLLLLVLEGILVIVVG
WP_115130412.1	STPL002.D.00002.C001_01326	C	MKSNLGQTLRKIRQSKNITITQLEDGCLSKSQISRFERGESEISCIRLINLLNKLNVTIDEFIAIHNSNMLPQFQTLIHNIKRLYSRNDVESLKILLNVNSKYNTKSLENTMLKSILFTLTPNISPSEEELIELSDYLFSVEIWGFYEIVLLGNCIRSLSYDTVFLLTKEMVKNYRFSLNNKTNKILVSQLSINCLISSIDNEAFNNCQFLIKAIEDLLRDELSFYEETVFLYAKGYYEYKLGSSIGKENMEKSLKILELLNKHHLYSNFKEHYLKHIKQ	IPTFTTKKVFLPIYYTINLLKGGVYMRRCFKLISIFALLMDIIIIVGG
WP_003101416.1	STIN003.D.00001.C001_01382	C	METRLGKTLRSLRKGKQVTISALADEHLSKSQISRFERGESEISCNRLLNLLDKLNISIDEFLSIHSREHTHFFTLLTQLRKYSAEQNREGLVGLLEAYQEKPYETTMIKAVTFSIDQTIKPDESEINQLTDYLFKVEHWGNYEIILLGNCTRFINYNTLFLLTKEMVTSFAYSEQNKSNKVLVTQLSINCLIISIDNHYFENSCYLISKIQELLTNEIQFYEKTIFLYVHGYYKLKQGDIEGKKEMEDALTIFQLLNENALYDAYQEHYYKQVSANAL	TIKSERGNPMKKISMFLVFTLIMDILIIVGG
WP_003101416.1	STIN003.D.00002.C001_01370	C	METRLGKTLRSLRKGKQVTISALADEHLSKSQISRFERGESEISCNRLLNLLDKLNISIDEFLSIHSREHTHFFTLLTQLRKYSAEQNREGLVGLLEAYQEKPYETTMIKAVTFSIDQTIKPDESEINQLTDYLFKVEHWGNYEIILLGNCTRFINYNTLFLLTKEMVTSFAYSEQNKSNKVLVTQLSINCLIISIDNHYFENSCYLISKIQELLTNEIQFYEKTIFLYVHGYYKLKQGDIEGKKEMEDALTIFQLLNENALYDAYQEHYYKQVSANAL	TIKSERGNPMKKISMFLVFTLIMDILIIVGG
WP_003101416.1	STIN003.D.00003.C001_01350	C	METRLGKTLRSLRKGKQVTISALADEHLSKSQISRFERGESEISCNRLLNLLDKLNISIDEFLSIHSREHTHFFTLLTQLRKYSAEQNREGLVGLLEAYQEKPYETTMIKAVTFSIDQTIKPDESEINQLTDYLFKVEHWGNYEIILLGNCTRFINYNTLFLLTKEMVTSFAYSEQNKSNKVLVTQLSINCLIISIDNHYFENSCYLISKIQELLTNEIQFYEKTIFLYVHGYYKLKQGDIEGKKEMEDALTIFQLLNENALYDAYQEHYYKQVSANAL	TIKSERGNPMKKISMFLVFTLIMDILIIVGG
WP_003101416.1	STIN003.D.00004.C001_01928	C	METRLGKTLRSLRKGKQVTISALADEHLSKSQISRFERGESEISCNRLLNLLDKLNISIDEFLSIHSREHTHFFTLLTQLRKYSAEQNREGLVGLLEAYQEKPYETTMIKAVTFSIDQTIKPDESEINQLTDYLFKVEHWGNYEIILLGNCTRFINYNTLFLLTKEMVTSFAYSEQNKSNKVLVTQLSINCLIISIDNHYFENSCYLISKIQELLTNEIQFYEKTIFLYVHGYYKLKQGDIEGKKEMEDALTIFQLLNENALYDAYQEHYYKQVSANAL	TIKSERGNPMKKISMFLVFTLIMDILIIVGG
WP_003101416.1	STIN003.D.00005.C001_00443	C	METRLGKTLRSLRKGKQVTISALADEHLSKSQISRFERGESEISCNRLLNLLDKLNISIDEFLSIHSREHTHFFTLLTQLRKYSAEQNREGLVGLLEAYQEKPYETTMIKAVTFSIDQTIKPDESEINQLTDYLFKVEHWGNYEIILLGNCTRFINYNTLFLLTKEMVTSFAYSEQNKSNKVLVTQLSINCLIISIDNHYFENSCYLISKIQELLTNEIQFYEKTIFLYVHGYYKLKQGDIEGKKEMEDALTIFQLLNENALYDAYQEHYYKQVSANAL	TIKSERGNPMKKISMFLVFTLIMDILIIVGG
WP_003101416.1	STIN003.D.00006.C001_00443	C	METRLGKTLRSLRKGKQVTISALADEHLSKSQISRFERGESEISCNRLLNLLDKLNISIDEFLSIHSREHTHFFTLLTQLRKYSAEQNREGLVGLLEAYQEKPYETTMIKAVTFSIDQTIKPDESEINQLTDYLFKVEHWGNYEIILLGNCTRFINYNTLFLLTKEMVTSFAYSEQNKSNKVLVTQLSINCLIISIDNHYFENSCYLISKIQELLTNEIQFYEKTIFLYVHGYYKLKQGDIEGKKEMEDALTIFQLLNENALYDAYQEHYYKQVSANAL	TIKSERGNPMKKISMFLVFTLIMDILIIVGG
WP_006267129.1	STCO005.D.00001.C001_00625	C	MKQFGKIFKKFRESRGLKLKDILKPGISSSQLSRFEHGETDLTITKFMTALDEINMSIEEFMYAAHDFHRDELNELLEKVKHYVSNRDIIGLKNLLIFQIEKGAKRKNFHNLNTILIKIRLQDLSEENYHNKKDISCLIDYLFSVEYWGYYELLLFSNTLDVLPHQTFMLLSKEMIRHSDFYKEIPNNRRLISTMILNAFITCIERDELIDALYFEKQLNNCHFIETEIYERLVFKYAKSLFDLKKNNNQLSLLEMKKCIAAMKLSGSYKIAETFEEHLKKSRIKEISCIYGT	YYKKVRICNMKKEQFLCHLFWLFTGIIVIVVG
WP_006267129.1	STCO005.D.00003.C001_00624	C	MKQFGKIFKKFRESRGLKLKDILKPGISSSQLSRFEHGETDLTITKFMTALDEINMSIEEFMYAAHDFHRDELNELLEKVKHYVSNRDIIGLKNLLIFQIEKGAKRKNFHNLNTILIKIRLQDLSEENYHNKKDISCLIDYLFSVEYWGYYELLLFSNTLDVLPHQTFMLLSKEMIRHSDFYKEIPNNRRLISTMILNAFITCIERDELIDALYFEKQLNNCHFIETEIYERLVFKYAKSLFDLKKNNNQLSLLEMKKCIAAMKLSGSYKIAETFEEHLKKSRIKEISCIYGT	YYKKVRICNMKKEQFLCHLFWLFTGIIVIVVG
WP_020999323.1	STCO005.D.00002.C001_00645	C	MKQFGKIFKKFRESRGLKLKDILKPGISSSQLSRFEHGETDLTITKFMTALDEINMSIEEFMYAAHDFHRDELNELLEKVKHYVSNRDIIGLKNLLIFQIEKGAKRKNFHNLNTILIKIRLQDLSEENYHNKKDISCLIDYLFSVEYWGYYELLLFSNTLDVLPHQTFMLLSKEMIRHSDFYKEIPNNRRLISTMILNAFITCIERDELIDALYFEKQLNNCHFIETEIYERLVFKYAKSLFDLKKNNNQLSLLEMKKCIAAMKLSGSYKIAETFEKHLKKSRIKEISCIYGT	YYKKVRICNMKKEQFLCHLFWLFTGIIVIVVG
WP_002278580.1	STMU002.D.00003.C001_01399	C	MTEYGKIFKKFRESRGLKMKEVAGSNLSTSHLSRFENGESELTISKLMTALYKINMPIEEFMYAANDFHQDELNELLKDVRECVNNKDVERLKAVLIKQQENLKEGRIFHHLNVILVKIRLQDLSGETYYSKADLDYLTNYLFKVEYWGFYELLLFTNTIDVFKHETFMVLSREMMRRSDFYKEIPRNRRLISRMALNSFITCIERDKLIDALYFEKQLSICHFDETEIYERLVFHYAQNLFAYKKYKTTLAIIEMKKSVAAMKLAGSLHIAETYENHLQKILEG	HIRKVSEEKNMRNKIFMTLIVVLETIIIIGGG
WP_014677873.1	STMU002.D.00004.C001_00669	C	MTEYGKIFKKFRESRGLKMKEVAGSNLSTSHLSRFENGESELTISKLMTALYEINMPIEEFMYAANDFHQDELNELLKDVRECVNNKDVERLKAVLIKQQENLKEGRIFHHLNVILVKIRLQDLSGETYYSKADLDYLTNYLFKVEYWGFYELLLFTNTIDVFKHETFMVLSREMMRRSDFYKEIPRNRRLISRMALNSFITCIERDKLIDALYFEKQLSICHFDETEIYERLVFHYAQNLFAYKKYKTTFAIIEMKKSIAAMKLAGSLHIAETYENHLQKILEG	HIRKVSEEKNMRNKIFMTLIVVLETIIIIGGG
SMU_1509	STMU002.D.00001.C001_01412	C	MTEYGKIFKKFRESRGLKMKEVAGSNLSTSHLSRFENGESELTISKLMTALYKINMPIEEFMYAANDFHQDELNELLKDVRECVNNKDVERLKAVLIKQQENLKEGRIFHHLNVILVKIRLQDLSGETYYSKADLDYLTNYLFKVEYWGFYELLLFTNTIDVFKHETFMVLSREMMRRSDFYKEIPRNRRLISRMALNSFITCIERDKLIDALYFEKQLSICHFDETEIYERLVFHYAQNLFAYKKYKTTFAIIEMKKSVAAMKLAGSLHIAETYENHLQKILEG	HIRKVSEEKNMRNKIFMTLIVVLETIIIIGGG
WP_002352338.1	STMU002.D.00005.C001_01431	C	MTEYGKIFKKFRESRGLKMKEVAGSNLSTSHLSRFENGESELTISKLMTALYKINMPIEEFMYAANDFHQDELNELLKDVRECVNNKDVERLKAVLIKQQENLKEGRIFHHLNVILVKIRLQDLSGETYYSKADLDYLTNYLFKVEYWGFYELLLFTNTIDVFKHETFMVLSREMMRRSDFYKEIPRNRRLISRMALNSFITCIERDKLIDALYFEKQLSICHFDETEIYERLVFHYAQNLFAYKKYKTTFAIIEMKKSVAAMKLAGSLHIAETYENHLQKILEG	HIRKVSEEKNMRNKIFMTLIVVLETIIIIGGG
WP_002293027.1	STMU002.D.00002.C001_00672	C	MTEYGKIFKKFRESRGLKMKEVAGSNLSTSHLSRFENGESELTISKLMTALYEINMPIEEFMYAVNDFHQDELNELLKDVRECVNNKDVERLKAVLIKQQENLKEGRIFHHLNVILVKIRLQDLSGETYYSKADLDYLTNYLFKVEYWGFYELLLFTNTIDVFKHETFMVLSREMMRRSDFYKEIPRNRRLISRMALNSFITCIERDKLIDALYFEKQLSICHFDETEIYERLVFHYAQNLFAYKKYKTTFAIIEMKKSVAAMKLAGSLHIAETYENHLQKILEG	HIRKVSEEKNMRNKIFMTLIVVLETIIIIGGG
WP_002267478.1	STMU002.D.00007.C001_00681	C	MTEYGKIFKKFRESRGLKMKEVAGSNLSTSHLSRFENGESELTISKLMTALYEINMPIEEFMYAANDFHQDELNELLKDVRECVNNKDVERLKAVLIKQQENLKEGRIFHHLNVILVKIRLQDLSGETYYSKADLDYLTNYLFKVEYWGFYELLLFTNTIDVFKHETFMVLSREMMRRSDFYKEIPRNRRLISRMALNSFITCIERDKLIDALYFEKQLSICHFDETEIYERLVFHYAQNLFAYKKYKTTFAIIEMKKSVAAMKLAGSLHIAETYENHLQKILEG	HIRKVSEEKNMRNKIFMTLIVVLETIIIIGGG
WP_002267478.1	STMU002.D.00009.C001_01771	C	MTEYGKIFKKFRESRGLKMKEVAGSNLSTSHLSRFENGESELTISKLMTALYEINMPIEEFMYAANDFHQDELNELLKDVRECVNNKDVERLKAVLIKQQENLKEGRIFHHLNVILVKIRLQDLSGETYYSKADLDYLTNYLFKVEYWGFYELLLFTNTIDVFKHETFMVLSREMMRRSDFYKEIPRNRRLISRMALNSFITCIERDKLIDALYFEKQLSICHFDETEIYERLVFHYAQNLFAYKKYKTTFAIIEMKKSVAAMKLAGSLHIAETYENHLQKILEG	YIRKVSEEKNMRNKIFMTLIVVLETIIIIGGG
WP_002280351.1	STMU002.D.00008.C001_00687	C	MTEYGKIFKKFRESRGLKMKEVAGSNLSTSHLSRFENGESELTISKLMTALYKINMPIEEFMYAANDFHQDELNELLKDVRECVNNKDVERLKAVLIKQQENLKEGRIFHHLNVILVKIRLQDLSGETYYSKADLDYLTNYLFKVEYWGFYELLLFTNTIDVFKHETFMVLSREMMRRSDFYKEIPRNRRLISRMALNSFITCIERDKLIDALYFEKQLSICHFDETEIYERLVFHYAQNLFAYKKYKTTLAIIEIKKSVAAMKLAGSLHIAETYENHLQKILEG	HIRKVSEEKNMRNKIFMTLIVVLETIIIIGGG
WP_000932108.1	STAG001.D.00050.C001_01366	C	MLNILDKLNITIDEFVSIHSKAHTHFFILLNRVRKYCAEKNVTKLVALLEDHNHKDYEKIMIKALIFSIDQSIEPNQEELARLTDYLFMVEQWGYYEIILLGNCSRLINYNTLFLLTKEMVNSFAYSEQNKTNKILVTQLAINCLIISIDHSCFEHSHYLIDKVRSLLQDEVNFYEKTVFLYVTGYYHLKLGDTSSGKEDMRKALQIFKYLGEDSFYNTYNEHYCQKVLGNNKEC	KIRKEIVMKKINKALLFTLIMDILIIVGG
WP_000932108.1	STAG001.D.00056.C001_01373	C	MLNILDKLNITIDEFVSIHSKAHTHFFILLNRVRKYCAEKNVTKLVALLEDHNHKDYEKIMIKALIFSIDQSIEPNQEELARLTDYLFMVEQWGYYEIILLGNCSRLINYNTLFLLTKEMVNSFAYSEQNKTNKILVTQLAINCLIISIDHSCFEHSHYLIDKVRSLLQDEVNFYEKTVFLYVTGYYHLKLGDTSSGKEDMRKALQIFKYLGEDSFYNTYNEHYCQKVLGNNKEC	YKYKIENQKGDSHEKINKALLFTLIMDILIIVGG
WP_000932108.1	STAG001.D.00058.C001_01368	C	MLNILDKLNITIDEFVSIHSKAHTHFFILLNRVRKYCAEKNVTKLVALLEDHNHKDYEKIMIKALIFSIDQSIEPNQEELARLTDYLFMVEQWGYYEIILLGNCSRLINYNTLFLLTKEMVNSFAYSEQNKTNKILVTQLAINCLIISIDHSCFEHSHYLIDKVRSLLQDEVNFYEKTVFLYVTGYYHLKLGDTSSGKEDMRKALQIFKYLGEDSFYNTYNEHYCQKVLGNNKEC	KIRKEIVMKKINKALLFTLIMDILIIVGG
WP_000932108.1	STAG001.D.00060.C001_01365	C	MLNILDKLNITIDEFVSIHSKAHTHFFILLNRVRKYCAEKNVTKLVALLEDHNHKDYEKIMIKALIFSIDQSIEPNQEELARLTDYLFMVEQWGYYEIILLGNCSRLINYNTLFLLTKEMVNSFAYSEQNKTNKILVTQLAINCLIISIDHSCFEHSHYLIDKVRSLLQDEVNFYEKTVFLYVTGYYHLKLGDTSSGKEDMRKALQIFKYLGEDSFYNTYNEHYCQKVLGNNKEC	KIRKEIVMKKINKALLFTLIMDILIIVGG
WP_000932108.1	STAG001.D.00061.C001_01369	C	MLNILDKLNITIDEFVSIHSKAHTHFFILLNRVRKYCAEKNVTKLVALLEDHNHKDYEKIMIKALIFSIDQSIEPNQEELARLTDYLFMVEQWGYYEIILLGNCSRLINYNTLFLLTKEMVNSFAYSEQNKTNKILVTQLAINCLIISIDHSCFEHSHYLIDKVRSLLQDEVNFYEKTVFLYVTGYYHLKLGDTSSGKEDMRKALQIFKYLGEDSFYNTYNEHYCQKVLGNNKEC	KIRKEIVMKKINKALLFTLIMDILIIVGG
WP_000932108.1	STAG001.D.00062.C001_01367	C	MLNILDKLNITIDEFVSIHSKAHTHFFILLNRVRKYCAEKNVTKLVALLEDHNHKDYEKIMIKALIFSIDQSIEPNQEELARLTDYLFMVEQWGYYEIILLGNCSRLINYNTLFLLTKEMVNSFAYSEQNKTNKILVTQLAINCLIISIDHSCFEHSHYLIDKVRSLLQDEVNFYEKTVFLYVTGYYHLKLGDTSSGKEDMRKALQIFKYLGEDSFYNTYNEHYCQKVLGNNKEC	KIRKEIVMKKINKALLFTLIMDILIIVGG
WP_000932108.1	STAG001.D.00065.C001_01368	C	MLNILDKLNITIDEFVSIHSKAHTHFFILLNRVRKYCAEKNVTKLVALLEDHNHKDYEKIMIKALIFSIDQSIEPNQEELARLTDYLFMVEQWGYYEIILLGNCSRLINYNTLFLLTKEMVNSFAYSEQNKTNKILVTQLAINCLIISIDHSCFEHSHYLIDKVRSLLQDEVNFYEKTVFLYVTGYYHLKLGDTSSGKEDMRKALQIFKYLGEDSFYNTYNEHYCQKVLGNNKEC	KIRKEIVMKKINKALLFTLIMDILIIVGG
WP_000932108.1	STAG001.D.00066.C001_01372	C	MLNILDKLNITIDEFVSIHSKAHTHFFILLNRVRKYCAEKNVTKLVALLEDHNHKDYEKIMIKALIFSIDQSIEPNQEELARLTDYLFMVEQWGYYEIILLGNCSRLINYNTLFLLTKEMVNSFAYSEQNKTNKILVTQLAINCLIISIDHSCFEHSHYLIDKVRSLLQDEVNFYEKTVFLYVTGYYHLKLGDTSSGKEDMRKALQIFKYLGEDSFYNTYNEHYCQKVLGNNKEC	YKYKIENQKGDSHEKINKALLFTLIMDILIIVGG
WP_003085770.1	STPO001.D.00001.C001_00257	C	MELGETVEFIRHSKNIPIKQVCGDYLTRQTYHRFIKNNLDISSTKLIYILDNLNVNVDEFLFISNNFKRYQEFIDMDTAKHYFENQDTTGLHQILTSYKDSKSTKEKNLFALVKVLLAMLTNEDCLKERLYLSNYLVNIETWSHYETVLFNNCMFIFDSNFIEIIFSKVILNLDKYNTLRCYGNESIRMFVNMLILFIQRQEYQKAAEILAQIKNYSLNEDCIYERCCIAFFEGIIDIIHGKEGAERKCEKILQVFELLNCKTIHKMFKAYLKDIKNKVKYA	KEVRVMWLLLLFL
WP_007896135.1	STPS003.D.00001.C001_00963	C	MELGETVEFIRHSKNIPIKQVCGDYLTRQTYHRFIKNNLDISSTKLLYILDNLNVNVDEFLFISNNFKRYQEFTDMDTAKQYFETQNISGLNHILESYKDSKSTEEKNLFALVKVLLAMLTNEDCLKERLYLSNYLVNMETWSHYETVLFNNCMFIFDSNFIEIIFSKVILNLDRYNTLRCYGNESIRMFVNMLILFIQREEYHKAADILAQIKNYNLNEDCLYERCCISFFEGIIGMIYGQKGAEQKCEKILQVFQLLNCKTVHKMFKSYLQDIKNKT	KEVRVMWLLLLFL
WP_011106915.1	STPY001.D.00005.C001_01845	C	MEIGETVEFIRHSKNISIKQVCGDYLTRQTCYRFIKNNLDISSKKLLYILDNLNVNVDEFLFISNNFKQYKEFIDMDTAKHYFECRNIEGLNHILDSYKDSKSTKEKNLFALVKVLLATLTEEDCLTERTYLSNYLINIETWSHYETVLFNNCMFIFESCFIEMVFSKVILNLDKYNTLRYYGNESIRMFVNMLILFIQRQEYDKASEILAKIEDYQLNDDCLYERCCVSFFDGIIGLINGKEGAEQKCVQILEIFQLLNCKTIHHMFQTYLEAIKHKLS	KEAPTMWLLLLFL
WP_011055058.1	STPY001.D.00003.C001_01858	C	MEIGETVEFIRHSKNISIKQVCGDYLTRQTYYRFIKNNLDISSKKLLYILDNLNVNVDEFLFISNNFKQYKEFIDMDTAKHYFECRNIEGLNHILDSYKDSKPTKEKNLFALVKVLLATLTEEDCLTERTYLSNYLINIETWSHYETVLFNNCMFIFESCFIEMVFSKVILNLDKYNTLRYYGNESIRMFVNMLILFIQRQEYDKASEILAKIEDYQLNDDCLYERCCVSFFDGIIGLINGKEGAEQKCVQILEIFQLLNCKTIHHMFQTYLEAIKHKLS	KEAPTMWLLLLFL
WP_063265967.1	STPY001.D.00042.C001_01783	C	MEIGETVEFIRHSKNISIKQVCGDYLTRQTYYRFIKNKLDISSKKLLYILDNLNVNVDEFLFISNNFKQYKEFIDMDTAKHYFECRNIEGLNHILDSYKDSKSTKEKNLFALVKVLLATLTEEDCLTERTYLSNYLINIETWSHYETVLFNNCMFIFESCFIEMVFSKVILNLDKYNTLRYYGNESIRMFVNMLILFIQRQEYDKASEILAKIEDYQLNDDCLYERCCVSFFDGIIGLINGKEGAEQKCVQILEIFQLLNCKTIHHMFQTYLEAIKHKLS	KEAPTMWLLLLFL
WP_032463857.1	STPY001.D.00019.C001_01845	C	MEIGETIEFIRHSKNISIKQVCGDYLTRQTYYRFIKNNLDISSKKLLYILDNLNVNVDEFLFISNNFKQYKEFIDMDTAKHYFECRNIEGLNHILDSYKDSKSTKEKNLFALVKVLLATLTEEDCLTERTYLSNYLINIETWSHYETVLFNNCMFIFESCFIEMVFSKVILNLDKYNTLRYYGNESIRMFVNMLILFIQRQEYDKASEILAKIEDYQLNDDCLYERCCVSFFDGIIGLINGKEGAEQKCVQILEIFQLLNCKTIHHMFQTYLEAIKHKLS	KEAPTMWLLLLFL
SPy_2042	STPY001.D.00001.C001_01629	C	MEIGETVEFIRHSKNISIKQVCGDYLTRQTYYRFIKNNLDISSKKLLYILDNLNVNVDEFLFISNNFKQYKEFIDMDTAKHYFECRNIEGLNHILDSYKDSKSTKEKNLFALVKVLLATLTEEDCLTERTYLSNYLINIETWSHYETVLFNNCMFIFESCFIEMVFSKVILNLDKYNTLRYYGNESIRMFVNMLILFIQRQEYDKASEILAKIEDYQLNDDCLYERCCVSFFDGIIGLINGKEGAEQKCVQILEIFQLLNCKTIHHMFQTYLEAIKHKLS	KEAPTMWLLLLFL
WP_002982409.1	STPY001.D.00004.C001_01763	C	MEIGETVEFIRHSKNISIKQVCGDYLTRQTYYRFIKNNLDISSKKLLYILDNLNVNVDEFLFISNNFKQYKEFIDMDTAKHYFECRNIEGLNHILDSYKDSKSTKEKNLFALVKVLLATLTEEDCLTERTYLSNYLINIETWSHYETVLFNNCMFIFESCFIEMVFSKVILNLDKYNTLRYYGNESIRMFVNMLILFIQRQEYDKASEILAKIEDYQLNDDCLYERCCVSFFDGIIGLINGKEGAEQKCVQILEIFQLLNCKTIHHMFQTYLEAIKHKLS	KEAPTMWLLLLFL
WP_002982409.1	STPY001.D.00006.C001_01796	C	MEIGETVEFIRHSKNISIKQVCGDYLTRQTYYRFIKNNLDISSKKLLYILDNLNVNVDEFLFISNNFKQYKEFIDMDTAKHYFECRNIEGLNHILDSYKDSKSTKEKNLFALVKVLLATLTEEDCLTERTYLSNYLINIETWSHYETVLFNNCMFIFESCFIEMVFSKVILNLDKYNTLRYYGNESIRMFVNMLILFIQRQEYDKASEILAKIEDYQLNDDCLYERCCVSFFDGIIGLINGKEGAEQKCVQILEIFQLLNCKTIHHMFQTYLEAIKHKLS	KEAPTMWLLLLFL
WP_002982409.1	STPY001.D.00007.C001_01763	C	MEIGETVEFIRHSKNISIKQVCGDYLTRQTYYRFIKNNLDISSKKLLYILDNLNVNVDEFLFISNNFKQYKEFIDMDTAKHYFECRNIEGLNHILDSYKDSKSTKEKNLFALVKVLLATLTEEDCLTERTYLSNYLINIETWSHYETVLFNNCMFIFESCFIEMVFSKVILNLDKYNTLRYYGNESIRMFVNMLILFIQRQEYDKASEILAKIEDYQLNDDCLYERCCVSFFDGIIGLINGKEGAEQKCVQILEIFQLLNCKTIHHMFQTYLEAIKHKLS	KEAPTMWLLLLFL
WP_002982409.1	STPY001.D.00009.C001_01810	C	MEIGETVEFIRHSKNISIKQVCGDYLTRQTYYRFIKNNLDISSKKLLYILDNLNVNVDEFLFISNNFKQYKEFIDMDTAKHYFECRNIEGLNHILDSYKDSKSTKEKNLFALVKVLLATLTEEDCLTERTYLSNYLINIETWSHYETVLFNNCMFIFESCFIEMVFSKVILNLDKYNTLRYYGNESIRMFVNMLILFIQRQEYDKASEILAKIEDYQLNDDCLYERCCVSFFDGIIGLINGKEGAEQKCVQILEIFQLLNCKTIHHMFQTYLEAIKHKLS	KEAPTMWLLLLFL
WP_002982409.1	STPY001.D.00012.C001_01721	C	MEIGETVEFIRHSKNISIKQVCGDYLTRQTYYRFIKNNLDISSKKLLYILDNLNVNVDEFLFISNNFKQYKEFIDMDTAKHYFECRNIEGLNHILDSYKDSKSTKEKNLFALVKVLLATLTEEDCLTERTYLSNYLINIETWSHYETVLFNNCMFIFESCFIEMVFSKVILNLDKYNTLRYYGNESIRMFVNMLILFIQRQEYDKASEILAKIEDYQLNDDCLYERCCVSFFDGIIGLINGKEGAEQKCVQILEIFQLLNCKTIHHMFQTYLEAIKHKLS	KEAPTMWLLLLFL
WP_002982409.1	STPY001.D.00013.C001_01734	C	MEIGETVEFIRHSKNISIKQVCGDYLTRQTYYRFIKNNLDISSKKLLYILDNLNVNVDEFLFISNNFKQYKEFIDMDTAKHYFECRNIEGLNHILDSYKDSKSTKEKNLFALVKVLLATLTEEDCLTERTYLSNYLINIETWSHYETVLFNNCMFIFESCFIEMVFSKVILNLDKYNTLRYYGNESIRMFVNMLILFIQRQEYDKASEILAKIEDYQLNDDCLYERCCVSFFDGIIGLINGKEGAEQKCVQILEIFQLLNCKTIHHMFQTYLEAIKHKLS	KEAPTMWLLLLFL
WP_002982409.1	STPY001.D.00014.C001_01579	C	MEIGETVEFIRHSKNISIKQVCGDYLTRQTYYRFIKNNLDISSKKLLYILDNLNVNVDEFLFISNNFKQYKEFIDMDTAKHYFECRNIEGLNHILDSYKDSKSTKEKNLFALVKVLLATLTEEDCLTERTYLSNYLINIETWSHYETVLFNNCMFIFESCFIEMVFSKVILNLDKYNTLRYYGNESIRMFVNMLILFIQRQEYDKASEILAKIEDYQLNDDCLYERCCVSFFDGIIGLINGKEGAEQKCVQILEIFQLLNCKTIHHMFQTYLEAIKHKLS	KEAPTMWLLLLFL
WP_002982409.1	STPY001.D.00015.C001_01639	C	MEIGETVEFIRHSKNISIKQVCGDYLTRQTYYRFIKNNLDISSKKLLYILDNLNVNVDEFLFISNNFKQYKEFIDMDTAKHYFECRNIEGLNHILDSYKDSKSTKEKNLFALVKVLLATLTEEDCLTERTYLSNYLINIETWSHYETVLFNNCMFIFESCFIEMVFSKVILNLDKYNTLRYYGNESIRMFVNMLILFIQRQEYDKASEILAKIEDYQLNDDCLYERCCVSFFDGIIGLINGKEGAEQKCVQILEIFQLLNCKTIHHMFQTYLEAIKHKLS	KEAPTMWLLLLFL
WP_002982409.1	STPY001.D.00016.C001_01763	C	MEIGETVEFIRHSKNISIKQVCGDYLTRQTYYRFIKNNLDISSKKLLYILDNLNVNVDEFLFISNNFKQYKEFIDMDTAKHYFECRNIEGLNHILDSYKDSKSTKEKNLFALVKVLLATLTEEDCLTERTYLSNYLINIETWSHYETVLFNNCMFIFESCFIEMVFSKVILNLDKYNTLRYYGNESIRMFVNMLILFIQRQEYDKASEILAKIEDYQLNDDCLYERCCVSFFDGIIGLINGKEGAEQKCVQILEIFQLLNCKTIHHMFQTYLEAIKHKLS	KEAPTMWLLLLFL
WP_002982409.1	STPY001.D.00017.C001_01749	C	MEIGETVEFIRHSKNISIKQVCGDYLTRQTYYRFIKNNLDISSKKLLYILDNLNVNVDEFLFISNNFKQYKEFIDMDTAKHYFECRNIEGLNHILDSYKDSKSTKEKNLFALVKVLLATLTEEDCLTERTYLSNYLINIETWSHYETVLFNNCMFIFESCFIEMVFSKVILNLDKYNTLRYYGNESIRMFVNMLILFIQRQEYDKASEILAKIEDYQLNDDCLYERCCVSFFDGIIGLINGKEGAEQKCVQILEIFQLLNCKTIHHMFQTYLEAIKHKLS	KEAPTMWLLLLFL
WP_002982409.1	STPY001.D.00018.C001_01741	C	MEIGETVEFIRHSKNISIKQVCGDYLTRQTYYRFIKNNLDISSKKLLYILDNLNVNVDEFLFISNNFKQYKEFIDMDTAKHYFECRNIEGLNHILDSYKDSKSTKEKNLFALVKVLLATLTEEDCLTERTYLSNYLINIETWSHYETVLFNNCMFIFESCFIEMVFSKVILNLDKYNTLRYYGNESIRMFVNMLILFIQRQEYDKASEILAKIEDYQLNDDCLYERCCVSFFDGIIGLINGKEGAEQKCVQILEIFQLLNCKTIHHMFQTYLEAIKHKLS	KEASTMWLLLLFL
WP_002982409.1	STPY001.D.00020.C001_00893	C	MEIGETVEFIRHSKNISIKQVCGDYLTRQTYYRFIKNNLDISSKKLLYILDNLNVNVDEFLFISNNFKQYKEFIDMDTAKHYFECRNIEGLNHILDSYKDSKSTKEKNLFALVKVLLATLTEEDCLTERTYLSNYLINIETWSHYETVLFNNCMFIFESCFIEMVFSKVILNLDKYNTLRYYGNESIRMFVNMLILFIQRQEYDKASEILAKIEDYQLNDDCLYERCCVSFFDGIIGLINGKEGAEQKCVQILEIFQLLNCKTIHHMFQTYLEAIKHKLS	KEAPTMWLLLLFL
WP_002982409.1	STPY001.D.00021.C001_01778	C	MEIGETVEFIRHSKNISIKQVCGDYLTRQTYYRFIKNNLDISSKKLLYILDNLNVNVDEFLFISNNFKQYKEFIDMDTAKHYFECRNIEGLNHILDSYKDSKSTKEKNLFALVKVLLATLTEEDCLTERTYLSNYLINIETWSHYETVLFNNCMFIFESCFIEMVFSKVILNLDKYNTLRYYGNESIRMFVNMLILFIQRQEYDKASEILAKIEDYQLNDDCLYERCCVSFFDGIIGLINGKEGAEQKCVQILEIFQLLNCKTIHHMFQTYLEAIKHKLS	KEAPTMWLLLLFL
WP_002982409.1	STPY001.D.00022.C001_01565	C	MEIGETVEFIRHSKNISIKQVCGDYLTRQTYYRFIKNNLDISSKKLLYILDNLNVNVDEFLFISNNFKQYKEFIDMDTAKHYFECRNIEGLNHILDSYKDSKSTKEKNLFALVKVLLATLTEEDCLTERTYLSNYLINIETWSHYETVLFNNCMFIFESCFIEMVFSKVILNLDKYNTLRYYGNESIRMFVNMLILFIQRQEYDKASEILAKIEDYQLNDDCLYERCCVSFFDGIIGLINGKEGAEQKCVQILEIFQLLNCKTIHHMFQTYLEAIKHKLS	KEAPTMWLLLLFL
WP_002982409.1	STPY001.D.00024.C001_01677	C	MEIGETVEFIRHSKNISIKQVCGDYLTRQTYYRFIKNNLDISSKKLLYILDNLNVNVDEFLFISNNFKQYKEFIDMDTAKHYFECRNIEGLNHILDSYKDSKSTKEKNLFALVKVLLATLTEEDCLTERTYLSNYLINIETWSHYETVLFNNCMFIFESCFIEMVFSKVILNLDKYNTLRYYGNESIRMFVNMLILFIQRQEYDKASEILAKIEDYQLNDDCLYERCCVSFFDGIIGLINGKEGAEQKCVQILEIFQLLNCKTIHHMFQTYLEAIKHKLS	KEAPTMWLLLLFL
WP_002982409.1	STPY001.D.00025.C001_01857	C	MEIGETVEFIRHSKNISIKQVCGDYLTRQTYYRFIKNNLDISSKKLLYILDNLNVNVDEFLFISNNFKQYKEFIDMDTAKHYFECRNIEGLNHILDSYKDSKSTKEKNLFALVKVLLATLTEEDCLTERTYLSNYLINIETWSHYETVLFNNCMFIFESCFIEMVFSKVILNLDKYNTLRYYGNESIRMFVNMLILFIQRQEYDKASEILAKIEDYQLNDDCLYERCCVSFFDGIIGLINGKEGAEQKCVQILEIFQLLNCKTIHHMFQTYLEAIKHKLS	KEAPTMWLLLLFL
WP_002982409.1	STPY001.D.00026.C001_01722	C	MEIGETVEFIRHSKNISIKQVCGDYLTRQTYYRFIKNNLDISSKKLLYILDNLNVNVDEFLFISNNFKQYKEFIDMDTAKHYFECRNIEGLNHILDSYKDSKSTKEKNLFALVKVLLATLTEEDCLTERTYLSNYLINIETWSHYETVLFNNCMFIFESCFIEMVFSKVILNLDKYNTLRYYGNESIRMFVNMLILFIQRQEYDKASEILAKIEDYQLNDDCLYERCCVSFFDGIIGLINGKEGAEQKCVQILEIFQLLNCKTIHHMFQTYLEAIKHKLS	KEAPTMWLLLLFL
WP_002982409.1	STPY001.D.00027.C001_01722	C	MEIGETVEFIRHSKNISIKQVCGDYLTRQTYYRFIKNNLDISSKKLLYILDNLNVNVDEFLFISNNFKQYKEFIDMDTAKHYFECRNIEGLNHILDSYKDSKSTKEKNLFALVKVLLATLTEEDCLTERTYLSNYLINIETWSHYETVLFNNCMFIFESCFIEMVFSKVILNLDKYNTLRYYGNESIRMFVNMLILFIQRQEYDKASEILAKIEDYQLNDDCLYERCCVSFFDGIIGLINGKEGAEQKCVQILEIFQLLNCKTIHHMFQTYLEAIKHKLS	KEAPTMWLLLLFL
WP_002982409.1	STPY001.D.00028.C001_01850	C	MEIGETVEFIRHSKNISIKQVCGDYLTRQTYYRFIKNNLDISSKKLLYILDNLNVNVDEFLFISNNFKQYKEFIDMDTAKHYFECRNIEGLNHILDSYKDSKSTKEKNLFALVKVLLATLTEEDCLTERTYLSNYLINIETWSHYETVLFNNCMFIFESCFIEMVFSKVILNLDKYNTLRYYGNESIRMFVNMLILFIQRQEYDKASEILAKIEDYQLNDDCLYERCCVSFFDGIIGLINGKEGAEQKCVQILEIFQLLNCKTIHHMFQTYLEAIKHKLS	KEASTMWLLLLFL
WP_002982409.1	STPY001.D.00029.C001_01648	C	MEIGETVEFIRHSKNISIKQVCGDYLTRQTYYRFIKNNLDISSKKLLYILDNLNVNVDEFLFISNNFKQYKEFIDMDTAKHYFECRNIEGLNHILDSYKDSKSTKEKNLFALVKVLLATLTEEDCLTERTYLSNYLINIETWSHYETVLFNNCMFIFESCFIEMVFSKVILNLDKYNTLRYYGNESIRMFVNMLILFIQRQEYDKASEILAKIEDYQLNDDCLYERCCVSFFDGIIGLINGKEGAEQKCVQILEIFQLLNCKTIHHMFQTYLEAIKHKLS	KEAPTMWLLLLFL
WP_002982409.1	STPY001.D.00030.C001_01571	C	MEIGETVEFIRHSKNISIKQVCGDYLTRQTYYRFIKNNLDISSKKLLYILDNLNVNVDEFLFISNNFKQYKEFIDMDTAKHYFECRNIEGLNHILDSYKDSKSTKEKNLFALVKVLLATLTEEDCLTERTYLSNYLINIETWSHYETVLFNNCMFIFESCFIEMVFSKVILNLDKYNTLRYYGNESIRMFVNMLILFIQRQEYDKASEILAKIEDYQLNDDCLYERCCVSFFDGIIGLINGKEGAEQKCVQILEIFQLLNCKTIHHMFQTYLEAIKHKLS	KEAPTMWLLLLFL
WP_002982409.1	STPY001.D.00031.C001_01770	C	MEIGETVEFIRHSKNISIKQVCGDYLTRQTYYRFIKNNLDISSKKLLYILDNLNVNVDEFLFISNNFKQYKEFIDMDTAKHYFECRNIEGLNHILDSYKDSKSTKEKNLFALVKVLLATLTEEDCLTERTYLSNYLINIETWSHYETVLFNNCMFIFESCFIEMVFSKVILNLDKYNTLRYYGNESIRMFVNMLILFIQRQEYDKASEILAKIEDYQLNDDCLYERCCVSFFDGIIGLINGKEGAEQKCVQILEIFQLLNCKTIHHMFQTYLEAIKHKLS	KEAPTMWLLLLFL
WP_002982409.1	STPY001.D.00032.C001_01742	C	MEIGETVEFIRHSKNISIKQVCGDYLTRQTYYRFIKNNLDISSKKLLYILDNLNVNVDEFLFISNNFKQYKEFIDMDTAKHYFECRNIEGLNHILDSYKDSKSTKEKNLFALVKVLLATLTEEDCLTERTYLSNYLINIETWSHYETVLFNNCMFIFESCFIEMVFSKVILNLDKYNTLRYYGNESIRMFVNMLILFIQRQEYDKASEILAKIEDYQLNDDCLYERCCVSFFDGIIGLINGKEGAEQKCVQILEIFQLLNCKTIHHMFQTYLEAIKHKLS	KEAPTMWLLLLFL
WP_002982409.1	STPY001.D.00033.C001_01818	C	MEIGETVEFIRHSKNISIKQVCGDYLTRQTYYRFIKNNLDISSKKLLYILDNLNVNVDEFLFISNNFKQYKEFIDMDTAKHYFECRNIEGLNHILDSYKDSKSTKEKNLFALVKVLLATLTEEDCLTERTYLSNYLINIETWSHYETVLFNNCMFIFESCFIEMVFSKVILNLDKYNTLRYYGNESIRMFVNMLILFIQRQEYDKASEILAKIEDYQLNDDCLYERCCVSFFDGIIGLINGKEGAEQKCVQILEIFQLLNCKTIHHMFQTYLEAIKHKLS	KEAPTMWLLLLFL
WP_002982409.1	STPY001.D.00034.C001_01589	C	MEIGETVEFIRHSKNISIKQVCGDYLTRQTYYRFIKNNLDISSKKLLYILDNLNVNVDEFLFISNNFKQYKEFIDMDTAKHYFECRNIEGLNHILDSYKDSKSTKEKNLFALVKVLLATLTEEDCLTERTYLSNYLINIETWSHYETVLFNNCMFIFESCFIEMVFSKVILNLDKYNTLRYYGNESIRMFVNMLILFIQRQEYDKASEILAKIEDYQLNDDCLYERCCVSFFDGIIGLINGKEGAEQKCVQILEIFQLLNCKTIHHMFQTYLEAIKHKLS	KEAPTMWLLLLFL
WP_002982409.1	STPY001.D.00035.C001_01882	C	MEIGETVEFIRHSKNISIKQVCGDYLTRQTYYRFIKNNLDISSKKLLYILDNLNVNVDEFLFISNNFKQYKEFIDMDTAKHYFECRNIEGLNHILDSYKDSKSTKEKNLFALVKVLLATLTEEDCLTERTYLSNYLINIETWSHYETVLFNNCMFIFESCFIEMVFSKVILNLDKYNTLRYYGNESIRMFVNMLILFIQRQEYDKASEILAKIEDYQLNDDCLYERCCVSFFDGIIGLINGKEGAEQKCVQILEIFQLLNCKTIHHMFQTYLEAIKHKLS	KEAPTMWLLLLFL
WP_002982409.1	STPY001.D.00036.C001_01859	C	MEIGETVEFIRHSKNISIKQVCGDYLTRQTYYRFIKNNLDISSKKLLYILDNLNVNVDEFLFISNNFKQYKEFIDMDTAKHYFECRNIEGLNHILDSYKDSKSTKEKNLFALVKVLLATLTEEDCLTERTYLSNYLINIETWSHYETVLFNNCMFIFESCFIEMVFSKVILNLDKYNTLRYYGNESIRMFVNMLILFIQRQEYDKASEILAKIEDYQLNDDCLYERCCVSFFDGIIGLINGKEGAEQKCVQILEIFQLLNCKTIHHMFQTYLEAIKHKLS	KEAPTMWLLLLFL
WP_002982409.1	STPY001.D.00037.C001_01678	C	MEIGETVEFIRHSKNISIKQVCGDYLTRQTYYRFIKNNLDISSKKLLYILDNLNVNVDEFLFISNNFKQYKEFIDMDTAKHYFECRNIEGLNHILDSYKDSKSTKEKNLFALVKVLLATLTEEDCLTERTYLSNYLINIETWSHYETVLFNNCMFIFESCFIEMVFSKVILNLDKYNTLRYYGNESIRMFVNMLILFIQRQEYDKASEILAKIEDYQLNDDCLYERCCVSFFDGIIGLINGKEGAEQKCVQILEIFQLLNCKTIHHMFQTYLEAIKHKLS	KEAPTMWLLLLFL
WP_002982409.1	STPY001.D.00038.C001_01735	C	MEIGETVEFIRHSKNISIKQVCGDYLTRQTYYRFIKNNLDISSKKLLYILDNLNVNVDEFLFISNNFKQYKEFIDMDTAKHYFECRNIEGLNHILDSYKDSKSTKEKNLFALVKVLLATLTEEDCLTERTYLSNYLINIETWSHYETVLFNNCMFIFESCFIEMVFSKVILNLDKYNTLRYYGNESIRMFVNMLILFIQRQEYDKASEILAKIEDYQLNDDCLYERCCVSFFDGIIGLINGKEGAEQKCVQILEIFQLLNCKTIHHMFQTYLEAIKHKLS	KEAPTMWLLLLFL
WP_002982409.1	STPY001.D.00039.C001_01721	C	MEIGETVEFIRHSKNISIKQVCGDYLTRQTYYRFIKNNLDISSKKLLYILDNLNVNVDEFLFISNNFKQYKEFIDMDTAKHYFECRNIEGLNHILDSYKDSKSTKEKNLFALVKVLLATLTEEDCLTERTYLSNYLINIETWSHYETVLFNNCMFIFESCFIEMVFSKVILNLDKYNTLRYYGNESIRMFVNMLILFIQRQEYDKASEILAKIEDYQLNDDCLYERCCVSFFDGIIGLINGKEGAEQKCVQILEIFQLLNCKTIHHMFQTYLEAIKHKLS	KEAPTMWLLLLFL
WP_002982409.1	STPY001.D.00040.C001_01654	C	MEIGETVEFIRHSKNISIKQVCGDYLTRQTYYRFIKNNLDISSKKLLYILDNLNVNVDEFLFISNNFKQYKEFIDMDTAKHYFECRNIEGLNHILDSYKDSKSTKEKNLFALVKVLLATLTEEDCLTERTYLSNYLINIETWSHYETVLFNNCMFIFESCFIEMVFSKVILNLDKYNTLRYYGNESIRMFVNMLILFIQRQEYDKASEILAKIEDYQLNDDCLYERCCVSFFDGIIGLINGKEGAEQKCVQILEIFQLLNCKTIHHMFQTYLEAIKHKLS	KEAPTMWLLLLFL
WP_002982409.1	STPY001.D.00043.C001_01666	C	MEIGETVEFIRHSKNISIKQVCGDYLTRQTYYRFIKNNLDISSKKLLYILDNLNVNVDEFLFISNNFKQYKEFIDMDTAKHYFECRNIEGLNHILDSYKDSKSTKEKNLFALVKVLLATLTEEDCLTERTYLSNYLINIETWSHYETVLFNNCMFIFESCFIEMVFSKVILNLDKYNTLRYYGNESIRMFVNMLILFIQRQEYDKASEILAKIEDYQLNDDCLYERCCVSFFDGIIGLINGKEGAEQKCVQILEIFQLLNCKTIHHMFQTYLEAIKHKLS	KEAPTMWLLLLFL
WP_002982409.1	STPY001.D.00044.C001_01566	C	MEIGETVEFIRHSKNISIKQVCGDYLTRQTYYRFIKNNLDISSKKLLYILDNLNVNVDEFLFISNNFKQYKEFIDMDTAKHYFECRNIEGLNHILDSYKDSKSTKEKNLFALVKVLLATLTEEDCLTERTYLSNYLINIETWSHYETVLFNNCMFIFESCFIEMVFSKVILNLDKYNTLRYYGNESIRMFVNMLILFIQRQEYDKASEILAKIEDYQLNDDCLYERCCVSFFDGIIGLINGKEGAEQKCVQILEIFQLLNCKTIHHMFQTYLEAIKHKLS	KEAPTMWLLLLFL
WP_002982409.1	STPY001.D.00045.C001_01608	C	MEIGETVEFIRHSKNISIKQVCGDYLTRQTYYRFIKNNLDISSKKLLYILDNLNVNVDEFLFISNNFKQYKEFIDMDTAKHYFECRNIEGLNHILDSYKDSKSTKEKNLFALVKVLLATLTEEDCLTERTYLSNYLINIETWSHYETVLFNNCMFIFESCFIEMVFSKVILNLDKYNTLRYYGNESIRMFVNMLILFIQRQEYDKASEILAKIEDYQLNDDCLYERCCVSFFDGIIGLINGKEGAEQKCVQILEIFQLLNCKTIHHMFQTYLEAIKHKLS	KEAPTMWLLLLFL
WP_002982409.1	STPY001.D.00046.C001_01602	C	MEIGETVEFIRHSKNISIKQVCGDYLTRQTYYRFIKNNLDISSKKLLYILDNLNVNVDEFLFISNNFKQYKEFIDMDTAKHYFECRNIEGLNHILDSYKDSKSTKEKNLFALVKVLLATLTEEDCLTERTYLSNYLINIETWSHYETVLFNNCMFIFESCFIEMVFSKVILNLDKYNTLRYYGNESIRMFVNMLILFIQRQEYDKASEILAKIEDYQLNDDCLYERCCVSFFDGIIGLINGKEGAEQKCVQILEIFQLLNCKTIHHMFQTYLEAIKHKLS	KEAPTMWLLLLFL
WP_002982409.1	STPY001.D.00047.C001_01719	C	MEIGETVEFIRHSKNISIKQVCGDYLTRQTYYRFIKNNLDISSKKLLYILDNLNVNVDEFLFISNNFKQYKEFIDMDTAKHYFECRNIEGLNHILDSYKDSKSTKEKNLFALVKVLLATLTEEDCLTERTYLSNYLINIETWSHYETVLFNNCMFIFESCFIEMVFSKVILNLDKYNTLRYYGNESIRMFVNMLILFIQRQEYDKASEILAKIEDYQLNDDCLYERCCVSFFDGIIGLINGKEGAEQKCVQILEIFQLLNCKTIHHMFQTYLEAIKHKLS	KEAPTMWLLLLFL
WP_002982409.1	STPY001.D.00048.C001_01876	C	MEIGETVEFIRHSKNISIKQVCGDYLTRQTYYRFIKNNLDISSKKLLYILDNLNVNVDEFLFISNNFKQYKEFIDMDTAKHYFECRNIEGLNHILDSYKDSKSTKEKNLFALVKVLLATLTEEDCLTERTYLSNYLINIETWSHYETVLFNNCMFIFESCFIEMVFSKVILNLDKYNTLRYYGNESIRMFVNMLILFIQRQEYDKASEILAKIEDYQLNDDCLYERCCVSFFDGIIGLINGKEGAEQKCVQILEIFQLLNCKTIHHMFQTYLEAIKHKLS	KEAPTMWLLLLFL
WP_002982409.1	STPY001.D.00049.C001_01836	C	MEIGETVEFIRHSKNISIKQVCGDYLTRQTYYRFIKNNLDISSKKLLYILDNLNVNVDEFLFISNNFKQYKEFIDMDTAKHYFECRNIEGLNHILDSYKDSKSTKEKNLFALVKVLLATLTEEDCLTERTYLSNYLINIETWSHYETVLFNNCMFIFESCFIEMVFSKVILNLDKYNTLRYYGNESIRMFVNMLILFIQRQEYDKASEILAKIEDYQLNDDCLYERCCVSFFDGIIGLINGKEGAEQKCVQILEIFQLLNCKTIHHMFQTYLEAIKHKLS	KEAPTMWLLLLFL
WP_002982409.1	STPY001.D.00050.C001_01833	C	MEIGETVEFIRHSKNISIKQVCGDYLTRQTYYRFIKNNLDISSKKLLYILDNLNVNVDEFLFISNNFKQYKEFIDMDTAKHYFECRNIEGLNHILDSYKDSKSTKEKNLFALVKVLLATLTEEDCLTERTYLSNYLINIETWSHYETVLFNNCMFIFESCFIEMVFSKVILNLDKYNTLRYYGNESIRMFVNMLILFIQRQEYDKASEILAKIEDYQLNDDCLYERCCVSFFDGIIGLINGKEGAEQKCVQILEIFQLLNCKTIHHMFQTYLEAIKHKLS	KEAPTMWLLLLFL
WP_002982409.1	STPY001.D.00051.C001_01829	C	MEIGETVEFIRHSKNISIKQVCGDYLTRQTYYRFIKNNLDISSKKLLYILDNLNVNVDEFLFISNNFKQYKEFIDMDTAKHYFECRNIEGLNHILDSYKDSKSTKEKNLFALVKVLLATLTEEDCLTERTYLSNYLINIETWSHYETVLFNNCMFIFESCFIEMVFSKVILNLDKYNTLRYYGNESIRMFVNMLILFIQRQEYDKASEILAKIEDYQLNDDCLYERCCVSFFDGIIGLINGKEGAEQKCVQILEIFQLLNCKTIHHMFQTYLEAIKHKLS	KEAPTMWLLLLFL
WP_002982409.1	STPY001.D.00052.C001_01756	C	MEIGETVEFIRHSKNISIKQVCGDYLTRQTYYRFIKNNLDISSKKLLYILDNLNVNVDEFLFISNNFKQYKEFIDMDTAKHYFECRNIEGLNHILDSYKDSKSTKEKNLFALVKVLLATLTEEDCLTERTYLSNYLINIETWSHYETVLFNNCMFIFESCFIEMVFSKVILNLDKYNTLRYYGNESIRMFVNMLILFIQRQEYDKASEILAKIEDYQLNDDCLYERCCVSFFDGIIGLINGKEGAEQKCVQILEIFQLLNCKTIHHMFQTYLEAIKHKLS	KEAPTMWLLLLFL
WP_002982409.1	STPY001.D.00053.C001_01833	C	MEIGETVEFIRHSKNISIKQVCGDYLTRQTYYRFIKNNLDISSKKLLYILDNLNVNVDEFLFISNNFKQYKEFIDMDTAKHYFECRNIEGLNHILDSYKDSKSTKEKNLFALVKVLLATLTEEDCLTERTYLSNYLINIETWSHYETVLFNNCMFIFESCFIEMVFSKVILNLDKYNTLRYYGNESIRMFVNMLILFIQRQEYDKASEILAKIEDYQLNDDCLYERCCVSFFDGIIGLINGKEGAEQKCVQILEIFQLLNCKTIHHMFQTYLEAIKHKLS	KEAPTMWLLLLFL
WP_002982409.1	STPY001.D.00054.C001_01847	C	MEIGETVEFIRHSKNISIKQVCGDYLTRQTYYRFIKNNLDISSKKLLYILDNLNVNVDEFLFISNNFKQYKEFIDMDTAKHYFECRNIEGLNHILDSYKDSKSTKEKNLFALVKVLLATLTEEDCLTERTYLSNYLINIETWSHYETVLFNNCMFIFESCFIEMVFSKVILNLDKYNTLRYYGNESIRMFVNMLILFIQRQEYDKASEILAKIEDYQLNDDCLYERCCVSFFDGIIGLINGKEGAEQKCVQILEIFQLLNCKTIHHMFQTYLEAIKHKLS	KEAPTMWLLLLFL
WP_002982409.1	STPY001.D.00055.C001_01605	C	MEIGETVEFIRHSKNISIKQVCGDYLTRQTYYRFIKNNLDISSKKLLYILDNLNVNVDEFLFISNNFKQYKEFIDMDTAKHYFECRNIEGLNHILDSYKDSKSTKEKNLFALVKVLLATLTEEDCLTERTYLSNYLINIETWSHYETVLFNNCMFIFESCFIEMVFSKVILNLDKYNTLRYYGNESIRMFVNMLILFIQRQEYDKASEILAKIEDYQLNDDCLYERCCVSFFDGIIGLINGKEGAEQKCVQILEIFQLLNCKTIHHMFQTYLEAIKHKLS	KEAPTMWLLLLFL
WP_002982409.1	STPY001.D.00056.C001_01701	C	MEIGETVEFIRHSKNISIKQVCGDYLTRQTYYRFIKNNLDISSKKLLYILDNLNVNVDEFLFISNNFKQYKEFIDMDTAKHYFECRNIEGLNHILDSYKDSKSTKEKNLFALVKVLLATLTEEDCLTERTYLSNYLINIETWSHYETVLFNNCMFIFESCFIEMVFSKVILNLDKYNTLRYYGNESIRMFVNMLILFIQRQEYDKASEILAKIEDYQLNDDCLYERCCVSFFDGIIGLINGKEGAEQKCVQILEIFQLLNCKTIHHMFQTYLEAIKHKLS	KEAPTMWLLLLFL
WP_002982409.1	STPY001.D.00057.C001_01686	C	MEIGETVEFIRHSKNISIKQVCGDYLTRQTYYRFIKNNLDISSKKLLYILDNLNVNVDEFLFISNNFKQYKEFIDMDTAKHYFECRNIEGLNHILDSYKDSKSTKEKNLFALVKVLLATLTEEDCLTERTYLSNYLINIETWSHYETVLFNNCMFIFESCFIEMVFSKVILNLDKYNTLRYYGNESIRMFVNMLILFIQRQEYDKASEILAKIEDYQLNDDCLYERCCVSFFDGIIGLINGKEGAEQKCVQILEIFQLLNCKTIHHMFQTYLEAIKHKLS	KEAPTMWLLLLFL
WP_002982409.1	STPY001.D.00059.C001_01662	C	MEIGETVEFIRHSKNISIKQVCGDYLTRQTYYRFIKNNLDISSKKLLYILDNLNVNVDEFLFISNNFKQYKEFIDMDTAKHYFECRNIEGLNHILDSYKDSKSTKEKNLFALVKVLLATLTEEDCLTERTYLSNYLINIETWSHYETVLFNNCMFIFESCFIEMVFSKVILNLDKYNTLRYYGNESIRMFVNMLILFIQRQEYDKASEILAKIEDYQLNDDCLYERCCVSFFDGIIGLINGKEGAEQKCVQILEIFQLLNCKTIHHMFQTYLEAIKHKLS	KEAPTMWLLLLFL
WP_002982409.1	STPY001.D.00060.C001_01867	C	MEIGETVEFIRHSKNISIKQVCGDYLTRQTYYRFIKNNLDISSKKLLYILDNLNVNVDEFLFISNNFKQYKEFIDMDTAKHYFECRNIEGLNHILDSYKDSKSTKEKNLFALVKVLLATLTEEDCLTERTYLSNYLINIETWSHYETVLFNNCMFIFESCFIEMVFSKVILNLDKYNTLRYYGNESIRMFVNMLILFIQRQEYDKASEILAKIEDYQLNDDCLYERCCVSFFDGIIGLINGKEGAEQKCVQILEIFQLLNCKTIHHMFQTYLEAIKHKLS	KEAPTMWLLLLFL
WP_002982409.1	STPY001.D.00062.C001_01820	C	MEIGETVEFIRHSKNISIKQVCGDYLTRQTYYRFIKNNLDISSKKLLYILDNLNVNVDEFLFISNNFKQYKEFIDMDTAKHYFECRNIEGLNHILDSYKDSKSTKEKNLFALVKVLLATLTEEDCLTERTYLSNYLINIETWSHYETVLFNNCMFIFESCFIEMVFSKVILNLDKYNTLRYYGNESIRMFVNMLILFIQRQEYDKASEILAKIEDYQLNDDCLYERCCVSFFDGIIGLINGKEGAEQKCVQILEIFQLLNCKTIHHMFQTYLEAIKHKLS	KEAPTMWLLLLFL
WP_002982409.1	STPY001.D.00066.C001_01698	C	MEIGETVEFIRHSKNISIKQVCGDYLTRQTYYRFIKNNLDISSKKLLYILDNLNVNVDEFLFISNNFKQYKEFIDMDTAKHYFECRNIEGLNHILDSYKDSKSTKEKNLFALVKVLLATLTEEDCLTERTYLSNYLINIETWSHYETVLFNNCMFIFESCFIEMVFSKVILNLDKYNTLRYYGNESIRMFVNMLILFIQRQEYDKASEILAKIEDYQLNDDCLYERCCVSFFDGIIGLINGKEGAEQKCVQILEIFQLLNCKTIHHMFQTYLEAIKHKLS	KEAPTMWLLLLFL
WP_002982409.1	STPY001.D.00067.C001_01697	C	MEIGETVEFIRHSKNISIKQVCGDYLTRQTYYRFIKNNLDISSKKLLYILDNLNVNVDEFLFISNNFKQYKEFIDMDTAKHYFECRNIEGLNHILDSYKDSKSTKEKNLFALVKVLLATLTEEDCLTERTYLSNYLINIETWSHYETVLFNNCMFIFESCFIEMVFSKVILNLDKYNTLRYYGNESIRMFVNMLILFIQRQEYDKASEILAKIEDYQLNDDCLYERCCVSFFDGIIGLINGKEGAEQKCVQILEIFQLLNCKTIHHMFQTYLEAIKHKLS	KEAPTMWLLLLFL
WP_002982409.1	STPY001.D.00068.C001_01880	C	MEIGETVEFIRHSKNISIKQVCGDYLTRQTYYRFIKNNLDISSKKLLYILDNLNVNVDEFLFISNNFKQYKEFIDMDTAKHYFECRNIEGLNHILDSYKDSKSTKEKNLFALVKVLLATLTEEDCLTERTYLSNYLINIETWSHYETVLFNNCMFIFESCFIEMVFSKVILNLDKYNTLRYYGNESIRMFVNMLILFIQRQEYDKASEILAKIEDYQLNDDCLYERCCVSFFDGIIGLINGKEGAEQKCVQILEIFQLLNCKTIHHMFQTYLEAIKHKLS	KEAPTMWLLLLFL
WP_002982409.1	STPY001.D.00069.C001_01713	C	MEIGETVEFIRHSKNISIKQVCGDYLTRQTYYRFIKNNLDISSKKLLYILDNLNVNVDEFLFISNNFKQYKEFIDMDTAKHYFECRNIEGLNHILDSYKDSKSTKEKNLFALVKVLLATLTEEDCLTERTYLSNYLINIETWSHYETVLFNNCMFIFESCFIEMVFSKVILNLDKYNTLRYYGNESIRMFVNMLILFIQRQEYDKASEILAKIEDYQLNDDCLYERCCVSFFDGIIGLINGKEGAEQKCVQILEIFQLLNCKTIHHMFQTYLEAIKHKLS	KEASTMWLLLLFL
WP_002982409.1	STPY001.D.00070.C001_01884	C	MEIGETVEFIRHSKNISIKQVCGDYLTRQTYYRFIKNNLDISSKKLLYILDNLNVNVDEFLFISNNFKQYKEFIDMDTAKHYFECRNIEGLNHILDSYKDSKSTKEKNLFALVKVLLATLTEEDCLTERTYLSNYLINIETWSHYETVLFNNCMFIFESCFIEMVFSKVILNLDKYNTLRYYGNESIRMFVNMLILFIQRQEYDKASEILAKIEDYQLNDDCLYERCCVSFFDGIIGLINGKEGAEQKCVQILEIFQLLNCKTIHHMFQTYLEAIKHKLS	KEAPTMWLLLLFL
WP_002982409.1	STPY001.D.00071.C001_01692	C	MEIGETVEFIRHSKNISIKQVCGDYLTRQTYYRFIKNNLDISSKKLLYILDNLNVNVDEFLFISNNFKQYKEFIDMDTAKHYFECRNIEGLNHILDSYKDSKSTKEKNLFALVKVLLATLTEEDCLTERTYLSNYLINIETWSHYETVLFNNCMFIFESCFIEMVFSKVILNLDKYNTLRYYGNESIRMFVNMLILFIQRQEYDKASEILAKIEDYQLNDDCLYERCCVSFFDGIIGLINGKEGAEQKCVQILEIFQLLNCKTIHHMFQTYLEAIKHKLS	KEAPTMWLLLLFL
WP_002982409.1	STPY001.D.00072.C001_01697	C	MEIGETVEFIRHSKNISIKQVCGDYLTRQTYYRFIKNNLDISSKKLLYILDNLNVNVDEFLFISNNFKQYKEFIDMDTAKHYFECRNIEGLNHILDSYKDSKSTKEKNLFALVKVLLATLTEEDCLTERTYLSNYLINIETWSHYETVLFNNCMFIFESCFIEMVFSKVILNLDKYNTLRYYGNESIRMFVNMLILFIQRQEYDKASEILAKIEDYQLNDDCLYERCCVSFFDGIIGLINGKEGAEQKCVQILEIFQLLNCKTIHHMFQTYLEAIKHKLS	KEAPTMWLLLLFL
WP_002982409.1	STPY001.D.00073.C001_01766	C	MEIGETVEFIRHSKNISIKQVCGDYLTRQTYYRFIKNNLDISSKKLLYILDNLNVNVDEFLFISNNFKQYKEFIDMDTAKHYFECRNIEGLNHILDSYKDSKSTKEKNLFALVKVLLATLTEEDCLTERTYLSNYLINIETWSHYETVLFNNCMFIFESCFIEMVFSKVILNLDKYNTLRYYGNESIRMFVNMLILFIQRQEYDKASEILAKIEDYQLNDDCLYERCCVSFFDGIIGLINGKEGAEQKCVQILEIFQLLNCKTIHHMFQTYLEAIKHKLS	KEAPTMWLLLLFL
WP_002982409.1	STPY001.D.00074.C001_01681	C	MEIGETVEFIRHSKNISIKQVCGDYLTRQTYYRFIKNNLDISSKKLLYILDNLNVNVDEFLFISNNFKQYKEFIDMDTAKHYFECRNIEGLNHILDSYKDSKSTKEKNLFALVKVLLATLTEEDCLTERTYLSNYLINIETWSHYETVLFNNCMFIFESCFIEMVFSKVILNLDKYNTLRYYGNESIRMFVNMLILFIQRQEYDKASEILAKIEDYQLNDDCLYERCCVSFFDGIIGLINGKEGAEQKCVQILEIFQLLNCKTIHHMFQTYLEAIKHKLS	KEAPTMWLLLLFL
WP_002982409.1	STPY001.D.00075.C001_01811	C	MEIGETVEFIRHSKNISIKQVCGDYLTRQTYYRFIKNNLDISSKKLLYILDNLNVNVDEFLFISNNFKQYKEFIDMDTAKHYFECRNIEGLNHILDSYKDSKSTKEKNLFALVKVLLATLTEEDCLTERTYLSNYLINIETWSHYETVLFNNCMFIFESCFIEMVFSKVILNLDKYNTLRYYGNESIRMFVNMLILFIQRQEYDKASEILAKIEDYQLNDDCLYERCCVSFFDGIIGLINGKEGAEQKCVQILEIFQLLNCKTIHHMFQTYLEAIKHKLS	KEAPTMWLLLLFL
WP_002982409.1	STPY001.D.00076.C001_01699	C	MEIGETVEFIRHSKNISIKQVCGDYLTRQTYYRFIKNNLDISSKKLLYILDNLNVNVDEFLFISNNFKQYKEFIDMDTAKHYFECRNIEGLNHILDSYKDSKSTKEKNLFALVKVLLATLTEEDCLTERTYLSNYLINIETWSHYETVLFNNCMFIFESCFIEMVFSKVILNLDKYNTLRYYGNESIRMFVNMLILFIQRQEYDKASEILAKIEDYQLNDDCLYERCCVSFFDGIIGLINGKEGAEQKCVQILEIFQLLNCKTIHHMFQTYLEAIKHKLS	KEAPTMWLLLLFL
WP_002982409.1	STPY001.D.00077.C001_01815	C	MEIGETVEFIRHSKNISIKQVCGDYLTRQTYYRFIKNNLDISSKKLLYILDNLNVNVDEFLFISNNFKQYKEFIDMDTAKHYFECRNIEGLNHILDSYKDSKSTKEKNLFALVKVLLATLTEEDCLTERTYLSNYLINIETWSHYETVLFNNCMFIFESCFIEMVFSKVILNLDKYNTLRYYGNESIRMFVNMLILFIQRQEYDKASEILAKIEDYQLNDDCLYERCCVSFFDGIIGLINGKEGAEQKCVQILEIFQLLNCKTIHHMFQTYLEAIKHKLS	KEAPTMWLLLLFL
WP_002982409.1	STPY001.D.00078.C001_01757	C	MEIGETVEFIRHSKNISIKQVCGDYLTRQTYYRFIKNNLDISSKKLLYILDNLNVNVDEFLFISNNFKQYKEFIDMDTAKHYFECRNIEGLNHILDSYKDSKSTKEKNLFALVKVLLATLTEEDCLTERTYLSNYLINIETWSHYETVLFNNCMFIFESCFIEMVFSKVILNLDKYNTLRYYGNESIRMFVNMLILFIQRQEYDKASEILAKIEDYQLNDDCLYERCCVSFFDGIIGLINGKEGAEQKCVQILEIFQLLNCKTIHHMFQTYLEAIKHKLS	KEAPTMWLLLLFL
WP_002982409.1	STPY001.D.00079.C001_01751	C	MEIGETVEFIRHSKNISIKQVCGDYLTRQTYYRFIKNNLDISSKKLLYILDNLNVNVDEFLFISNNFKQYKEFIDMDTAKHYFECRNIEGLNHILDSYKDSKSTKEKNLFALVKVLLATLTEEDCLTERTYLSNYLINIETWSHYETVLFNNCMFIFESCFIEMVFSKVILNLDKYNTLRYYGNESIRMFVNMLILFIQRQEYDKASEILAKIEDYQLNDDCLYERCCVSFFDGIIGLINGKEGAEQKCVQILEIFQLLNCKTIHHMFQTYLEAIKHKLS	KEAPTMWLLLLFL
WP_002982409.1	STPY001.D.00080.C001_01836	C	MEIGETVEFIRHSKNISIKQVCGDYLTRQTYYRFIKNNLDISSKKLLYILDNLNVNVDEFLFISNNFKQYKEFIDMDTAKHYFECRNIEGLNHILDSYKDSKSTKEKNLFALVKVLLATLTEEDCLTERTYLSNYLINIETWSHYETVLFNNCMFIFESCFIEMVFSKVILNLDKYNTLRYYGNESIRMFVNMLILFIQRQEYDKASEILAKIEDYQLNDDCLYERCCVSFFDGIIGLINGKEGAEQKCVQILEIFQLLNCKTIHHMFQTYLEAIKHKLS	KEAPTMWLLLLFL
WP_002982409.1	STPY001.D.00081.C001_01701	C	MEIGETVEFIRHSKNISIKQVCGDYLTRQTYYRFIKNNLDISSKKLLYILDNLNVNVDEFLFISNNFKQYKEFIDMDTAKHYFECRNIEGLNHILDSYKDSKSTKEKNLFALVKVLLATLTEEDCLTERTYLSNYLINIETWSHYETVLFNNCMFIFESCFIEMVFSKVILNLDKYNTLRYYGNESIRMFVNMLILFIQRQEYDKASEILAKIEDYQLNDDCLYERCCVSFFDGIIGLINGKEGAEQKCVQILEIFQLLNCKTIHHMFQTYLEAIKHKLS	KEAPTMWLLLLFL
WP_002982409.1	STPY001.D.00082.C001_01767	C	MEIGETVEFIRHSKNISIKQVCGDYLTRQTYYRFIKNNLDISSKKLLYILDNLNVNVDEFLFISNNFKQYKEFIDMDTAKHYFECRNIEGLNHILDSYKDSKSTKEKNLFALVKVLLATLTEEDCLTERTYLSNYLINIETWSHYETVLFNNCMFIFESCFIEMVFSKVILNLDKYNTLRYYGNESIRMFVNMLILFIQRQEYDKASEILAKIEDYQLNDDCLYERCCVSFFDGIIGLINGKEGAEQKCVQILEIFQLLNCKTIHHMFQTYLEAIKHKLS	KEAPTMWLLLLFL
WP_002982409.1	STPY001.D.00083.C001_01774	C	MEIGETVEFIRHSKNISIKQVCGDYLTRQTYYRFIKNNLDISSKKLLYILDNLNVNVDEFLFISNNFKQYKEFIDMDTAKHYFECRNIEGLNHILDSYKDSKSTKEKNLFALVKVLLATLTEEDCLTERTYLSNYLINIETWSHYETVLFNNCMFIFESCFIEMVFSKVILNLDKYNTLRYYGNESIRMFVNMLILFIQRQEYDKASEILAKIEDYQLNDDCLYERCCVSFFDGIIGLINGKEGAEQKCVQILEIFQLLNCKTIHHMFQTYLEAIKHKLS	KEAPTMWLLLLFL
WP_002982409.1	STPY001.D.00084.C001_01700	C	MEIGETVEFIRHSKNISIKQVCGDYLTRQTYYRFIKNNLDISSKKLLYILDNLNVNVDEFLFISNNFKQYKEFIDMDTAKHYFECRNIEGLNHILDSYKDSKSTKEKNLFALVKVLLATLTEEDCLTERTYLSNYLINIETWSHYETVLFNNCMFIFESCFIEMVFSKVILNLDKYNTLRYYGNESIRMFVNMLILFIQRQEYDKASEILAKIEDYQLNDDCLYERCCVSFFDGIIGLINGKEGAEQKCVQILEIFQLLNCKTIHHMFQTYLEAIKHKLS	KEAPTMWLLLLFL
WP_002982409.1	STPY001.D.00085.C001_01766	C	MEIGETVEFIRHSKNISIKQVCGDYLTRQTYYRFIKNNLDISSKKLLYILDNLNVNVDEFLFISNNFKQYKEFIDMDTAKHYFECRNIEGLNHILDSYKDSKSTKEKNLFALVKVLLATLTEEDCLTERTYLSNYLINIETWSHYETVLFNNCMFIFESCFIEMVFSKVILNLDKYNTLRYYGNESIRMFVNMLILFIQRQEYDKASEILAKIEDYQLNDDCLYERCCVSFFDGIIGLINGKEGAEQKCVQILEIFQLLNCKTIHHMFQTYLEAIKHKLS	KEAPTMWLLLLFL
WP_002982409.1	STPY001.D.00086.C001_01749	C	MEIGETVEFIRHSKNISIKQVCGDYLTRQTYYRFIKNNLDISSKKLLYILDNLNVNVDEFLFISNNFKQYKEFIDMDTAKHYFECRNIEGLNHILDSYKDSKSTKEKNLFALVKVLLATLTEEDCLTERTYLSNYLINIETWSHYETVLFNNCMFIFESCFIEMVFSKVILNLDKYNTLRYYGNESIRMFVNMLILFIQRQEYDKASEILAKIEDYQLNDDCLYERCCVSFFDGIIGLINGKEGAEQKCVQILEIFQLLNCKTIHHMFQTYLEAIKHKLS	KEAPTMWLLLLFL
WP_002982409.1	STPY001.D.00087.C001_01692	C	MEIGETVEFIRHSKNISIKQVCGDYLTRQTYYRFIKNNLDISSKKLLYILDNLNVNVDEFLFISNNFKQYKEFIDMDTAKHYFECRNIEGLNHILDSYKDSKSTKEKNLFALVKVLLATLTEEDCLTERTYLSNYLINIETWSHYETVLFNNCMFIFESCFIEMVFSKVILNLDKYNTLRYYGNESIRMFVNMLILFIQRQEYDKASEILAKIEDYQLNDDCLYERCCVSFFDGIIGLINGKEGAEQKCVQILEIFQLLNCKTIHHMFQTYLEAIKHKLS	KEAPTMWLLLLFL
WP_002982409.1	STPY001.D.00088.C001_01748	C	MEIGETVEFIRHSKNISIKQVCGDYLTRQTYYRFIKNNLDISSKKLLYILDNLNVNVDEFLFISNNFKQYKEFIDMDTAKHYFECRNIEGLNHILDSYKDSKSTKEKNLFALVKVLLATLTEEDCLTERTYLSNYLINIETWSHYETVLFNNCMFIFESCFIEMVFSKVILNLDKYNTLRYYGNESIRMFVNMLILFIQRQEYDKASEILAKIEDYQLNDDCLYERCCVSFFDGIIGLINGKEGAEQKCVQILEIFQLLNCKTIHHMFQTYLEAIKHKLS	KEAPTMWLLLLFL
WP_002982409.1	STPY001.D.00089.C001_01748	C	MEIGETVEFIRHSKNISIKQVCGDYLTRQTYYRFIKNNLDISSKKLLYILDNLNVNVDEFLFISNNFKQYKEFIDMDTAKHYFECRNIEGLNHILDSYKDSKSTKEKNLFALVKVLLATLTEEDCLTERTYLSNYLINIETWSHYETVLFNNCMFIFESCFIEMVFSKVILNLDKYNTLRYYGNESIRMFVNMLILFIQRQEYDKASEILAKIEDYQLNDDCLYERCCVSFFDGIIGLINGKEGAEQKCVQILEIFQLLNCKTIHHMFQTYLEAIKHKLS	KEAPTMWLLLLFL
WP_002982409.1	STPY001.D.00090.C001_01703	C	MEIGETVEFIRHSKNISIKQVCGDYLTRQTYYRFIKNNLDISSKKLLYILDNLNVNVDEFLFISNNFKQYKEFIDMDTAKHYFECRNIEGLNHILDSYKDSKSTKEKNLFALVKVLLATLTEEDCLTERTYLSNYLINIETWSHYETVLFNNCMFIFESCFIEMVFSKVILNLDKYNTLRYYGNESIRMFVNMLILFIQRQEYDKASEILAKIEDYQLNDDCLYERCCVSFFDGIIGLINGKEGAEQKCVQILEIFQLLNCKTIHHMFQTYLEAIKHKLS	KEAPTMWLLLLFL
WP_002982409.1	STPY001.D.00091.C001_01699	C	MEIGETVEFIRHSKNISIKQVCGDYLTRQTYYRFIKNNLDISSKKLLYILDNLNVNVDEFLFISNNFKQYKEFIDMDTAKHYFECRNIEGLNHILDSYKDSKSTKEKNLFALVKVLLATLTEEDCLTERTYLSNYLINIETWSHYETVLFNNCMFIFESCFIEMVFSKVILNLDKYNTLRYYGNESIRMFVNMLILFIQRQEYDKASEILAKIEDYQLNDDCLYERCCVSFFDGIIGLINGKEGAEQKCVQILEIFQLLNCKTIHHMFQTYLEAIKHKLS	KEAPTMWLLLLFL
WP_002982409.1	STPY001.D.00092.C001_01700	C	MEIGETVEFIRHSKNISIKQVCGDYLTRQTYYRFIKNNLDISSKKLLYILDNLNVNVDEFLFISNNFKQYKEFIDMDTAKHYFECRNIEGLNHILDSYKDSKSTKEKNLFALVKVLLATLTEEDCLTERTYLSNYLINIETWSHYETVLFNNCMFIFESCFIEMVFSKVILNLDKYNTLRYYGNESIRMFVNMLILFIQRQEYDKASEILAKIEDYQLNDDCLYERCCVSFFDGIIGLINGKEGAEQKCVQILEIFQLLNCKTIHHMFQTYLEAIKHKLS	KEAPTMWLLLLFL
WP_002982409.1	STPY001.D.00093.C001_01698	C	MEIGETVEFIRHSKNISIKQVCGDYLTRQTYYRFIKNNLDISSKKLLYILDNLNVNVDEFLFISNNFKQYKEFIDMDTAKHYFECRNIEGLNHILDSYKDSKSTKEKNLFALVKVLLATLTEEDCLTERTYLSNYLINIETWSHYETVLFNNCMFIFESCFIEMVFSKVILNLDKYNTLRYYGNESIRMFVNMLILFIQRQEYDKASEILAKIEDYQLNDDCLYERCCVSFFDGIIGLINGKEGAEQKCVQILEIFQLLNCKTIHHMFQTYLEAIKHKLS	KEAPTMWLLLLFL
WP_002982409.1	STPY001.D.00094.C001_01751	C	MEIGETVEFIRHSKNISIKQVCGDYLTRQTYYRFIKNNLDISSKKLLYILDNLNVNVDEFLFISNNFKQYKEFIDMDTAKHYFECRNIEGLNHILDSYKDSKSTKEKNLFALVKVLLATLTEEDCLTERTYLSNYLINIETWSHYETVLFNNCMFIFESCFIEMVFSKVILNLDKYNTLRYYGNESIRMFVNMLILFIQRQEYDKASEILAKIEDYQLNDDCLYERCCVSFFDGIIGLINGKEGAEQKCVQILEIFQLLNCKTIHHMFQTYLEAIKHKLS	KEAPTMWLLLLFL
WP_002982409.1	STPY001.D.00095.C001_01750	C	MEIGETVEFIRHSKNISIKQVCGDYLTRQTYYRFIKNNLDISSKKLLYILDNLNVNVDEFLFISNNFKQYKEFIDMDTAKHYFECRNIEGLNHILDSYKDSKSTKEKNLFALVKVLLATLTEEDCLTERTYLSNYLINIETWSHYETVLFNNCMFIFESCFIEMVFSKVILNLDKYNTLRYYGNESIRMFVNMLILFIQRQEYDKASEILAKIEDYQLNDDCLYERCCVSFFDGIIGLINGKEGAEQKCVQILEIFQLLNCKTIHHMFQTYLEAIKHKLS	KEAPTMWLLLLFL
WP_002982409.1	STPY001.D.00096.C001_01699	C	MEIGETVEFIRHSKNISIKQVCGDYLTRQTYYRFIKNNLDISSKKLLYILDNLNVNVDEFLFISNNFKQYKEFIDMDTAKHYFECRNIEGLNHILDSYKDSKSTKEKNLFALVKVLLATLTEEDCLTERTYLSNYLINIETWSHYETVLFNNCMFIFESCFIEMVFSKVILNLDKYNTLRYYGNESIRMFVNMLILFIQRQEYDKASEILAKIEDYQLNDDCLYERCCVSFFDGIIGLINGKEGAEQKCVQILEIFQLLNCKTIHHMFQTYLEAIKHKLS	KEAPTMWLLLLFL
WP_002982409.1	STPY001.D.00098.C001_01827	C	MEIGETVEFIRHSKNISIKQVCGDYLTRQTYYRFIKNNLDISSKKLLYILDNLNVNVDEFLFISNNFKQYKEFIDMDTAKHYFECRNIEGLNHILDSYKDSKSTKEKNLFALVKVLLATLTEEDCLTERTYLSNYLINIETWSHYETVLFNNCMFIFESCFIEMVFSKVILNLDKYNTLRYYGNESIRMFVNMLILFIQRQEYDKASEILAKIEDYQLNDDCLYERCCVSFFDGIIGLINGKEGAEQKCVQILEIFQLLNCKTIHHMFQTYLEAIKHKLS	KEAPTMWLLLLFL
WP_002982409.1	STPY001.D.00099.C001_01862	C	MEIGETVEFIRHSKNISIKQVCGDYLTRQTYYRFIKNNLDISSKKLLYILDNLNVNVDEFLFISNNFKQYKEFIDMDTAKHYFECRNIEGLNHILDSYKDSKSTKEKNLFALVKVLLATLTEEDCLTERTYLSNYLINIETWSHYETVLFNNCMFIFESCFIEMVFSKVILNLDKYNTLRYYGNESIRMFVNMLILFIQRQEYDKASEILAKIEDYQLNDDCLYERCCVSFFDGIIGLINGKEGAEQKCVQILEIFQLLNCKTIHHMFQTYLEAIKHKLS	KEAPTMWLLLLFL
WP_002982409.1	STPY001.D.00100.C001_01701	C	MEIGETVEFIRHSKNISIKQVCGDYLTRQTYYRFIKNNLDISSKKLLYILDNLNVNVDEFLFISNNFKQYKEFIDMDTAKHYFECRNIEGLNHILDSYKDSKSTKEKNLFALVKVLLATLTEEDCLTERTYLSNYLINIETWSHYETVLFNNCMFIFESCFIEMVFSKVILNLDKYNTLRYYGNESIRMFVNMLILFIQRQEYDKASEILAKIEDYQLNDDCLYERCCVSFFDGIIGLINGKEGAEQKCVQILEIFQLLNCKTIHHMFQTYLEAIKHKLS	KEAPTMWLLLLFL
WP_002982409.1	STPY001.D.00101.C001_01765	C	MEIGETVEFIRHSKNISIKQVCGDYLTRQTYYRFIKNNLDISSKKLLYILDNLNVNVDEFLFISNNFKQYKEFIDMDTAKHYFECRNIEGLNHILDSYKDSKSTKEKNLFALVKVLLATLTEEDCLTERTYLSNYLINIETWSHYETVLFNNCMFIFESCFIEMVFSKVILNLDKYNTLRYYGNESIRMFVNMLILFIQRQEYDKASEILAKIEDYQLNDDCLYERCCVSFFDGIIGLINGKEGAEQKCVQILEIFQLLNCKTIHHMFQTYLEAIKHKLS	KEAPTMWLLLLFL
WP_002982409.1	STPY001.D.00102.C001_01614	C	MEIGETVEFIRHSKNISIKQVCGDYLTRQTYYRFIKNNLDISSKKLLYILDNLNVNVDEFLFISNNFKQYKEFIDMDTAKHYFECRNIEGLNHILDSYKDSKSTKEKNLFALVKVLLATLTEEDCLTERTYLSNYLINIETWSHYETVLFNNCMFIFESCFIEMVFSKVILNLDKYNTLRYYGNESIRMFVNMLILFIQRQEYDKASEILAKIEDYQLNDDCLYERCCVSFFDGIIGLINGKEGAEQKCVQILEIFQLLNCKTIHHMFQTYLEAIKHKLS	KEAPTMWLLLLFL
WP_002982409.1	STPY001.D.00103.C001_01860	C	MEIGETVEFIRHSKNISIKQVCGDYLTRQTYYRFIKNNLDISSKKLLYILDNLNVNVDEFLFISNNFKQYKEFIDMDTAKHYFECRNIEGLNHILDSYKDSKSTKEKNLFALVKVLLATLTEEDCLTERTYLSNYLINIETWSHYETVLFNNCMFIFESCFIEMVFSKVILNLDKYNTLRYYGNESIRMFVNMLILFIQRQEYDKASEILAKIEDYQLNDDCLYERCCVSFFDGIIGLINGKEGAEQKCVQILEIFQLLNCKTIHHMFQTYLEAIKHKLS	KEAPTMWLLLLFL
WP_002982409.1	STPY001.D.00105.C001_01624	C	MEIGETVEFIRHSKNISIKQVCGDYLTRQTYYRFIKNNLDISSKKLLYILDNLNVNVDEFLFISNNFKQYKEFIDMDTAKHYFECRNIEGLNHILDSYKDSKSTKEKNLFALVKVLLATLTEEDCLTERTYLSNYLINIETWSHYETVLFNNCMFIFESCFIEMVFSKVILNLDKYNTLRYYGNESIRMFVNMLILFIQRQEYDKASEILAKIEDYQLNDDCLYERCCVSFFDGIIGLINGKEGAEQKCVQILEIFQLLNCKTIHHMFQTYLEAIKHKLS	KEAPTMWLLLLFL
WP_002982409.1	STPY001.D.00106.C001_01710	C	MEIGETVEFIRHSKNISIKQVCGDYLTRQTYYRFIKNNLDISSKKLLYILDNLNVNVDEFLFISNNFKQYKEFIDMDTAKHYFECRNIEGLNHILDSYKDSKSTKEKNLFALVKVLLATLTEEDCLTERTYLSNYLINIETWSHYETVLFNNCMFIFESCFIEMVFSKVILNLDKYNTLRYYGNESIRMFVNMLILFIQRQEYDKASEILAKIEDYQLNDDCLYERCCVSFFDGIIGLINGKEGAEQKCVQILEIFQLLNCKTIHHMFQTYLEAIKHKLS	KEAPTMWLLLLFL
WP_002982409.1	STPY001.D.00107.C001_01717	C	MEIGETVEFIRHSKNISIKQVCGDYLTRQTYYRFIKNNLDISSKKLLYILDNLNVNVDEFLFISNNFKQYKEFIDMDTAKHYFECRNIEGLNHILDSYKDSKSTKEKNLFALVKVLLATLTEEDCLTERTYLSNYLINIETWSHYETVLFNNCMFIFESCFIEMVFSKVILNLDKYNTLRYYGNESIRMFVNMLILFIQRQEYDKASEILAKIEDYQLNDDCLYERCCVSFFDGIIGLINGKEGAEQKCVQILEIFQLLNCKTIHHMFQTYLEAIKHKLS	KEAPTMWLLLLFL
WP_002982409.1	STPY001.D.00108.C001_01753	C	MEIGETVEFIRHSKNISIKQVCGDYLTRQTYYRFIKNNLDISSKKLLYILDNLNVNVDEFLFISNNFKQYKEFIDMDTAKHYFECRNIEGLNHILDSYKDSKSTKEKNLFALVKVLLATLTEEDCLTERTYLSNYLINIETWSHYETVLFNNCMFIFESCFIEMVFSKVILNLDKYNTLRYYGNESIRMFVNMLILFIQRQEYDKASEILAKIEDYQLNDDCLYERCCVSFFDGIIGLINGKEGAEQKCVQILEIFQLLNCKTIHHMFQTYLEAIKHKLS	KEAPTMWLLLLFL
WP_002982409.1	STPY001.D.00109.C001_01642	C	MEIGETVEFIRHSKNISIKQVCGDYLTRQTYYRFIKNNLDISSKKLLYILDNLNVNVDEFLFISNNFKQYKEFIDMDTAKHYFECRNIEGLNHILDSYKDSKSTKEKNLFALVKVLLATLTEEDCLTERTYLSNYLINIETWSHYETVLFNNCMFIFESCFIEMVFSKVILNLDKYNTLRYYGNESIRMFVNMLILFIQRQEYDKASEILAKIEDYQLNDDCLYERCCVSFFDGIIGLINGKEGAEQKCVQILEIFQLLNCKTIHHMFQTYLEAIKHKLS	KEAPTMWLLLLFL
WP_002982409.1	STPY001.D.00110.C001_01776	C	MEIGETVEFIRHSKNISIKQVCGDYLTRQTYYRFIKNNLDISSKKLLYILDNLNVNVDEFLFISNNFKQYKEFIDMDTAKHYFECRNIEGLNHILDSYKDSKSTKEKNLFALVKVLLATLTEEDCLTERTYLSNYLINIETWSHYETVLFNNCMFIFESCFIEMVFSKVILNLDKYNTLRYYGNESIRMFVNMLILFIQRQEYDKASEILAKIEDYQLNDDCLYERCCVSFFDGIIGLINGKEGAEQKCVQILEIFQLLNCKTIHHMFQTYLEAIKHKLS	KEAPTMWLLLLFL
WP_002982409.1	STPY001.D.00111.C001_01766	C	MEIGETVEFIRHSKNISIKQVCGDYLTRQTYYRFIKNNLDISSKKLLYILDNLNVNVDEFLFISNNFKQYKEFIDMDTAKHYFECRNIEGLNHILDSYKDSKSTKEKNLFALVKVLLATLTEEDCLTERTYLSNYLINIETWSHYETVLFNNCMFIFESCFIEMVFSKVILNLDKYNTLRYYGNESIRMFVNMLILFIQRQEYDKASEILAKIEDYQLNDDCLYERCCVSFFDGIIGLINGKEGAEQKCVQILEIFQLLNCKTIHHMFQTYLEAIKHKLS	KEAPTMWLLLLFL
WP_002982409.1	STPY001.D.00112.C001_01693	C	MEIGETVEFIRHSKNISIKQVCGDYLTRQTYYRFIKNNLDISSKKLLYILDNLNVNVDEFLFISNNFKQYKEFIDMDTAKHYFECRNIEGLNHILDSYKDSKSTKEKNLFALVKVLLATLTEEDCLTERTYLSNYLINIETWSHYETVLFNNCMFIFESCFIEMVFSKVILNLDKYNTLRYYGNESIRMFVNMLILFIQRQEYDKASEILAKIEDYQLNDDCLYERCCVSFFDGIIGLINGKEGAEQKCVQILEIFQLLNCKTIHHMFQTYLEAIKHKLS	KEAPTMWLLLLFL
WP_002982409.1	STPY001.D.00113.C001_01718	C	MEIGETVEFIRHSKNISIKQVCGDYLTRQTYYRFIKNNLDISSKKLLYILDNLNVNVDEFLFISNNFKQYKEFIDMDTAKHYFECRNIEGLNHILDSYKDSKSTKEKNLFALVKVLLATLTEEDCLTERTYLSNYLINIETWSHYETVLFNNCMFIFESCFIEMVFSKVILNLDKYNTLRYYGNESIRMFVNMLILFIQRQEYDKASEILAKIEDYQLNDDCLYERCCVSFFDGIIGLINGKEGAEQKCVQILEIFQLLNCKTIHHMFQTYLEAIKHKLS	KEAPTMWLLLLFL
WP_002982409.1	STPY001.D.00114.C001_01701	C	MEIGETVEFIRHSKNISIKQVCGDYLTRQTYYRFIKNNLDISSKKLLYILDNLNVNVDEFLFISNNFKQYKEFIDMDTAKHYFECRNIEGLNHILDSYKDSKSTKEKNLFALVKVLLATLTEEDCLTERTYLSNYLINIETWSHYETVLFNNCMFIFESCFIEMVFSKVILNLDKYNTLRYYGNESIRMFVNMLILFIQRQEYDKASEILAKIEDYQLNDDCLYERCCVSFFDGIIGLINGKEGAEQKCVQILEIFQLLNCKTIHHMFQTYLEAIKHKLS	KEAPTMWLLLLFL
WP_002982409.1	STPY001.D.00115.C001_01642	C	MEIGETVEFIRHSKNISIKQVCGDYLTRQTYYRFIKNNLDISSKKLLYILDNLNVNVDEFLFISNNFKQYKEFIDMDTAKHYFECRNIEGLNHILDSYKDSKSTKEKNLFALVKVLLATLTEEDCLTERTYLSNYLINIETWSHYETVLFNNCMFIFESCFIEMVFSKVILNLDKYNTLRYYGNESIRMFVNMLILFIQRQEYDKASEILAKIEDYQLNDDCLYERCCVSFFDGIIGLINGKEGAEQKCVQILEIFQLLNCKTIHHMFQTYLEAIKHKLS	KEASTMWLLLLFL
WP_002982409.1	STPY001.D.00116.C001_01861	C	MEIGETVEFIRHSKNISIKQVCGDYLTRQTYYRFIKNNLDISSKKLLYILDNLNVNVDEFLFISNNFKQYKEFIDMDTAKHYFECRNIEGLNHILDSYKDSKSTKEKNLFALVKVLLATLTEEDCLTERTYLSNYLINIETWSHYETVLFNNCMFIFESCFIEMVFSKVILNLDKYNTLRYYGNESIRMFVNMLILFIQRQEYDKASEILAKIEDYQLNDDCLYERCCVSFFDGIIGLINGKEGAEQKCVQILEIFQLLNCKTIHHMFQTYLEAIKHKLS	KEAPTMWLLLLFL
WP_002982409.1	STPY001.D.00117.C001_01660	C	MEIGETVEFIRHSKNISIKQVCGDYLTRQTYYRFIKNNLDISSKKLLYILDNLNVNVDEFLFISNNFKQYKEFIDMDTAKHYFECRNIEGLNHILDSYKDSKSTKEKNLFALVKVLLATLTEEDCLTERTYLSNYLINIETWSHYETVLFNNCMFIFESCFIEMVFSKVILNLDKYNTLRYYGNESIRMFVNMLILFIQRQEYDKASEILAKIEDYQLNDDCLYERCCVSFFDGIIGLINGKEGAEQKCVQILEIFQLLNCKTIHHMFQTYLEAIKHKLS	KEAPTMWLLLLFL
WP_002982409.1	STPY001.D.00118.C001_01754	C	MEIGETVEFIRHSKNISIKQVCGDYLTRQTYYRFIKNNLDISSKKLLYILDNLNVNVDEFLFISNNFKQYKEFIDMDTAKHYFECRNIEGLNHILDSYKDSKSTKEKNLFALVKVLLATLTEEDCLTERTYLSNYLINIETWSHYETVLFNNCMFIFESCFIEMVFSKVILNLDKYNTLRYYGNESIRMFVNMLILFIQRQEYDKASEILAKIEDYQLNDDCLYERCCVSFFDGIIGLINGKEGAEQKCVQILEIFQLLNCKTIHHMFQTYLEAIKHKLS	KEAPTMWLLLLFL
WP_002982409.1	STPY001.D.00119.C001_01751	C	MEIGETVEFIRHSKNISIKQVCGDYLTRQTYYRFIKNNLDISSKKLLYILDNLNVNVDEFLFISNNFKQYKEFIDMDTAKHYFECRNIEGLNHILDSYKDSKSTKEKNLFALVKVLLATLTEEDCLTERTYLSNYLINIETWSHYETVLFNNCMFIFESCFIEMVFSKVILNLDKYNTLRYYGNESIRMFVNMLILFIQRQEYDKASEILAKIEDYQLNDDCLYERCCVSFFDGIIGLINGKEGAEQKCVQILEIFQLLNCKTIHHMFQTYLEAIKHKLS	KEAPTMWLLLLFL
WP_002982409.1	STPY001.D.00120.C001_01707	C	MEIGETVEFIRHSKNISIKQVCGDYLTRQTYYRFIKNNLDISSKKLLYILDNLNVNVDEFLFISNNFKQYKEFIDMDTAKHYFECRNIEGLNHILDSYKDSKSTKEKNLFALVKVLLATLTEEDCLTERTYLSNYLINIETWSHYETVLFNNCMFIFESCFIEMVFSKVILNLDKYNTLRYYGNESIRMFVNMLILFIQRQEYDKASEILAKIEDYQLNDDCLYERCCVSFFDGIIGLINGKEGAEQKCVQILEIFQLLNCKTIHHMFQTYLEAIKHKLS	KEAPTMWLLLLFL
WP_002982409.1	STPY001.D.00122.C001_01851	C	MEIGETVEFIRHSKNISIKQVCGDYLTRQTYYRFIKNNLDISSKKLLYILDNLNVNVDEFLFISNNFKQYKEFIDMDTAKHYFECRNIEGLNHILDSYKDSKSTKEKNLFALVKVLLATLTEEDCLTERTYLSNYLINIETWSHYETVLFNNCMFIFESCFIEMVFSKVILNLDKYNTLRYYGNESIRMFVNMLILFIQRQEYDKASEILAKIEDYQLNDDCLYERCCVSFFDGIIGLINGKEGAEQKCVQILEIFQLLNCKTIHHMFQTYLEAIKHKLS	KEAPTMWLLLLFL
WP_002982409.1	STPY001.D.00123.C001_01831	C	MEIGETVEFIRHSKNISIKQVCGDYLTRQTYYRFIKNNLDISSKKLLYILDNLNVNVDEFLFISNNFKQYKEFIDMDTAKHYFECRNIEGLNHILDSYKDSKSTKEKNLFALVKVLLATLTEEDCLTERTYLSNYLINIETWSHYETVLFNNCMFIFESCFIEMVFSKVILNLDKYNTLRYYGNESIRMFVNMLILFIQRQEYDKASEILAKIEDYQLNDDCLYERCCVSFFDGIIGLINGKEGAEQKCVQILEIFQLLNCKTIHHMFQTYLEAIKHKLS	KEAPTMWLLLLFL
WP_002982409.1	STPY001.D.00124.C001_01667	C	MEIGETVEFIRHSKNISIKQVCGDYLTRQTYYRFIKNNLDISSKKLLYILDNLNVNVDEFLFISNNFKQYKEFIDMDTAKHYFECRNIEGLNHILDSYKDSKSTKEKNLFALVKVLLATLTEEDCLTERTYLSNYLINIETWSHYETVLFNNCMFIFESCFIEMVFSKVILNLDKYNTLRYYGNESIRMFVNMLILFIQRQEYDKASEILAKIEDYQLNDDCLYERCCVSFFDGIIGLINGKEGAEQKCVQILEIFQLLNCKTIHHMFQTYLEAIKHKLS	KEAPTMWLLLLFL
WP_002982409.1	STPY001.D.00126.C001_01637	C	MEIGETVEFIRHSKNISIKQVCGDYLTRQTYYRFIKNNLDISSKKLLYILDNLNVNVDEFLFISNNFKQYKEFIDMDTAKHYFECRNIEGLNHILDSYKDSKSTKEKNLFALVKVLLATLTEEDCLTERTYLSNYLINIETWSHYETVLFNNCMFIFESCFIEMVFSKVILNLDKYNTLRYYGNESIRMFVNMLILFIQRQEYDKASEILAKIEDYQLNDDCLYERCCVSFFDGIIGLINGKEGAEQKCVQILEIFQLLNCKTIHHMFQTYLEAIKHKLS	KEAPTMWLLLLFL
WP_002982409.1	STPY001.D.00127.C001_01615	C	MEIGETVEFIRHSKNISIKQVCGDYLTRQTYYRFIKNNLDISSKKLLYILDNLNVNVDEFLFISNNFKQYKEFIDMDTAKHYFECRNIEGLNHILDSYKDSKSTKEKNLFALVKVLLATLTEEDCLTERTYLSNYLINIETWSHYETVLFNNCMFIFESCFIEMVFSKVILNLDKYNTLRYYGNESIRMFVNMLILFIQRQEYDKASEILAKIEDYQLNDDCLYERCCVSFFDGIIGLINGKEGAEQKCVQILEIFQLLNCKTIHHMFQTYLEAIKHKLS	KEAPTMWLLLLFL
WP_002982409.1	STPY001.D.00129.C001_01788	C	MEIGETVEFIRHSKNISIKQVCGDYLTRQTYYRFIKNNLDISSKKLLYILDNLNVNVDEFLFISNNFKQYKEFIDMDTAKHYFECRNIEGLNHILDSYKDSKSTKEKNLFALVKVLLATLTEEDCLTERTYLSNYLINIETWSHYETVLFNNCMFIFESCFIEMVFSKVILNLDKYNTLRYYGNESIRMFVNMLILFIQRQEYDKASEILAKIEDYQLNDDCLYERCCVSFFDGIIGLINGKEGAEQKCVQILEIFQLLNCKTIHHMFQTYLEAIKHKLS	KEAPTMWLLLLFL
WP_002982409.1	STPY001.D.00131.C001_01635	C	MEIGETVEFIRHSKNISIKQVCGDYLTRQTYYRFIKNNLDISSKKLLYILDNLNVNVDEFLFISNNFKQYKEFIDMDTAKHYFECRNIEGLNHILDSYKDSKSTKEKNLFALVKVLLATLTEEDCLTERTYLSNYLINIETWSHYETVLFNNCMFIFESCFIEMVFSKVILNLDKYNTLRYYGNESIRMFVNMLILFIQRQEYDKASEILAKIEDYQLNDDCLYERCCVSFFDGIIGLINGKEGAEQKCVQILEIFQLLNCKTIHHMFQTYLEAIKHKLS	KEAPTMWLLLLFL
WP_002982409.1	STPY001.D.00132.C001_01813	C	MEIGETVEFIRHSKNISIKQVCGDYLTRQTYYRFIKNNLDISSKKLLYILDNLNVNVDEFLFISNNFKQYKEFIDMDTAKHYFECRNIEGLNHILDSYKDSKSTKEKNLFALVKVLLATLTEEDCLTERTYLSNYLINIETWSHYETVLFNNCMFIFESCFIEMVFSKVILNLDKYNTLRYYGNESIRMFVNMLILFIQRQEYDKASEILAKIEDYQLNDDCLYERCCVSFFDGIIGLINGKEGAEQKCVQILEIFQLLNCKTIHHMFQTYLEAIKHKLS	KEAPTMWLLLLFL
WP_002982409.1	STPY001.D.00133.C001_01712	C	MEIGETVEFIRHSKNISIKQVCGDYLTRQTYYRFIKNNLDISSKKLLYILDNLNVNVDEFLFISNNFKQYKEFIDMDTAKHYFECRNIEGLNHILDSYKDSKSTKEKNLFALVKVLLATLTEEDCLTERTYLSNYLINIETWSHYETVLFNNCMFIFESCFIEMVFSKVILNLDKYNTLRYYGNESIRMFVNMLILFIQRQEYDKASEILAKIEDYQLNDDCLYERCCVSFFDGIIGLINGKEGAEQKCVQILEIFQLLNCKTIHHMFQTYLEAIKHKLS	KEAPTMWLLLLFL
WP_002982409.1	STPY001.D.00134.C001_01753	C	MEIGETVEFIRHSKNISIKQVCGDYLTRQTYYRFIKNNLDISSKKLLYILDNLNVNVDEFLFISNNFKQYKEFIDMDTAKHYFECRNIEGLNHILDSYKDSKSTKEKNLFALVKVLLATLTEEDCLTERTYLSNYLINIETWSHYETVLFNNCMFIFESCFIEMVFSKVILNLDKYNTLRYYGNESIRMFVNMLILFIQRQEYDKASEILAKIEDYQLNDDCLYERCCVSFFDGIIGLINGKEGAEQKCVQILEIFQLLNCKTIHHMFQTYLEAIKHKLS	KEAPTMWLLLLFL
WP_002982409.1	STPY001.D.00136.C001_01812	C	MEIGETVEFIRHSKNISIKQVCGDYLTRQTYYRFIKNNLDISSKKLLYILDNLNVNVDEFLFISNNFKQYKEFIDMDTAKHYFECRNIEGLNHILDSYKDSKSTKEKNLFALVKVLLATLTEEDCLTERTYLSNYLINIETWSHYETVLFNNCMFIFESCFIEMVFSKVILNLDKYNTLRYYGNESIRMFVNMLILFIQRQEYDKASEILAKIEDYQLNDDCLYERCCVSFFDGIIGLINGKEGAEQKCVQILEIFQLLNCKTIHHMFQTYLEAIKHKLS	KEAPTMWLLLLFL
WP_002982409.1	STPY001.D.00138.C001_01649	C	MEIGETVEFIRHSKNISIKQVCGDYLTRQTYYRFIKNNLDISSKKLLYILDNLNVNVDEFLFISNNFKQYKEFIDMDTAKHYFECRNIEGLNHILDSYKDSKSTKEKNLFALVKVLLATLTEEDCLTERTYLSNYLINIETWSHYETVLFNNCMFIFESCFIEMVFSKVILNLDKYNTLRYYGNESIRMFVNMLILFIQRQEYDKASEILAKIEDYQLNDDCLYERCCVSFFDGIIGLINGKEGAEQKCVQILEIFQLLNCKTIHHMFQTYLEAIKHKLS	KEAPTMWLLLLFL
WP_002982409.1	STPY001.D.00139.C001_01738	C	MEIGETVEFIRHSKNISIKQVCGDYLTRQTYYRFIKNNLDISSKKLLYILDNLNVNVDEFLFISNNFKQYKEFIDMDTAKHYFECRNIEGLNHILDSYKDSKSTKEKNLFALVKVLLATLTEEDCLTERTYLSNYLINIETWSHYETVLFNNCMFIFESCFIEMVFSKVILNLDKYNTLRYYGNESIRMFVNMLILFIQRQEYDKASEILAKIEDYQLNDDCLYERCCVSFFDGIIGLINGKEGAEQKCVQILEIFQLLNCKTIHHMFQTYLEAIKHKLS	KEAPTMWLLLLFL
WP_002982409.1	STPY001.D.00141.C001_01717	C	MEIGETVEFIRHSKNISIKQVCGDYLTRQTYYRFIKNNLDISSKKLLYILDNLNVNVDEFLFISNNFKQYKEFIDMDTAKHYFECRNIEGLNHILDSYKDSKSTKEKNLFALVKVLLATLTEEDCLTERTYLSNYLINIETWSHYETVLFNNCMFIFESCFIEMVFSKVILNLDKYNTLRYYGNESIRMFVNMLILFIQRQEYDKASEILAKIEDYQLNDDCLYERCCVSFFDGIIGLINGKEGAEQKCVQILEIFQLLNCKTIHHMFQTYLEAIKHKLS	KEAPTMWLLLLFL
WP_002982409.1	STPY001.D.00142.C001_01840	C	MEIGETVEFIRHSKNISIKQVCGDYLTRQTYYRFIKNNLDISSKKLLYILDNLNVNVDEFLFISNNFKQYKEFIDMDTAKHYFECRNIEGLNHILDSYKDSKSTKEKNLFALVKVLLATLTEEDCLTERTYLSNYLINIETWSHYETVLFNNCMFIFESCFIEMVFSKVILNLDKYNTLRYYGNESIRMFVNMLILFIQRQEYDKASEILAKIEDYQLNDDCLYERCCVSFFDGIIGLINGKEGAEQKCVQILEIFQLLNCKTIHHMFQTYLEAIKHKLS	KEAPTMWLLLLFL
WP_002982409.1	STPY001.D.00143.C001_01654	C	MEIGETVEFIRHSKNISIKQVCGDYLTRQTYYRFIKNNLDISSKKLLYILDNLNVNVDEFLFISNNFKQYKEFIDMDTAKHYFECRNIEGLNHILDSYKDSKSTKEKNLFALVKVLLATLTEEDCLTERTYLSNYLINIETWSHYETVLFNNCMFIFESCFIEMVFSKVILNLDKYNTLRYYGNESIRMFVNMLILFIQRQEYDKASEILAKIEDYQLNDDCLYERCCVSFFDGIIGLINGKEGAEQKCVQILEIFQLLNCKTIHHMFQTYLEAIKHKLS	KEAPTMWLLLLFL
WP_002982409.1	STPY001.D.00145.C001_01649	C	MEIGETVEFIRHSKNISIKQVCGDYLTRQTYYRFIKNNLDISSKKLLYILDNLNVNVDEFLFISNNFKQYKEFIDMDTAKHYFECRNIEGLNHILDSYKDSKSTKEKNLFALVKVLLATLTEEDCLTERTYLSNYLINIETWSHYETVLFNNCMFIFESCFIEMVFSKVILNLDKYNTLRYYGNESIRMFVNMLILFIQRQEYDKASEILAKIEDYQLNDDCLYERCCVSFFDGIIGLINGKEGAEQKCVQILEIFQLLNCKTIHHMFQTYLEAIKHKLS	KEAPTMWLLLLFL
WP_002982409.1	STPY001.D.00146.C001_01677	C	MEIGETVEFIRHSKNISIKQVCGDYLTRQTYYRFIKNNLDISSKKLLYILDNLNVNVDEFLFISNNFKQYKEFIDMDTAKHYFECRNIEGLNHILDSYKDSKSTKEKNLFALVKVLLATLTEEDCLTERTYLSNYLINIETWSHYETVLFNNCMFIFESCFIEMVFSKVILNLDKYNTLRYYGNESIRMFVNMLILFIQRQEYDKASEILAKIEDYQLNDDCLYERCCVSFFDGIIGLINGKEGAEQKCVQILEIFQLLNCKTIHHMFQTYLEAIKHKLS	KEAPTMWLLLLFL
WP_002982409.1	STPY001.D.00147.C001_01623	C	MEIGETVEFIRHSKNISIKQVCGDYLTRQTYYRFIKNNLDISSKKLLYILDNLNVNVDEFLFISNNFKQYKEFIDMDTAKHYFECRNIEGLNHILDSYKDSKSTKEKNLFALVKVLLATLTEEDCLTERTYLSNYLINIETWSHYETVLFNNCMFIFESCFIEMVFSKVILNLDKYNTLRYYGNESIRMFVNMLILFIQRQEYDKASEILAKIEDYQLNDDCLYERCCVSFFDGIIGLINGKEGAEQKCVQILEIFQLLNCKTIHHMFQTYLEAIKHKLS	KEAPTMWLLLLFL
WP_002982409.1	STPY001.D.00148.C001_01754	C	MEIGETVEFIRHSKNISIKQVCGDYLTRQTYYRFIKNNLDISSKKLLYILDNLNVNVDEFLFISNNFKQYKEFIDMDTAKHYFECRNIEGLNHILDSYKDSKSTKEKNLFALVKVLLATLTEEDCLTERTYLSNYLINIETWSHYETVLFNNCMFIFESCFIEMVFSKVILNLDKYNTLRYYGNESIRMFVNMLILFIQRQEYDKASEILAKIEDYQLNDDCLYERCCVSFFDGIIGLINGKEGAEQKCVQILEIFQLLNCKTIHHMFQTYLEAIKHKLS	KEAPTMWLLLLFL
WP_002982409.1	STPY001.D.00149.C001_01831	C	MEIGETVEFIRHSKNISIKQVCGDYLTRQTYYRFIKNNLDISSKKLLYILDNLNVNVDEFLFISNNFKQYKEFIDMDTAKHYFECRNIEGLNHILDSYKDSKSTKEKNLFALVKVLLATLTEEDCLTERTYLSNYLINIETWSHYETVLFNNCMFIFESCFIEMVFSKVILNLDKYNTLRYYGNESIRMFVNMLILFIQRQEYDKASEILAKIEDYQLNDDCLYERCCVSFFDGIIGLINGKEGAEQKCVQILEIFQLLNCKTIHHMFQTYLEAIKHKLS	KEAPTMWLLLLFL
WP_002982409.1	STPY001.D.00150.C001_01712	C	MEIGETVEFIRHSKNISIKQVCGDYLTRQTYYRFIKNNLDISSKKLLYILDNLNVNVDEFLFISNNFKQYKEFIDMDTAKHYFECRNIEGLNHILDSYKDSKSTKEKNLFALVKVLLATLTEEDCLTERTYLSNYLINIETWSHYETVLFNNCMFIFESCFIEMVFSKVILNLDKYNTLRYYGNESIRMFVNMLILFIQRQEYDKASEILAKIEDYQLNDDCLYERCCVSFFDGIIGLINGKEGAEQKCVQILEIFQLLNCKTIHHMFQTYLEAIKHKLS	KEAPTMWLLLLFL
WP_002982409.1	STPY001.D.00151.C001_01813	C	MEIGETVEFIRHSKNISIKQVCGDYLTRQTYYRFIKNNLDISSKKLLYILDNLNVNVDEFLFISNNFKQYKEFIDMDTAKHYFECRNIEGLNHILDSYKDSKSTKEKNLFALVKVLLATLTEEDCLTERTYLSNYLINIETWSHYETVLFNNCMFIFESCFIEMVFSKVILNLDKYNTLRYYGNESIRMFVNMLILFIQRQEYDKASEILAKIEDYQLNDDCLYERCCVSFFDGIIGLINGKEGAEQKCVQILEIFQLLNCKTIHHMFQTYLEAIKHKLS	KEAPTMWLLLLFL
WP_002982409.1	STPY001.D.00152.C001_01797	C	MEIGETVEFIRHSKNISIKQVCGDYLTRQTYYRFIKNNLDISSKKLLYILDNLNVNVDEFLFISNNFKQYKEFIDMDTAKHYFECRNIEGLNHILDSYKDSKSTKEKNLFALVKVLLATLTEEDCLTERTYLSNYLINIETWSHYETVLFNNCMFIFESCFIEMVFSKVILNLDKYNTLRYYGNESIRMFVNMLILFIQRQEYDKASEILAKIEDYQLNDDCLYERCCVSFFDGIIGLINGKEGAEQKCVQILEIFQLLNCKTIHHMFQTYLEAIKHKLS	KEAPTMWLLLLFL
WP_002982409.1	STPY001.D.00153.C001_01698	C	MEIGETVEFIRHSKNISIKQVCGDYLTRQTYYRFIKNNLDISSKKLLYILDNLNVNVDEFLFISNNFKQYKEFIDMDTAKHYFECRNIEGLNHILDSYKDSKSTKEKNLFALVKVLLATLTEEDCLTERTYLSNYLINIETWSHYETVLFNNCMFIFESCFIEMVFSKVILNLDKYNTLRYYGNESIRMFVNMLILFIQRQEYDKASEILAKIEDYQLNDDCLYERCCVSFFDGIIGLINGKEGAEQKCVQILEIFQLLNCKTIHHMFQTYLEAIKHKLS	KEAPTMWLLLLFL
WP_002982409.1	STPY001.D.00154.C001_01622	C	MEIGETVEFIRHSKNISIKQVCGDYLTRQTYYRFIKNNLDISSKKLLYILDNLNVNVDEFLFISNNFKQYKEFIDMDTAKHYFECRNIEGLNHILDSYKDSKSTKEKNLFALVKVLLATLTEEDCLTERTYLSNYLINIETWSHYETVLFNNCMFIFESCFIEMVFSKVILNLDKYNTLRYYGNESIRMFVNMLILFIQRQEYDKASEILAKIEDYQLNDDCLYERCCVSFFDGIIGLINGKEGAEQKCVQILEIFQLLNCKTIHHMFQTYLEAIKHKLS	KEAPTMWLLLLFL
WP_002982409.1	STPY001.D.00155.C001_01866	C	MEIGETVEFIRHSKNISIKQVCGDYLTRQTYYRFIKNNLDISSKKLLYILDNLNVNVDEFLFISNNFKQYKEFIDMDTAKHYFECRNIEGLNHILDSYKDSKSTKEKNLFALVKVLLATLTEEDCLTERTYLSNYLINIETWSHYETVLFNNCMFIFESCFIEMVFSKVILNLDKYNTLRYYGNESIRMFVNMLILFIQRQEYDKASEILAKIEDYQLNDDCLYERCCVSFFDGIIGLINGKEGAEQKCVQILEIFQLLNCKTIHHMFQTYLEAIKHKLS	KEAPTMWLLLLFL
WP_002982409.1	STPY001.D.00156.C001_01179	C	MEIGETVEFIRHSKNISIKQVCGDYLTRQTYYRFIKNNLDISSKKLLYILDNLNVNVDEFLFISNNFKQYKEFIDMDTAKHYFECRNIEGLNHILDSYKDSKSTKEKNLFALVKVLLATLTEEDCLTERTYLSNYLINIETWSHYETVLFNNCMFIFESCFIEMVFSKVILNLDKYNTLRYYGNESIRMFVNMLILFIQRQEYDKASEILAKIEDYQLNDDCLYERCCVSFFDGIIGLINGKEGAEQKCVQILEIFQLLNCKTIHHMFQTYLEAIKHKLS	KEAPTMWLLLLFL
WP_002991259.1	STPY001.D.00008.C001_01738	C	MEIGETVEFIRHSKNISIKQVCGDYLTRQTYYRFIKNNLDISSKKLLYILDNLNVNVDEFLFISNNFKQYKEFIDMDTAKHYFECRNIDGLNHILDSYKDSKSTKEKNLFALVKVLLATLTEEDCLTERTYLSNYLINIETWSHYETVLFNNCMFIFESCFIEMVFSKVILNLDKYNTLRYYGNESIRMFVNMLILFIQRQEYDKASEILAKIEDYQLNDDCLYERCCVSFFDGIIGLINGKEGAEQKCVQILEIFQLLNCKTIHHMFQTYLEAIKHKLS	KEAPTMWLLLLFL
WP_002991259.1	STPY001.D.00010.C001_01750	C	MEIGETVEFIRHSKNISIKQVCGDYLTRQTYYRFIKNNLDISSKKLLYILDNLNVNVDEFLFISNNFKQYKEFIDMDTAKHYFECRNIDGLNHILDSYKDSKSTKEKNLFALVKVLLATLTEEDCLTERTYLSNYLINIETWSHYETVLFNNCMFIFESCFIEMVFSKVILNLDKYNTLRYYGNESIRMFVNMLILFIQRQEYDKASEILAKIEDYQLNDDCLYERCCVSFFDGIIGLINGKEGAEQKCVQILEIFQLLNCKTIHHMFQTYLEAIKHKLS	KEAPTMWLLLLFL
WP_002991259.1	STPY001.D.00023.C001_01857	C	MEIGETVEFIRHSKNISIKQVCGDYLTRQTYYRFIKNNLDISSKKLLYILDNLNVNVDEFLFISNNFKQYKEFIDMDTAKHYFECRNIDGLNHILDSYKDSKSTKEKNLFALVKVLLATLTEEDCLTERTYLSNYLINIETWSHYETVLFNNCMFIFESCFIEMVFSKVILNLDKYNTLRYYGNESIRMFVNMLILFIQRQEYDKASEILAKIEDYQLNDDCLYERCCVSFFDGIIGLINGKEGAEQKCVQILEIFQLLNCKTIHHMFQTYLEAIKHKLS	KEAPTMWLLLLFL
WP_002991259.1	STPY001.D.00058.C001_01860	C	MEIGETVEFIRHSKNISIKQVCGDYLTRQTYYRFIKNNLDISSKKLLYILDNLNVNVDEFLFISNNFKQYKEFIDMDTAKHYFECRNIDGLNHILDSYKDSKSTKEKNLFALVKVLLATLTEEDCLTERTYLSNYLINIETWSHYETVLFNNCMFIFESCFIEMVFSKVILNLDKYNTLRYYGNESIRMFVNMLILFIQRQEYDKASEILAKIEDYQLNDDCLYERCCVSFFDGIIGLINGKEGAEQKCVQILEIFQLLNCKTIHHMFQTYLEAIKHKLS	KEAPTMWLLLLFL
WP_002991259.1	STPY001.D.00063.C001_01774	C	MEIGETVEFIRHSKNISIKQVCGDYLTRQTYYRFIKNNLDISSKKLLYILDNLNVNVDEFLFISNNFKQYKEFIDMDTAKHYFECRNIDGLNHILDSYKDSKSTKEKNLFALVKVLLATLTEEDCLTERTYLSNYLINIETWSHYETVLFNNCMFIFESCFIEMVFSKVILNLDKYNTLRYYGNESIRMFVNMLILFIQRQEYDKASEILAKIEDYQLNDDCLYERCCVSFFDGIIGLINGKEGAEQKCVQILEIFQLLNCKTIHHMFQTYLEAIKHKLS	KEAPTMWLLLLFL
WP_002991259.1	STPY001.D.00097.C001_01805	C	MEIGETVEFIRHSKNISIKQVCGDYLTRQTYYRFIKNNLDISSKKLLYILDNLNVNVDEFLFISNNFKQYKEFIDMDTAKHYFECRNIDGLNHILDSYKDSKSTKEKNLFALVKVLLATLTEEDCLTERTYLSNYLINIETWSHYETVLFNNCMFIFESCFIEMVFSKVILNLDKYNTLRYYGNESIRMFVNMLILFIQRQEYDKASEILAKIEDYQLNDDCLYERCCVSFFDGIIGLINGKEGAEQKCVQILEIFQLLNCKTIHHMFQTYLEAIKHKLS	KEAPTMWLLLLFL
WP_002991259.1	STPY001.D.00104.C001_01688	C	MEIGETVEFIRHSKNISIKQVCGDYLTRQTYYRFIKNNLDISSKKLLYILDNLNVNVDEFLFISNNFKQYKEFIDMDTAKHYFECRNIDGLNHILDSYKDSKSTKEKNLFALVKVLLATLTEEDCLTERTYLSNYLINIETWSHYETVLFNNCMFIFESCFIEMVFSKVILNLDKYNTLRYYGNESIRMFVNMLILFIQRQEYDKASEILAKIEDYQLNDDCLYERCCVSFFDGIIGLINGKEGAEQKCVQILEIFQLLNCKTIHHMFQTYLEAIKHKLS	KEAPTMWLLLLFL
WP_002991259.1	STPY001.D.00140.C001_01686	C	MEIGETVEFIRHSKNISIKQVCGDYLTRQTYYRFIKNNLDISSKKLLYILDNLNVNVDEFLFISNNFKQYKEFIDMDTAKHYFECRNIDGLNHILDSYKDSKSTKEKNLFALVKVLLATLTEEDCLTERTYLSNYLINIETWSHYETVLFNNCMFIFESCFIEMVFSKVILNLDKYNTLRYYGNESIRMFVNMLILFIQRQEYDKASEILAKIEDYQLNDDCLYERCCVSFFDGIIGLINGKEGAEQKCVQILEIFQLLNCKTIHHMFQTYLEAIKHKLS	KEAPTMWLLLLFL
WP_111705281.1	STPY001.D.00137.C001_01744	C	MEIGETVEFIRHSKNISIKQVCGDYLTRQTYYRFIKNNLDISSKKLLYILDNLNVNVDEFLFISNNFKQYKEFIDMDTAKHYFECRNIEGLNYILDSYKDSKSTKEKNLFALVKVLLATLTEEDCLTERTYLSNYLINIETWSHYETVLFNNCMFIFETCFIEMVFSKVILNLDKYNTLRYYGNESIRMFVNMLILFIQRQEYDKASEILAKIEDYQLNDDCLYERCCVSFFDGIIGLINGKEGAEQKCVQILEIFQLLNCKTIHHMFQTYLEAIKHKLS	KEASTMWLLLLFL
WP_111705817.1	STPY001.D.00144.C001_01687	C	MEIGETVEFIRHSKNISIKQVCGDYLTRQTYYRFIKNNLDISSKKLLYILDNLNVNVDEFLFISNNFKQYKEFIDMDTAKHYFECRNIEGLNHILDPYKDSKSTKEKNLFALVKVLLATLTEEDCLTERTYLSNYLINIETWSHYETVLFNNCMFIFESCFIEMVFSKVILNLDKYNTLRYYGNESIRMFVNMLILFIQRQEYDKASEILAKIEDYQLNDDCLYERCCVSFFDGIIGLINGKEGAEQKCVQILEIFQLLNCKTIHHMFQTYLEAIKHKLS	KEAPTMWLLLLFL
WP_011018281.1	STPY001.D.00002.C001_01856	C	MEIGETVEFIRHSKNISIKQVCGDYLTRQTYYRFIKNNLDISSKKLLYILDNLNVNVDEFLFISNNFKQYKEFIDMDTAKHYFECRNIEGLNHILDSYKDSKSTKEKNLFALVKVLLATLTEEDCLTERTYLSNYLINIETWSHYETVLFNNCMFIFESCFIEMVFSKVILNLDKYNTLRYYGNESIRMFVNMLILFIQRQEYDKASEILAKIEDYQLNDDCLYERRCVSFFDGIIGLINGKEGAEQKCVQILEIFQLLNCKTIHHMFQTYLEAIKHKLS	KEAPTMWLLLLFL
WP_011018281.1	STPY001.D.00135.C001_01818	C	MEIGETVEFIRHSKNISIKQVCGDYLTRQTYYRFIKNNLDISSKKLLYILDNLNVNVDEFLFISNNFKQYKEFIDMDTAKHYFECRNIEGLNHILDSYKDSKSTKEKNLFALVKVLLATLTEEDCLTERTYLSNYLINIETWSHYETVLFNNCMFIFESCFIEMVFSKVILNLDKYNTLRYYGNESIRMFVNMLILFIQRQEYDKASEILAKIEDYQLNDDCLYERRCVSFFDGIIGLINGKEGAEQKCVQILEIFQLLNCKTIHHMFQTYLEAIKHKLS	KEAPTMWLLLLFL
WP_061046292.1	STPY001.D.00041.C001_00934	C	MEIGETVEFIRHSKNISIKQVCGDYLTRQTYYRFIKNNLDISSKKLLYILDNLNVNVDEFLFISNNFKQYKEFIDMDTAKHYFECRNIEGLNHILDSYKDSKSTKEKNLFALVKVLLATLTEEDCLTERTYLSNYLINIETWSHYETVLFNNCMFIFESCFIEMVFSKVILNLDKYNTLRYYGNESIRMFVNMLILFIQRQEYDKASEILAKIEDYQLNNDCLYERCCVSFFDGIIGLINGKEGAEQKCVQILEIFQLLNCKTIHHMFQTYLEAIKHKLS	KEAPTMWLLLLFL
WP_011529068.1	STPY001.D.00011.C001_01834	C	MEIGETVEFIRHSKNISIKQVCGDYLTRQTYYRFIKNNLDISSKKLLYILDNLNVNVDEFLFISNNFKQYKEFIDMDTAKHYFECRNIEGLNHILDSYKDSKSTKEKNLFALVKVSLATLTEEDCLTERTYLSNYLINIETWSHYETVLFNNCMFIFESCFIEMVFSKVILNLDKYNTLRYYGNESIRMFVNMLILFIQRQEYDKASEILAKIEDYQLNDDCLYERCCVSFFDGIIGLINGKEGAEQKCVQILEIFQLLNCKTIHHMFQTYLEAIKHKLS	KEAPTMWLLLLFL
WP_060388544.1	STPY001.D.00061.C001_01815	C	MEIGETVEFIRHSKNISIKQVCGDYLTRQTYYRFIKNNLDISSKKLLYILDNLNVNVDEFLFISNNFKQYKEFIDMDTAKHYFECRNIEGLNHILDSYKDSKSIKEKNLFALVKVLLATLTEEDCLTERTYLSNYLINIETWSHYETVLFNNCMFIFESCFIEMVFSKVILNLDKYNTLRYYGNESIRMFVNMLILFIQRQEYDKASEILAKIEDYQLNDDCLYERCCVSFFDGIIGLINGKEGAEQKCVQILEIFQLLNCKTIHHMFQTYLEAIKHKLS	KEAPTMWLLLLFL
WP_060388544.1	STPY001.D.00064.C001_01814	C	MEIGETVEFIRHSKNISIKQVCGDYLTRQTYYRFIKNNLDISSKKLLYILDNLNVNVDEFLFISNNFKQYKEFIDMDTAKHYFECRNIEGLNHILDSYKDSKSIKEKNLFALVKVLLATLTEEDCLTERTYLSNYLINIETWSHYETVLFNNCMFIFESCFIEMVFSKVILNLDKYNTLRYYGNESIRMFVNMLILFIQRQEYDKASEILAKIEDYQLNDDCLYERCCVSFFDGIIGLINGKEGAEQKCVQILEIFQLLNCKTIHHMFQTYLEAIKHKLS	KEAPTMWLLLLFL
WP_060388544.1	STPY001.D.00065.C001_01815	C	MEIGETVEFIRHSKNISIKQVCGDYLTRQTYYRFIKNNLDISSKKLLYILDNLNVNVDEFLFISNNFKQYKEFIDMDTAKHYFECRNIEGLNHILDSYKDSKSIKEKNLFALVKVLLATLTEEDCLTERTYLSNYLINIETWSHYETVLFNNCMFIFESCFIEMVFSKVILNLDKYNTLRYYGNESIRMFVNMLILFIQRQEYDKASEILAKIEDYQLNDDCLYERCCVSFFDGIIGLINGKEGAEQKCVQILEIFQLLNCKTIHHMFQTYLEAIKHKLS	KEAPTMWLLLLFL
WP_011681339.1	STTH001.D.00015.C001_01560	C	MDSNELLKLGEFYKELRIARKVKQKDVAKNKLSVSQLSKFESGQTMLSADKMLEVIEGINLTFSEFGFALRDYKPTQHQLLMNKISKLSAENDKQSLLKLLDKYKESQLLYDKLNTLVIKNAIHLIDRDFTLSLDDSKFLSNYLFDIEDWTAYEIHLFGNTMPFLSDTDLLFLGKELVSRSEIYSPLLDFRKALKYTYLNLISELVERRLTTHFNFFVNQLRMILDVFDTFEIILLNFLVLVYSYLIENSVNLEEVEQYILKVSEIEQLGLSKILEQRLSQYLRTNQKGER	MKKVIAIFLFIQTVVVIDIIIFPPFG
WP_011681339.1	STTH001.D.00017.C001_01326	C	MDSNELLKLGEFYKELRIARKVKQKDVAKNKLSVSQLSKFESGQTMLSADKMLEVIEGINLTFSEFGFALRDYKPTQHQLLMNKISKLSAENDKQSLLKLLDKYKESQLLYDKLNTLVIKNAIHLIDRDFTLSLDDSKFLSNYLFDIEDWTAYEIHLFGNTMPFLSDTDLLFLGKELVSRSEIYSPLLDFRKALKYTYLNLISELVERRLTTHFNFFVNQLRMILDVFDTFEIILLNFLVLVYSYLIENSVNLEEVEQYILKVSEIEQLGLSKILEQRLSQYLRTNQKGER	MKKVIAIFLFIQTVVVIDIIIFPPFG
WP_011681339.1	STTH001.D.00019.C001_01293	C	MDSNELLKLGEFYKELRIARKVKQKDVAKNKLSVSQLSKFESGQTMLSADKMLEVIEGINLTFSEFGFALRDYKPTQHQLLMNKISKLSAENDKQSLLKLLDKYKESQLLYDKLNTLVIKNAIHLIDRDFTLSLDDSKFLSNYLFDIEDWTAYEIHLFGNTMPFLSDTDLLFLGKELVSRSEIYSPLLDFRKALKYTYLNLISELVERRLTTHFNFFVNQLRMILDVFDTFEIILLNFLVLVYSYLIENSVNLEEVEQYILKVSEIEQLGLSKILEQRLSQYLRTNQKGER	MKKVIAIFLFIQTVVVIDIIIFPPFG
WP_011681339.1	STTH001.D.00020.C001_01288	C	MDSNELLKLGEFYKELRIARKVKQKDVAKNKLSVSQLSKFESGQTMLSADKMLEVIEGINLTFSEFGFALRDYKPTQHQLLMNKISKLSAENDKQSLLKLLDKYKESQLLYDKLNTLVIKNAIHLIDRDFTLSLDDSKFLSNYLFDIEDWTAYEIHLFGNTMPFLSDTDLLFLGKELVSRSEIYSPLLDFRKALKYTYLNLISELVERRLTTHFNFFVNQLRMILDVFDTFEIILLNFLVLVYSYLIENSVNLEEVEQYILKVSEIEQLGLSKILEQRLSQYLRTNQKGER	MKKVIAIFLFIQTVVVIDIIIFPPFG
WP_011681339.1	STTH001.D.00024.C001_00356	C	MDSNELLKLGEFYKELRIARKVKQKDVAKNKLSVSQLSKFESGQTMLSADKMLEVIEGINLTFSEFGFALRDYKPTQHQLLMNKISKLSAENDKQSLLKLLDKYKESQLLYDKLNTLVIKNAIHLIDRDFTLSLDDSKFLSNYLFDIEDWTAYEIHLFGNTMPFLSDTDLLFLGKELVSRSEIYSPLLDFRKALKYTYLNLISELVERRLTTHFNFFVNQLRMILDVFDTFEIILLNFLVLVYSYLIENSVNLEEVEQYILKVSEIEQLGLSKILEQRLSQYLRTNQKGER	MKKVIAIFLFIQTVVVIDIIIFPPFG

## Sheet: AimR+Pheromone+Anotation
NCI accession	Protein code	Location	Protein sequence	Propeptide Sequence
WP_044741826.1	ANSP003.D.00001.P002_00029	PhagePlasmid	MYKLMQQIEEDAKKKKISKTLIAKELRVSNAAVSAYFNPRPNRPIINFFQYTRLLKIIYGCYREDLLIEYWKRVSRKVSREALEWAYVNGKLDLLRFLVDKELLKEYSDPFAKVYLLMLMRSKKEISAAQFLYEVEKMRGTLSEEKGVIEAQVLLDICLLYALCDSACYALILEYNSFLKEKIPKIKNDYLRKAFSARAQKITAHSCLKRNKINECERIATEMISEEYRDKFPLYYNSALLFLSEVYVFSDYQKSISYIKRALGMLDELKGFSKREFELKSTHDFIQIVNGNYNELYLNSLAEKAHYLARQGSEQKRQEALEILEELRRKNGNLSAFQLYYKALATRDAHDMRIAQEAFYQCGDQYYVRLTQNKSYF	MKKFVVALVAVLAFGLVGSATTYLGTSSEKAFVVYPMKQDPGGGL*
WP_044745081.1	ANSP002.D.00001.C001_03208	C	MGNFVQKMNQERTQQEDPALQCTQMLDKQIHEYVPENQSMHFHHFLSMSCLLFDTDHQSSFIIDYCLNNKNDEAVREAIEWAANNGLYELVSSLAELYPSCFSDLYLLCLKKKNAEISPVQLYNELEKMKFRLGKEAEVPEVLVLVKIMSLYSFLSLHSYGLILPVAAEAFNEAEFIKNSYIKESYMIRIKEIMAIYYTKQSHLQDAISIAQETINLENFRKFPFFVNSMLHLLAEIYVYDDYNKSIYYIEKAIEHFKEIGSSERFLDYEHALYATHDFIKITNGMHQNLYLTDKAEKAHYLARQPDAFSKERALYLLEEIAKENGKLSPFHLCYKALALGDLRLMKFAETEFLKNGELFHVRLPRRYLKAMEQ
WP_044745081.1	ANSP003.D.00001.C001_02174	C	MGNFVQKMNQERTQQEDPALQCTQMLDKQIHEYVPENQSMHFHHFLSMSCLLFDTDHQSSFIIDYCLNNKNDEAVREAIEWAANNGLYELVSSLAELYPSCFSDLYLLCLKKKNAEISPVQLYNELEKMKFRLGKEAEVPEVLVLVKIMSLYSFLSLHSYGLILPVAAEAFNEAEFIKNSYIKESYMIRIKEIMAIYYTKQSHLQDAISIAQETINLENFRKFPFFVNSMLHLLAEIYVYDDYNKSIYYIEKAIEHFKEIGSSERFLDYEHALYATHDFIKITNGMHQNLYLTDKAEKAHYLARQPDAFSKERALYLLEEIAKENGKLSPFHLCYKALALGDLRLMKFAETEFLKNGELFHVRLPRRYLKAMEQ
WP_015010761.1	AMXY001.D.00001.C001_02098	C	MSIKPSQVKFKDAHQYLSWLQLNSDINTHPDKLKAFFVSTNDLYSQCIGLEFLLMNGFLPEFEQLLERNRNSRSKVNREWAFIYDLFLMKQKRVRSKSQLLELVQHFNTEDAALQCIQLFLEIALYFDIFEYGILANRLEELIRKLYAVTDPILKPLFKQRMNMVLFHHYWKRNEMVLARKYGFDALVNTTNIRYLANLHINLSLSYIFEDFELANYHLDETIRIAKENNLPRLITSVENNTRPFIYAHFNIPNQLDTPIKSEQAHLALARGDFSTAQRILSEVTEDTPFTKYYIGRAFQNRRILLQSYNEFLEQRSDHFFARLPLTALRTL	MLRKIAKVIVTLMFVRMLSVMQLELTPSVEAASVKASDPEHGEIFSDPEHGEIFSDPEHGEIFSDPEHGEIF*
WP_069355633.1	BATH002.D.00036.C001_02856	Prophage	MQVLLDLNDMQECLKSNGYTNRKLATRFKVTHTTVNSYFKKQGKFDFMHLVDALKLYKPKNVDFRRECIKECIPTLSHKNLKLALEVLDMFGEYDLQDLVIQRIMSFKTNKNKSEEEKKKGNSKTVRINLVPLYKTLRERSENTTTPKRFFEKVDKMRKNQKYSDNELVIISVLNTIYSFFDLGNYKMVNEHIQQLLPDILGIKCHTLRDSLLLRIKEMEVFVALHENNLDESRELCFEIINDQSNCYVSTKAVAYCKIGESYVFSDYQNAKEYMEKSLNIIGVPVNKKLEVRREKVLNTLLFLRIYHEKDLHTINPENLDDAEKAFLYVKLGENQKAIKILQALQNTNGYLSSFQLYYMGLAVGGEEGKKYLEMSIESFSKSGDYFYIFLPKTALKCYN	MKNKLLKIVFTIATVACLSITAFQVTEKDKVQSAKEQKTTLYMIDPGPGGG*
WP_001197709.1	BACE002.D.00005.C001_02626	Prophage	MQVLLDLNDMQECLKSNGYTNRKLATRFKVTHTTVNSYFKKQGKFDFMHLVDALKLYKPKNVDFRRECIKECIPTLSHKNLKLALEVLDMFGEYDLQDLVIQRIMSFKTNKNKSEEEKKKGNSKTVRINLNLVPLYKTLRERSKNTTTPKRFFEKVDKMRKNQKYSDNELVIISVLNTIYSFFDLGNYKMVNEHIQQLLPDILGIKCHTLRDSLLLRIKEMEVFVALHENNLDESRELCFEIINDQSNCYVSTKAVAYCKIGESYVFSDYQNAKEYMEKSLNIIGVPVNKKLEVRREKVLNTLLFLRIYHEKDLHTINPENLDDAEKAFLYVKLGENQKAIKILQALQNTNGYLSSFQLYYMGLAVGGEEGKKYLEMSIESFSKSGDYFYIFLPKTALK…	MKNKLLKIVFTIATVACLSITAFQVTEKDKVQSAKEQKTTLYMIDPGPGGG*
NP_832315.1	BACE002.D.00001.C001_02510	Prophage	MQVLLDLNDMQECLKSNGYTNRKLATRFKVTHTTVNSYFKKQGKFDFMHLVDALKLYKPKNVDFRRECIKECIPTLSHKNLKLALEVLDMFGEYDLQDLVIQRIMSFKTNKNKSEEEKKKGNSKTVRINLNLVPLYKTLRERSENTTTPKRFFEKVDKMRKNQKYSDNELVIISVLNTIYSFFDLGNYKMVNEHIQQLLPDILGIKCHTLRDSLLLRIKEMEVFVALHENNLDESRELCFEIINDQSNCYVSTKAVAYCKIGESYIFSDYQNAKEYMEKSLNIIGVPVNKKLEVRREKVLNTLLFLRIYHEKDLHTINPENLDDAEKAFLYVKLGENQKAIKILQALQNTNGYLSSFQLYYMGLAVGGEEGKKYLEMSIESFSKSGDYFYIFLPKTALK…	MKNKLLKIVFTIATVACLSITAFQVTEKDKVQSAKEQKTTLYMIDPGPGGG*
WP_001197708.1	BATH002.D.00005.C001_02759	Prophage	MQVLLDLNDMQECLKSNGYTNRKLATRFKVTHTTVNSYFKKQGKFDFMHLVDALKLYKPKNVDFRRECIKECIPTLSHKNLKLALEVLDMFGEYDLQDLVIQRIMSFKTNKNKSEEEKKKGNSKTVRINLNLVPLYKTLRERSENTTTPKSFFEKVDKMRKNQKYSDNELVIISVLNTIYSFFDLGNYKMVNEHIQQLLPDILGIKCHTLRDSLLLRIKEMEVFVALHENNLDESRELCFEIINDQSNCYVSTKAVAYCKIGESYVFSDYQNAKEYMEKSLNIIGVPVNKKLEVRREKVLNTLLFLRIYHEKDLHTINPENLDDAEKAFLYVKLGENQKAIKILQALQNTNGYLSSFQLYYMGLAVGGEEGKKYLEMSIESFSKSGDYFYIFLPKTTLK…	MKNKLLKIVFTIATVACLSITAFQVTEKDKVQSAKEQKTTLYMIDPGPGGG*
WP_001197708.1	BATH002.D.00009.C001_02779	Prophage	MQVLLDLNDMQECLKSNGYTNRKLATRFKVTHTTVNSYFKKQGKFDFMHLVDALKLYKPKNVDFRRECIKECIPTLSHKNLKLALEVLDMFGEYDLQDLVIQRIMSFKTNKNKSEEEKKKGNSKTVRINLNLVPLYKTLRERSENTTTPKSFFEKVDKMRKNQKYSDNELVIISVLNTIYSFFDLGNYKMVNEHIQQLLPDILGIKCHTLRDSLLLRIKEMEVFVALHENNLDESRELCFEIINDQSNCYVSTKAVAYCKIGESYVFSDYQNAKEYMEKSLNIIGVPVNKKLEVRREKVLNTLLFLRIYHEKDLHTINPENLDDAEKAFLYVKLGENQKAIKILQALQNTNGYLSSFQLYYMGLAVGGEEGKKYLEMSIESFSKSGDYFYIFLPKTTLK…	MKNKLLKIVFTIATVACLSITAFQVTEKDKVQSAKEQKTTLYMIDPGPGGG*
WP_001197708.1	BATH002.D.00011.C001_02763	Prophage	MQVLLDLNDMQECLKSNGYTNRKLATRFKVTHTTVNSYFKKQGKFDFMHLVDALKLYKPKNVDFRRECIKECIPTLSHKNLKLALEVLDMFGEYDLQDLVIQRIMSFKTNKNKSEEEKKKGNSKTVRINLNLVPLYKTLRERSENTTTPKSFFEKVDKMRKNQKYSDNELVIISVLNTIYSFFDLGNYKMVNEHIQQLLPDILGIKCHTLRDSLLLRIKEMEVFVALHENNLDESRELCFEIINDQSNCYVSTKAVAYCKIGESYVFSDYQNAKEYMEKSLNIIGVPVNKKLEVRREKVLNTLLFLRIYHEKDLHTINPENLDDAEKAFLYVKLGENQKAIKILQALQNTNGYLSSFQLYYMGLAVGGEEGKKYLEMSIESFSKSGDYFYIFLPKTTLK…	MKNKLLKIVFTIATVACLSITAFQVTEKDKVQSAKEQKTTLYMIDPGPGGG*
WP_001197708.1	BATH002.D.00038.C001_02601	Prophage	MQVLLDLNDMQECLKSNGYTNRKLATRFKVTHTTVNSYFKKQGKFDFMHLVDALKLYKPKNVDFRRECIKECIPTLSHKNLKLALEVLDMFGEYDLQDLVIQRIMSFKTNKNKSEEEKKKGNSKTVRINLNLVPLYKTLRERSENTTTPKSFFEKVDKMRKNQKYSDNELVIISVLNTIYSFFDLGNYKMVNEHIQQLLPDILGIKCHTLRDSLLLRIKEMEVFVALHENNLDESRELCFEIINDQSNCYVSTKAVAYCKIGESYVFSDYQNAKEYMEKSLNIIGVPVNKKLEVRREKVLNTLLFLRIYHEKDLHTINPENLDDAEKAFLYVKLGENQKAIKILQALQNTNGYLSSFQLYYMGLAVGGEEGKKYLEMSIESFSKSGDYFYIFLPKTTLK…	MKNKLLKIVFTIATVACLSITAFQVTEKDKVQSAKEQKTTLYMIDPGPGGG*
WP_088867752.1	BACE002.D.00039.C001_02620	Prophage	MQVLLDLNDMQECLKSNGYTNRKLATRFKVTHTTVNSYFKKQGKFDFMHLVDALKLYKPKNVDFRRECIKECIPTLSHKNLKLALEVLDMFGEYDLQDLVIQRIMSFKTNKNKSEEEKKKGNSKTVRINLNLVPLYKTLRERSENTTTPKRFFEKVDKMRKNQKYSDKELVIISVLNTIYSFFDLGNYKMVNEHIQQLLPDILGIKCHTLRDSLLLRIKEMEVFVALHENNLDESRELCFEIINDQSNCYVSTKAVAYCKIGESYVFSNYQNAKEYMEKSLNIIGVPVNKKLEVRREKVLNTLLFLRIYHEKDLHTINPENLDDAEKAFLYVKLGENQKAIKILQALQNTNGYLSSFQLYYMGLAVGGEEGKKYLEMSIESFSKSGDYFYIFLPKTALE…	MKNKLLKIVFTIATVACLSITAFQVTEKDKVQSAKEQKTTLYMIDPGPGGG*
WP_071729950.1	BAAN002.D.00051.C001_02098	Prophage	MQSILDLNDMHESLKSNGYTNRKLATRFNVTHTTVNSYFNKPGKFDFMHLVDALKLYKPKDINFRRKCIKECIPTLSHKNLKLALEVLDMFGEYELQDEVIQQIMSFKINKYEKEKKKGNSKTVRINLNLVPLYKTLRERSEKTITPKVFFEKVDKMRKCQKYTDNELVIISVLNTIYSFFDLGNYKMVNEYIQQLLPDIMKIKCHTLRDSLLLRIKEMQIFVTLHENNLDESRELCFEIINDQTNCYVSTKAVAYCKIGESYVFSNYQSAKEYMEKSLNVIGDPVNRKLEIRREKVLNTLLFLKIYHKKELHTINIENLDDAEKAFLYVKLGENQKAIEILQILENNNGYLSSFQLYYMGLAVGGEEGKKYLEMSLESFSKTGDFFYVFLPKTALECY…	MKNKLVKIVVTITTVACLSITAFQVTEKDKVQNAKEQKTTLYMIDPGPGGG*
WP_001161764.1	BACE002.D.00009.C001_01896	Prophage	MQGLLDLNDMQENLKSNGYTNRKLATRFKVTHTTVNSYFKTQGKFDFMHFVDALKLYKPKDIDFRRECIKWCIPTLSHKNLKLALEVLDMFGEYELQDAVIQQIMSFKANKDEKEKKKSNSKTIRINLNLVPLYKTLRERSENTITPKMFFEKVDQIRKSQKYTDNELVIISVLNTIYSFFDLGNYKMVNEYIQQLLPDILKIKCHTLRDSLLLRIKEMKIFVALHENNLEESRELCFEIINDQTNCYVSTKAVAFCKIGESYVFSDYKKAKDYMEESLKVIGNPVNKKLEVRREKVLNTLLFLRIYHKKDLNTINLENLDDAEKAFLNVRLGENQKAIKILQELQDKNGYLSSFQLYYMGLAVGGEEGKKYLEMSIESFSKSGDFFYIFLPRTALKCYN	MKNKLVKIVLTITTVACLSITAFQVTEKDKVQSAKEQKTTLYMIDPGPGGG*
WP_001161764.1	BACE002.D.00017.C001_01967	Prophage	MQGLLDLNDMQENLKSNGYTNRKLATRFKVTHTTVNSYFKTQGKFDFMHFVDALKLYKPKDIDFRRECIKWCIPTLSHKNLKLALEVLDMFGEYELQDAVIQQIMSFKANKDEKEKKKSNSKTIRINLNLVPLYKTLRERSENTITPKMFFEKVDQIRKSQKYTDNELVIISVLNTIYSFFDLGNYKMVNEYIQQLLPDILKIKCHTLRDSLLLRIKEMKIFVALHENNLEESRELCFEIINDQTNCYVSTKAVAFCKIGESYVFSDYKKAKDYMEESLKVIGNPVNKKLEVRREKVLNTLLFLRIYHKKDLNTINLENLDDAEKAFLNVRLGENQKAIKILQELQDKNGYLSSFQLYYMGLAVGGEEGKKYLEMSIESFSKSGDFFYIFLPRTALKCYN	MKNKLVKIVLTITTVACLSITAFQVTEKDKVQSAKEQKTTLYMIDPGPGGG*
WP_059303859.1	BACE002.D.00027.C001_03077	Prophage	MQVSLDLNDMQESLKSNGYTNRKLAKRFNVTHTTVNSYFNKPGKFDFMHLVDALKLYKPKDINFRRECIKECIPTLSHKNLKLALEVLDMFGEYELQDAVIKKIISFNTNKDEKEKKKGNSKTVRINLNLVPLYKTLRERSEKTITPRMFFEKVDKMRKSQKYTDNEPVIISVLNTIYSFFDLGNYKMVNEYIQQLLPDIMKIKCHTLRNSLLLRIKEMKIFVTLHENNLDESRELCFEVINDQTNCYVSTKAVAYCKIGESYLFSDYQKAKDYMKKSLDVIGDPVNKKLKVRREKVLNTLLFLRIYHQIDLHTINLEELDEAEKAFLYVRLGENEKAIEVLRNLQMKNGYLSSFQLYYMGLAIGGQEGKKYLEMSIESFSKSGDFFYIILPKTALKCYN	MKNKLLKTILTIATVACLSITAFQVTEKDKVQNAKEQKTTLYMIDPGPGGG*
WP_119683343.1	BACE002.D.00048.C001_02465	Prophage	MQVSLDLNDMQESLKSNGYTNRKLAKRFNVTHTTVNSYFNKPGKFDFMHLVDALKLYKPKDINFRRECIKECIPTLSHKNLKLALEVLDMFGEYELQDAVIKKIISFNTNKDEKEKKKGNSKTVRINLNLVPLYKTLRERSEKTITPRMFFEKVDKMRKSQKYTDNEPVIISVLNTIYSFFDLGNYKMVNEYIQQLLPDIMKIKCHTLRNSLLLRIKEMKIFVTLHENNLDESRELCFEVINDQTNCYVSTKAVAYCKIGESYLFSDYQKAKDYMKKSLDVIGDPVNKKLKVRREKVLNTLLFLRIYHQIDIHTINLEELDEAEKAFLYVRLGENEKAIEVLRNLQMKNGYLSSFQLYYMGLAIGGQEGKKYLEMSIESFSKSGDFFYIILPKTALKCYN	MKNKLLKTILTIATVACLSITAFQVTEKDKVQNAKEQKTTLYMIDPGPGGG*
WP_016090396.1	BATH002.D.00014.P008_00021	PhagePlasmid	MQESTIVKTKEQTMKNLLKKINDDLFASKITNCELALYLGIAQSTLSSILNGKTEISFIYLVKIIMKLYDKSFVSMEEQMISDYLAFAKPENKREAFEYAAFQRQFDSLKELIESEKNSPTIANKECAKVYDIIYTHFKVNEKYEPADFYDDLESCKNEITTNEMKILTSILMCQALYQMKEYKRLFKRITPVETKVKKIFNNYKRDSYLARIKEGLIVTYMMQNKVDLARAICNDLLEICDKNPAFIIQKANSLYNIGESFLFESYSRAKFHLEQSLLILETNFSEGDKDIERKKKRIKSTIIFLKIHHYRDLDTLPDILDDDDQAYLEFKRGNYQASESILLKMKETKGYLNEFQTLFLGLARNDRELIEISHRMFIEKKSLFYANLPKIYLG	MKKYLMILPILAFVGMITFNINYKIDQKEYTMSEPKVAMMSEPGGGGW*
WP_016090396.1	BATH002.D.00016.P007_00021	PhagePlasmid	MQESTIVKTKEQTMKNLLKKINDDLFASKITNCELALYLGIAQSTLSSILNGKTEISFIYLVKIIMKLYDKSFVSMEEQMISDYLAFAKPENKREAFEYAAFQRQFDSLKELIESEKNSPTIANKECAKVYDIIYTHFKVNEKYEPADFYDDLESCKNEITTNEMKILTSILMCQALYQMKEYKRLFKRITPVETKVKKIFNNYKRDSYLARIKEGLIVTYMMQNKVDLARAICNDLLEICDKNPAFIIQKANSLYNIGESFLFESYSRAKFHLEQSLLILETNFSEGDKDIERKKKRIKSTIIFLKIHHYRDLDTLPDILDDDDQAYLEFKRGNYQASESILLKMKETKGYLNEFQTLFLGLARNDRELIEISHRMFIEKKSLFYANLPKIYLG	MKKYLMILPILAFVGMITFNINYKIDQKEYTMSEPKVAMMSEPGGGGW*
WP_016090396.1	BATH002.D.00023.P006_00039	PhagePlasmid	MQESTIVKTKEQTMKNLLKKINDDLFASKITNCELALYLGIAQSTLSSILNGKTEISFIYLVKIIMKLYDKSFVSMEEQMISDYLAFAKPENKREAFEYAAFQRQFDSLKELIESEKNSPTIANKECAKVYDIIYTHFKVNEKYEPADFYDDLESCKNEITTNEMKILTSILMCQALYQMKEYKRLFKRITPVETKVKKIFNNYKRDSYLARIKEGLIVTYMMQNKVDLARAICNDLLEICDKNPAFIIQKANSLYNIGESFLFESYSRAKFHLEQSLLILETNFSEGDKDIERKKKRIKSTIIFLKIHHYRDLDTLPDILDDDDQAYLEFKRGNYQASESILLKMKETKGYLNEFQTLFLGLARNDRELIEISHRMFIEKKSLFYANLPKIYLG	MKKYLMILPILAFVGMITFNINYKIDQKEYTMSEPKVAMMSEPGGGGW*
WP_016090396.1	BATH002.D.00026.P006_00006	PhagePlasmid	MQESTIVKTKEQTMKNLLKKINDDLFASKITNCELALYLGIAQSTLSSILNGKTEISFIYLVKIIMKLYDKSFVSMEEQMISDYLAFAKPENKREAFEYAAFQRQFDSLKELIESEKNSPTIANKECAKVYDIIYTHFKVNEKYEPADFYDDLESCKNEITTNEMKILTSILMCQALYQMKEYKRLFKRITPVETKVKKIFNNYKRDSYLARIKEGLIVTYMMQNKVDLARAICNDLLEICDKNPAFIIQKANSLYNIGESFLFESYSRAKFHLEQSLLILETNFSEGDKDIERKKKRIKSTIIFLKIHHYRDLDTLPDILDDDDQAYLEFKRGNYQASESILLKMKETKGYLNEFQTLFLGLARNDRELIEISHRMFIEKKSLFYANLPKIYLG	MKKYLMILPILAFVGMITFNINYKIDQKEYTMSEPKVAMMSEPGGGGW*
WP_001197705.1	BACE002.D.00019.C001_01244	Prophage	MQVLLDFNDMQESLKSSGYTNRKLATRFKVTHTTVNSYFNKKGKFDFMHFVDALRLYKPKDIKFRRNCIKECIPTLSHKNLRLALEVLDMFGEYELQDMIIQQIYKFKGNQTEKKKGISKTLRINLSLVPLYQTLRERSENKITAKMFFEKVDKMRKNQKYTDNELVIISILNTIYSFFDLGNYKMVNEYIQQLLPDITKIKCKTLRDSFLLRIKEMKIFVNLHENKLEESRQLCFDIINDETNCYVSTKAVAYCKIGESYVFSDYQKAKEYMEKSLKVIGNPANKKLEIRKEKVLNTLLFLKIHHKKDLHTINFEDLDEAERAFLYVRLGENEKAIKILQNLKNNNGYLSSFQLYYIGLAVGGKEGKKYLELSIESFSKSGDFFYMFLPKEALKCYN	MKNKLVKVVLSIMAVSCLSITAFQVTEKDKVQSAKEKKTTLYMIDPGPGGG*
WP_001197705.1	BACE002.D.00024.C001_01864	Prophage	MQVLLDFNDMQESLKSSGYTNRKLATRFKVTHTTVNSYFNKKGKFDFMHFVDALRLYKPKDIKFRRNCIKECIPTLSHKNLRLALEVLDMFGEYELQDMIIQQIYKFKGNQTEKKKGISKTLRINLSLVPLYQTLRERSENKITAKMFFEKVDKMRKNQKYTDNELVIISILNTIYSFFDLGNYKMVNEYIQQLLPDITKIKCKTLRDSFLLRIKEMKIFVNLHENKLEESRQLCFDIINDETNCYVSTKAVAYCKIGESYVFSDYQKAKEYMEKSLKVIGNPANKKLEIRKEKVLNTLLFLKIHHKKDLHTINFEDLDEAERAFLYVRLGENEKAIKILQNLKNNNGYLSSFQLYYIGLAVGGKEGKKYLELSIESFSKSGDFFYMFLPKEALKCYN	MKNKLVKVVLSIMAVSCLSITAFQVTEKDKVQSAKEKKTTLYMIDPGPGGG*
WP_000838797.1	BATH002.D.00010.C001_00451	Prophage	MKSLMKLIKERIKKEELTFPDLERKTGVDRVVINDAITGKTAEMKFENFLCVVSEIYRDVKERNKIIRQFITLCKKNLNVRKALCYCQGTGEYEVIDYLVNKHSNCKLLNKYLKAYKLFNKRNQDKKRGQPLLDEINKKVFPNDPECQVVINILYALSMHDIFNIRAMNPYLDKVEKNLVEIKDGFIRNWLSMYFNERMAYVNLFDDKLEICREKCRKILDNEMEVPITKATALCCMGESYMFLDVLKSEKYLLDCIKYLEDNGIGRESRKYKSFQSTLAFLYIDNGFNLDKIKFEYLDTSEIGYFEGLYGDKNKALKIFKQLAAERKMDSPFTMYYISRINNDILGLRESLRRFERVGNYHYANAVRRTLASIVERVG	MKKASMVVLSILTVMTLTLNVSGATKDSKSQLSKHEVQYMMVEPGGS*
WP_000838797.1	BATH002.D.00014.C001_00483	Prophage	MKSLMKLIKERIKKEELTFPDLERKTGVDRVVINDAITGKTAEMKFENFLCVVSEIYRDVKERNKIIRQFITLCKKNLNVRKALCYCQGTGEYEVIDYLVNKHSNCKLLNKYLKAYKLFNKRNQDKKRGQPLLDEINKKVFPNDPECQVVINILYALSMHDIFNIRAMNPYLDKVEKNLVEIKDGFIRNWLSMYFNERMAYVNLFDDKLEICREKCRKILDNEMEVPITKATALCCMGESYMFLDVLKSEKYLLDCIKYLEDNGIGRESRKYKSFQSTLAFLYIDNGFNLDKIKFEYLDTSEIGYFEGLYGDKNKALKIFKQLAAERKMDSPFTMYYISRINNDILGLRESLRRFERVGNYHYANAVRRTLASIVERVG	MKKASMVVLSILTVMTLTLNVSGATKDSKSQLSKHEVQYMMVEPGGS*
WP_000838797.1	BATH002.D.00023.C001_02546	Prophage	MKSLMKLIKERIKKEELTFPDLERKTGVDRVVINDAITGKTAEMKFENFLCVVSEIYRDVKERNKIIRQFITLCKKNLNVRKALCYCQGTGEYEVIDYLVNKHSNCKLLNKYLKAYKLFNKRNQDKKRGQPLLDEINKKVFPNDPECQVVINILYALSMHDIFNIRAMNPYLDKVEKNLVEIKDGFIRNWLSMYFNERMAYVNLFDDKLEICREKCRKILDNEMEVPITKATALCCMGESYMFLDVLKSEKYLLDCIKYLEDNGIGRESRKYKSFQSTLAFLYIDNGFNLDKIKFEYLDTSEIGYFEGLYGDKNKALKIFKQLAAERKMDSPFTMYYISRINNDILGLRESLRRFERVGNYHYANAVRRTLASIVERVG	MKKASMVVLSILTVMTLTLNVSGATKDSKSQLSKHEVQYMMVEPGGS*
WP_000838797.1	BATH002.D.00026.C001_06030	Prophage	MKSLMKLIKERIKKEELTFPDLERKTGVDRVVINDAITGKTAEMKFENFLCVVSEIYRDVKERNKIIRQFITLCKKNLNVRKALCYCQGTGEYEVIDYLVNKHSNCKLLNKYLKAYKLFNKRNQDKKRGQPLLDEINKKVFPNDPECQVVINILYALSMHDIFNIRAMNPYLDKVEKNLVEIKDGFIRNWLSMYFNERMAYVNLFDDKLEICREKCRKILDNEMEVPITKATALCCMGESYMFLDVLKSEKYLLDCIKYLEDNGIGRESRKYKSFQSTLAFLYIDNGFNLDKIKFEYLDTSEIGYFEGLYGDKNKALKIFKQLAAERKMDSPFTMYYISRINNDILGLRESLRRFERVGNYHYANAVRRTLASIVERVG	MKKASMVVLSILTVMTLTLNVSGATKDSKSQLSKHEVQYMMVEPGGS*
WP_089607179.1	BACE002.D.00043.C001_00403	Prophage	MKSLMKLIKERIKKEELSFPDLERKTGVDRVVINDAITGKTAEMKFENFLCVVSEIYRDVKERNKIIRQFITLCKKNLNVRKALCYCQGTGEYEVIDYLVNKHSNCKLLNKYLKAYKLFNKRNQDKKRGQPLLDEINKKVFPNDPECQVVINILYALSMHDIFNIRAMNPYLDKVEKNLVEIKDGFIRNWLSMYFNERMAYVNLFDDKLEICREKCRKILDNEMEVPITKATALCCMGESYMFLDVLKSEKYLLDCIKYLEDNGIGRESRKYKSFQSTLAFLYIDNGFNLDKIKFEYLDTSEIGYFEGLYGDKNKALKIFKQLAAERKMDSPFTMYYISRINNDILGLRESLRRFERVGNYHYANAVRRTLASIVERVG	MKKASMVVLSILTVMTLTLNVSGATKDSKSQLSKHEVQYMMVEPGGS*
WP_063536439.1	BACE002.D.00030.C001_02607	Prophage	MQVLLDFNDMQESLKLSGYTNRKLAMRFKVTHTTVNSYFNKKGKFDFMHFVDALRLYKPKDIKFRRNCIKECIPTLSHKNLKLALEVLDMFGEYELQDMIMQQINKFKSNQTETEKEMKKGISKTVRINLNLVPLYQTLRERSENTITPKVFFEKVDKMRKNQKYIDNELVIMLILNTIYSFFDLGNYKMVNEYIQQLLPDIIKIKCRSLRDSFLLRIKEMEIFVNLHENKLRESRQQCFDIINDETNCYVSTKAVAYCKIGESYVFSDYQKAKEYMEKSLKVIGDPPNKKLELRREKVLNTLLFLRIYHKRDLHTINFDDLDQAERAFLYVRLGENEKAIRILQTLKSNNGYLSSFQLYYMGLAVGGEEGKRYLELSLESFSKSGDFFYMFLPKEALK…	MKNKFVKVVLSIVVVACFSITTFQVTEKDKVQSAKEQKTILYMIDPGPGGG*
WP_089607485.1	BACE002.D.00043.C001_02668	Prophage	MQVLLDFNDMQESLKLSGYTNRKLAMRFKVTHTTVNSYFNKKGKFDFMHFVDALRLYKPKDIKFRRNCIKECIPTLSHKNLKLALEVLDMFGEYELQDMIMQQINKFKSNQTETEKEMKKGISKTVRINLNLVPLYQTLRERSENTITPKVFFEKVDKMRKNQKYIDNELVIMLILNTIYSFFDLGNYKMVNEYIQQLLPDIIKIKCRSLRDSFLLRIKEMEIFVNLHENKLRESRQQCFDIINDETNCYVSTKAVAYCKIGESYVFSDYQKAKEYMEKSLKVIGDPHNKKLELRREKVLNTLLFLRIYHKRDLHTINFDDLDEAERAFLYVRLGENEKAIRILQTLKSNNGYLSSFQLYYLGLAVGGKEGKRYLELSLESFSKSGDFFYMFLPKEALK…	MKNKFVKVVLSIVAVACFSITTFQVTEKDKVQSAKEQKTILYMIDPGPGGG*
WP_089607485.1	BACE002.D.00048.C001_02718	Prophage	MQVLLDFNDMQESLKLSGYTNRKLAMRFKVTHTTVNSYFNKKGKFDFMHFVDALRLYKPKDIKFRRNCIKECIPTLSHKNLKLALEVLDMFGEYELQDMIMQQINKFKSNQTETEKEMKKGISKTVRINLNLVPLYQTLRERSENTITPKVFFEKVDKMRKNQKYIDNELVIMLILNTIYSFFDLGNYKMVNEYIQQLLPDIIKIKCRSLRDSFLLRIKEMEIFVNLHENKLRESRQQCFDIINDETNCYVSTKAVAYCKIGESYVFSDYQKAKEYMEKSLKVIGDPHNKKLELRREKVLNTLLFLRIYHKRDLHTINFDDLDEAERAFLYVRLGENEKAIRILQTLKSNNGYLSSFQLYYLGLAVGGKEGKRYLELSLESFSKSGDFFYMFLPKEALK…	MKNKFVKVVLSIVAVACFSITTFQVTEKDKVQSAKEQKTILYMIDPGPGGG*
WP_061884204.1	BATH002.D.00029.C001_02629	Prophage	MQVLLDFKDMQESLKLSGYTNRKLAIRFKVTHTTVNSYFNKKGKFDFIHFVDALRLYKPKDIKFRRNCIKECIPTLSHKNLKLALEVLDMFGEYELQDMIMEQINKFKSNQTETEKEMKKGISKTVRINLNLVPLYQTLRERSENTITPKVFFEKVDKMRKNQKYIDNELVIMLILNTIYSFFDLGNYKMVNEYIQQLLPDIIKIKCRSLRDSFLLRIKEMEIFVNLHENKLRESRQQCFDIINDETNCYVSTKAVAYCKIGESYVFSDYQKAKEYMEKSLKVIGNPPNKKLELRREKVLNTLLFLRIYHKRDLHTINFDDLDEAERAFLYVRLGENEKAIRILQTLKSNNGYLSSFQLYYMGLAVGGKEGKRYLELSLESFSKSGDFFYMFLPKEALK…	MKNKFVKVVLSIVVLACFSITTFQVTEKDKVQSAKEQKTILYMIDPGPGGG*
WP_061884204.1	BATH002.D.00045.C001_05170	Prophage	MQVLLDFKDMQESLKLSGYTNRKLAIRFKVTHTTVNSYFNKKGKFDFIHFVDALRLYKPKDIKFRRNCIKECIPTLSHKNLKLALEVLDMFGEYELQDMIMEQINKFKSNQTETEKEMKKGISKTVRINLNLVPLYQTLRERSENTITPKVFFEKVDKMRKNQKYIDNELVIMLILNTIYSFFDLGNYKMVNEYIQQLLPDIIKIKCRSLRDSFLLRIKEMEIFVNLHENKLRESRQQCFDIINDETNCYVSTKAVAYCKIGESYVFSDYQKAKEYMEKSLKVIGNPPNKKLELRREKVLNTLLFLRIYHKRDLHTINFDDLDEAERAFLYVRLGENEKAIRILQTLKSNNGYLSSFQLYYMGLAVGGKEGKRYLELSLESFSKSGDFFYMFLPKEALK…	MKNKFVKVVLSIVVLACFSITTFQVTEKDKVQSAKEQKTILYMIDPGPGGG*
WP_001996018.1	BACE002.D.00022.P002_00166	Plasmid	MNFVKKSIDDYLSERKMSYEELASMVDVAQTTISNWINSDSEISITTFCKIVQKIFPEQKQLQEEYIIDYLSGLKNRKVINIKIAFLISYLNRYRKVLDYLIRNCKEDKESCLKNYAKLFELYSERLDNADNREQFLELETMSVTLTGKKQADASILIDILKMLILLDLSEVSLIRNYRNRINTNINHLTNTDQKELIEFWLAEIDSYQLLREDKLTEFRKINSNLKVNPVMKYLPTLHGVLESRNGESYIFTNYKKSFDHTTRAIKIFEKWQDEFRYQIASNNLSFLKLVWERDINTIDVDCLNTEEKVLYFIKMEKEDLAMSLLNQAENDGELTPLMTCFKGMLTKNRELIRQSINMFIQKNDRFFVKFAEMIYNRGDNSYVINIKEESI	MKKKILIISTLAGFLFLNYFSQSIENKQLAKPKDDQVIMYMEVPGGGGH*
WP_009968986.1	BASP009.D.00001.C001_02313	Prophage	MELIRIAMKKDLENDNSLMNKWATVAGLKNPNPLYDFLNHDGKTFNEFSSIVNIVKSQYPDREYELMKDYCLNLDVKTKAARSALEYADANMFFEIEDVLIDSMISCSNMKSKEYGKVYKIHRELSNSVITEFEAVKRLGKLNIKTPEMNSFSRLLLLYHYLSTGNFSPMAQLIKQIDLSEISENMYIRNTYQTRVHVLMSNIKLNENSLEECREYSKKALESTNILRFQVFSYLTIGNSLLFSNYELAQENFLKGLSISVQNENYNMIFQQALCFLNNVWRKENKWINFESDSIMDLQEQAHCFINFNENSKAKEVLDKLDLLVHNDNELAMHYYLKGRLEQNKACFYSSIEYFKKSNDKFLIRLPLLELQKMGENQKLLELLLL	MKKLIMALVILGALGTSYISADSSIQQASGDYEVAGMPRGA*
BSU_20860	BASU001.D.00001.C001_02281	Prophage	MELIRIAMKKDLENDNSLMNKWATVAGLKNPNPLYDFLNHDGKTFNEFSSIVNIVKSQYPDREYELMKDYCLNLDVKTKAARSALEYADANMFFEIEDVLIDSMISCSNMKSKEYGKVYKIHRELSNSVITEFEAVKRLGKLNIKTPEMNSFSRLLLLYHYLSTGNFSPMAQLIKQIDLSEISENMYIRNTYQTRVHVLMSNIKLNENSLEECREYSKKALESTNILRFQVFSYLTIGNSLLFSNYELAQENFLKGLSISVQNENYNMIFQQALCFLNNVWRKENKWINFESDSIMDLQEQAHCFINFNENSKAKEVLDKLDLLVHNDNELAMHYYLKGRLEQNKACFYSSIEYFKKSNDKFLIRLPLLELQKMGENQKLLELLLL	MKKLIMALVILGALGTSYISADSSIQQASGDYEVAGMPRGA*
WP_009968986.1	BASU001.D.00007.C001_02246	Prophage	MELIRIAMKKDLENDNSLMNKWATVAGLKNPNPLYDFLNHDGKTFNEFSSIVNIVKSQYPDREYELMKDYCLNLDVKTKAARSALEYADANMFFEIEDVLIDSMISCSNMKSKEYGKVYKIHRELSNSVITEFEAVKRLGKLNIKTPEMNSFSRLLLLYHYLSTGNFSPMAQLIKQIDLSEISENMYIRNTYQTRVHVLMSNIKLNENSLEECREYSKKALESTNILRFQVFSYLTIGNSLLFSNYELAQENFLKGLSISVQNENYNMIFQQALCFLNNVWRKENKWINFESDSIMDLQEQAHCFINFNENSKAKEVLDKLDLLVHNDNELAMHYYLKGRLEQNKACFYSSIEYFKKSNDKFLIRLPLLELQKMGENQKLLELLLL	MKKLIMALVILGALGTSYISADSSIQQASGDYEVAGMPRGA*
WP_009968986.1	BASU001.D.00010.C001_02271	Prophage	MELIRIAMKKDLENDNSLMNKWATVAGLKNPNPLYDFLNHDGKTFNEFSSIVNIVKSQYPDREYELMKDYCLNLDVKTKAARSALEYADANMFFEIEDVLIDSMISCSNMKSKEYGKVYKIHRELSNSVITEFEAVKRLGKLNIKTPEMNSFSRLLLLYHYLSTGNFSPMAQLIKQIDLSEISENMYIRNTYQTRVHVLMSNIKLNENSLEECREYSKKALESTNILRFQVFSYLTIGNSLLFSNYELAQENFLKGLSISVQNENYNMIFQQALCFLNNVWRKENKWINFESDSIMDLQEQAHCFINFNENSKAKEVLDKLDLLVHNDNELAMHYYLKGRLEQNKACFYSSIEYFKKSNDKFLIRLPLLELQKMGENQKLLELLLL	MKKLIMALVILGALGTSYISADSSIQQASGDYEVAGMPRGA*
WP_009968986.1	BASU001.D.00014.C001_02257	Prophage	MELIRIAMKKDLENDNSLMNKWATVAGLKNPNPLYDFLNHDGKTFNEFSSIVNIVKSQYPDREYELMKDYCLNLDVKTKAARSALEYADANMFFEIEDVLIDSMISCSNMKSKEYGKVYKIHRELSNSVITEFEAVKRLGKLNIKTPEMNSFSRLLLLYHYLSTGNFSPMAQLIKQIDLSEISENMYIRNTYQTRVHVLMSNIKLNENSLEECREYSKKALESTNILRFQVFSYLTIGNSLLFSNYELAQENFLKGLSISVQNENYNMIFQQALCFLNNVWRKENKWINFESDSIMDLQEQAHCFINFNENSKAKEVLDKLDLLVHNDNELAMHYYLKGRLEQNKACFYSSIEYFKKSNDKFLIRLPLLELQKMGENQKLLELLLL	MKKLIMALVILGALGTSYISADSSIQQASGDYEVAGMPRGA*
WP_009968986.1	BASU001.D.00015.C001_02256	Prophage	MELIRIAMKKDLENDNSLMNKWATVAGLKNPNPLYDFLNHDGKTFNEFSSIVNIVKSQYPDREYELMKDYCLNLDVKTKAARSALEYADANMFFEIEDVLIDSMISCSNMKSKEYGKVYKIHRELSNSVITEFEAVKRLGKLNIKTPEMNSFSRLLLLYHYLSTGNFSPMAQLIKQIDLSEISENMYIRNTYQTRVHVLMSNIKLNENSLEECREYSKKALESTNILRFQVFSYLTIGNSLLFSNYELAQENFLKGLSISVQNENYNMIFQQALCFLNNVWRKENKWINFESDSIMDLQEQAHCFINFNENSKAKEVLDKLDLLVHNDNELAMHYYLKGRLEQNKACFYSSIEYFKKSNDKFLIRLPLLELQKMGENQKLLELLLL	MKKLIMALVILGALGTSYISADSSIQQASGDYEVAGMPRGA*
WP_009968986.1	BASU001.D.00022.C001_02270	Prophage	MELIRIAMKKDLENDNSLMNKWATVAGLKNPNPLYDFLNHDGKTFNEFSSIVNIVKSQYPDREYELMKDYCLNLDVKTKAARSALEYADANMFFEIEDVLIDSMISCSNMKSKEYGKVYKIHRELSNSVITEFEAVKRLGKLNIKTPEMNSFSRLLLLYHYLSTGNFSPMAQLIKQIDLSEISENMYIRNTYQTRVHVLMSNIKLNENSLEECREYSKKALESTNILRFQVFSYLTIGNSLLFSNYELAQENFLKGLSISVQNENYNMIFQQALCFLNNVWRKENKWINFESDSIMDLQEQAHCFINFNENSKAKEVLDKLDLLVHNDNELAMHYYLKGRLEQNKACFYSSIEYFKKSNDKFLIRLPLLELQKMGENQKLLELLLL	MKKLIMALVILGALGTSYISADSSIQQASGDYEVAGMPRGA*
WP_009968986.1	BASU001.D.00023.C001_02268	Prophage	MELIRIAMKKDLENDNSLMNKWATVAGLKNPNPLYDFLNHDGKTFNEFSSIVNIVKSQYPDREYELMKDYCLNLDVKTKAARSALEYADANMFFEIEDVLIDSMISCSNMKSKEYGKVYKIHRELSNSVITEFEAVKRLGKLNIKTPEMNSFSRLLLLYHYLSTGNFSPMAQLIKQIDLSEISENMYIRNTYQTRVHVLMSNIKLNENSLEECREYSKKALESTNILRFQVFSYLTIGNSLLFSNYELAQENFLKGLSISVQNENYNMIFQQALCFLNNVWRKENKWINFESDSIMDLQEQAHCFINFNENSKAKEVLDKLDLLVHNDNELAMHYYLKGRLEQNKACFYSSIEYFKKSNDKFLIRLPLLELQKMGENQKLLELLLL	MKKLIMALVILGALGTSYISADSSIQQASGDYEVAGMPRGA*
WP_009968986.1	BASU001.D.00024.C001_02245	Prophage	MELIRIAMKKDLENDNSLMNKWATVAGLKNPNPLYDFLNHDGKTFNEFSSIVNIVKSQYPDREYELMKDYCLNLDVKTKAARSALEYADANMFFEIEDVLIDSMISCSNMKSKEYGKVYKIHRELSNSVITEFEAVKRLGKLNIKTPEMNSFSRLLLLYHYLSTGNFSPMAQLIKQIDLSEISENMYIRNTYQTRVHVLMSNIKLNENSLEECREYSKKALESTNILRFQVFSYLTIGNSLLFSNYELAQENFLKGLSISVQNENYNMIFQQALCFLNNVWRKENKWINFESDSIMDLQEQAHCFINFNENSKAKEVLDKLDLLVHNDNELAMHYYLKGRLEQNKACFYSSIEYFKKSNDKFLIRLPLLELQKMGENQKLLELLLL	MKKLIMALVILGALGTSYISADSSIQQASGDYEVAGMPRGA*
WP_009968986.1	BASU001.D.00025.C001_02290	Prophage	MELIRIAMKKDLENDNSLMNKWATVAGLKNPNPLYDFLNHDGKTFNEFSSIVNIVKSQYPDREYELMKDYCLNLDVKTKAARSALEYADANMFFEIEDVLIDSMISCSNMKSKEYGKVYKIHRELSNSVITEFEAVKRLGKLNIKTPEMNSFSRLLLLYHYLSTGNFSPMAQLIKQIDLSEISENMYIRNTYQTRVHVLMSNIKLNENSLEECREYSKKALESTNILRFQVFSYLTIGNSLLFSNYELAQENFLKGLSISVQNENYNMIFQQALCFLNNVWRKENKWINFESDSIMDLQEQAHCFINFNENSKAKEVLDKLDLLVHNDNELAMHYYLKGRLEQNKACFYSSIEYFKKSNDKFLIRLPLLELQKMGENQKLLELLLL	MKKLIMALVILGALGTSYISADSSIQQASGDYEVAGMPRGA*
WP_009968986.1	BASU001.D.00026.C001_02269	Prophage	MELIRIAMKKDLENDNSLMNKWATVAGLKNPNPLYDFLNHDGKTFNEFSSIVNIVKSQYPDREYELMKDYCLNLDVKTKAARSALEYADANMFFEIEDVLIDSMISCSNMKSKEYGKVYKIHRELSNSVITEFEAVKRLGKLNIKTPEMNSFSRLLLLYHYLSTGNFSPMAQLIKQIDLSEISENMYIRNTYQTRVHVLMSNIKLNENSLEECREYSKKALESTNILRFQVFSYLTIGNSLLFSNYELAQENFLKGLSISVQNENYNMIFQQALCFLNNVWRKENKWINFESDSIMDLQEQAHCFINFNENSKAKEVLDKLDLLVHNDNELAMHYYLKGRLEQNKACFYSSIEYFKKSNDKFLIRLPLLELQKMGENQKLLELLLL	MKKLIMALVILGALGTSYISADSSIQQASGDYEVAGMPRGA*
WP_009968986.1	BASU001.D.00036.C001_02245	Prophage	MELIRIAMKKDLENDNSLMNKWATVAGLKNPNPLYDFLNHDGKTFNEFSSIVNIVKSQYPDREYELMKDYCLNLDVKTKAARSALEYADANMFFEIEDVLIDSMISCSNMKSKEYGKVYKIHRELSNSVITEFEAVKRLGKLNIKTPEMNSFSRLLLLYHYLSTGNFSPMAQLIKQIDLSEISENMYIRNTYQTRVHVLMSNIKLNENSLEECREYSKKALESTNILRFQVFSYLTIGNSLLFSNYELAQENFLKGLSISVQNENYNMIFQQALCFLNNVWRKENKWINFESDSIMDLQEQAHCFINFNENSKAKEVLDKLDLLVHNDNELAMHYYLKGRLEQNKACFYSSIEYFKKSNDKFLIRLPLLELQKMGENQKLLELLLL	MKKLIMALVILGALGTSYISADSSIQQASGDYEVAGMPRGA*
WP_009968986.1	BASU001.D.00038.C001_02559	C	MELIRIAMKKDLENDNSLMNKWATVAGLKNPNPLYDFLNHDGKTFNEFSSIVNIVKSQYPDREYELMKDYCLNLDVKTKAARSALEYADANMFFEIEDVLIDSMISCSNMKSKEYGKVYKIHRELSNSVITEFEAVKRLGKLNIKTPEMNSFSRLLLLYHYLSTGNFSPMAQLIKQIDLSEISENMYIRNTYQTRVHVLMSNIKLNENSLEECREYSKKALESTNILRFQVFSYLTIGNSLLFSNYELAQENFLKGLSISVQNENYNMIFQQALCFLNNVWRKENKWINFESDSIMDLQEQAHCFINFNENSKAKEVLDKLDLLVHNDNELAMHYYLKGRLEQNKACFYSSIEYFKKSNDKFLIRLPLLELQKMGENQKLLELLLL	MKKLIMALVILGALGTSYISADSSIQQASGDYEVAGMPRGA*
WP_009968986.1	BASU001.D.00039.C001_02272	Prophage	MELIRIAMKKDLENDNSLMNKWATVAGLKNPNPLYDFLNHDGKTFNEFSSIVNIVKSQYPDREYELMKDYCLNLDVKTKAARSALEYADANMFFEIEDVLIDSMISCSNMKSKEYGKVYKIHRELSNSVITEFEAVKRLGKLNIKTPEMNSFSRLLLLYHYLSTGNFSPMAQLIKQIDLSEISENMYIRNTYQTRVHVLMSNIKLNENSLEECREYSKKALESTNILRFQVFSYLTIGNSLLFSNYELAQENFLKGLSISVQNENYNMIFQQALCFLNNVWRKENKWINFESDSIMDLQEQAHCFINFNENSKAKEVLDKLDLLVHNDNELAMHYYLKGRLEQNKACFYSSIEYFKKSNDKFLIRLPLLELQKMGENQKLLELLLL	MKKLIMALVILGALGTSYISADSSIQQASGDYEVAGMPRGA*
WP_009968986.1	BASU001.D.00049.C001_02291	Prophage	MELIRIAMKKDLENDNSLMNKWATVAGLKNPNPLYDFLNHDGKTFNEFSSIVNIVKSQYPDREYELMKDYCLNLDVKTKAARSALEYADANMFFEIEDVLIDSMISCSNMKSKEYGKVYKIHRELSNSVITEFEAVKRLGKLNIKTPEMNSFSRLLLLYHYLSTGNFSPMAQLIKQIDLSEISENMYIRNTYQTRVHVLMSNIKLNENSLEECREYSKKALESTNILRFQVFSYLTIGNSLLFSNYELAQENFLKGLSISVQNENYNMIFQQALCFLNNVWRKENKWINFESDSIMDLQEQAHCFINFNENSKAKEVLDKLDLLVHNDNELAMHYYLKGRLEQNKACFYSSIEYFKKSNDKFLIRLPLLELQKMGENQKLLELLLL	MKKLIMALVILGALGTSYISADSSIQQASGDYEVAGMPRGA*
WP_009968986.1	BASU001.D.00070.C001_02293	Prophage	MELIRIAMKKDLENDNSLMNKWATVAGLKNPNPLYDFLNHDGKTFNEFSSIVNIVKSQYPDREYELMKDYCLNLDVKTKAARSALEYADANMFFEIEDVLIDSMISCSNMKSKEYGKVYKIHRELSNSVITEFEAVKRLGKLNIKTPEMNSFSRLLLLYHYLSTGNFSPMAQLIKQIDLSEISENMYIRNTYQTRVHVLMSNIKLNENSLEECREYSKKALESTNILRFQVFSYLTIGNSLLFSNYELAQENFLKGLSISVQNENYNMIFQQALCFLNNVWRKENKWINFESDSIMDLQEQAHCFINFNENSKAKEVLDKLDLLVHNDNELAMHYYLKGRLEQNKACFYSSIEYFKKSNDKFLIRLPLLELQKMGENQKLLELLLL	MKKLIMALVILGALGTSYISADSSIQQASGDYEVAGMPRGA*
NP_846368.1	BAAN002.D.00001.C001_03900	Prophage	MNKVSGLGGIVLDDELNSVKLSKITNLSQSNLWKTLNGKVPMTFAKLVKILSGLESEEQKMEIIKEFLKYTDKEADIRTAMYYLYQSGYTELLHELVEKNYKQSVTNNYRDIFRVCLDRQTQSLRSGAFLKEIETVRTKVNLNKTGVNILVNTLSVYGYFDLGAYNVLTVLQGIIQEKIDEMPKGLEKTLNEVELNIICAYASLMQDEVKTARELLLHVLDKQEIPRLLKATALSIFAESYIFSNPDKALYFFELSLSELRKIKNNKSLLKRKLVENTTAFCCIIHNIPVKLEYIHDDAEIALQCIRQNKNSEACKILNQISNRTATQDFYLSIATNDEELRRKAYHRFLKDGNLFYIKIFDILK	MKKIIASVVIICALALSVLSISSVPAKDDQAAGKVKEVQLMKMDPGTLG*
YP_030082.1	BAAN002.D.00002.C001_03619	Prophage	MNKVSGLGGIVLDDELNSVKLSKITNLSQSNLWKTLNGKVPMTFAKLVKILSGLESEEQKMEIIKEFLKYTDKEADIRTAMYYLYQSGYTELLHELVEKNYKQSVTNNYRDIFRVCLDRQTQSLRSGAFLKEIETVRTKVNLNKTGVNILVNTLSVYGYFDLGAYNVLTVLQGIIQEKIDEMPKGLEKTLNEVELNIICAYASLMQDEVKTARELLLHVLDKQEIPRLLKATALSIFAESYIFSNPDKALYFFELSLSELRKIKNNKSLLKRKLVENTTAFCCIIHNIPVKLEYIHDDAEIALQCIRQNKNSEACKILNQISNRTATQDFYLSIATNDEELRRKAYHRFLKDGNLFYIKIFDILK	MKKIIASVVIICALALSVLSISSVPAKDDQAAGKVKEVQLMKMDPGTLG*
WP_001045400.1	BAAN002.D.00003.C001_03970	Prophage	MNKVSGLGGIVLDDELNSVKLSKITNLSQSNLWKTLNGKVPMTFAKLVKILSGLESEEQKMEIIKEFLKYTDKEADIRTAMYYLYQSGYTELLHELVEKNYKQSVTNNYRDIFRVCLDRQTQSLRSGAFLKEIETVRTKVNLNKTGVNILVNTLSVYGYFDLGAYNVLTVLQGIIQEKIDEMPKGLEKTLNEVELNIICAYASLMQDEVKTARELLLHVLDKQEIPRLLKATALSIFAESYIFSNPDKALYFFELSLSELRKIKNNKSLLKRKLVENTTAFCCIIHNIPVKLEYIHDDAEIALQCIRQNKNSEACKILNQISNRTATQDFYLSIATNDEELRRKAYHRFLKDGNLFYIKIFDILK	MKKIIASVVIICALALSVLSISSVPAKDDQAAGKVKEVQLMKMDPGTLG*
WP_001045400.1	BAAN002.D.00004.C001_04208	Prophage	MNKVSGLGGIVLDDELNSVKLSKITNLSQSNLWKTLNGKVPMTFAKLVKILSGLESEEQKMEIIKEFLKYTDKEADIRTAMYYLYQSGYTELLHELVEKNYKQSVTNNYRDIFRVCLDRQTQSLRSGAFLKEIETVRTKVNLNKTGVNILVNTLSVYGYFDLGAYNVLTVLQGIIQEKIDEMPKGLEKTLNEVELNIICAYASLMQDEVKTARELLLHVLDKQEIPRLLKATALSIFAESYIFSNPDKALYFFELSLSELRKIKNNKSLLKRKLVENTTAFCCIIHNIPVKLEYIHDDAEIALQCIRQNKNSEACKILNQISNRTATQDFYLSIATNDEELRRKAYHRFLKDGNLFYIKIFDILK	MKKIIASVVITCALALSVLSISSVPAKDDQAAGKVKEVQLMKMDPGTLG*
WP_001045400.1	BAAN002.D.00005.C001_04212	Prophage	MNKVSGLGGIVLDDELNSVKLSKITNLSQSNLWKTLNGKVPMTFAKLVKILSGLESEEQKMEIIKEFLKYTDKEADIRTAMYYLYQSGYTELLHELVEKNYKQSVTNNYRDIFRVCLDRQTQSLRSGAFLKEIETVRTKVNLNKTGVNILVNTLSVYGYFDLGAYNVLTVLQGIIQEKIDEMPKGLEKTLNEVELNIICAYASLMQDEVKTARELLLHVLDKQEIPRLLKATALSIFAESYIFSNPDKALYFFELSLSELRKIKNNKSLLKRKLVENTTAFCCIIHNIPVKLEYIHDDAEIALQCIRQNKNSEACKILNQISNRTATQDFYLSIATNDEELRRKAYHRFLKDGNLFYIKIFDILK	MKKIIASVVIICALALSVLSISSVPAKDDQAAGKVKEVQLMKMDPGTLG*
WP_001045400.1	BAAN002.D.00006.C001_04200	Prophage	MNKVSGLGGIVLDDELNSVKLSKITNLSQSNLWKTLNGKVPMTFAKLVKILSGLESEEQKMEIIKEFLKYTDKEADIRTAMYYLYQSGYTELLHELVEKNYKQSVTNNYRDIFRVCLDRQTQSLRSGAFLKEIETVRTKVNLNKTGVNILVNTLSVYGYFDLGAYNVLTVLQGIIQEKIDEMPKGLEKTLNEVELNIICAYASLMQDEVKTARELLLHVLDKQEIPRLLKATALSIFAESYIFSNPDKALYFFELSLSELRKIKNNKSLLKRKLVENTTAFCCIIHNIPVKLEYIHDDAEIALQCIRQNKNSEACKILNQISNRTATQDFYLSIATNDEELRRKAYHRFLKDGNLFYIKIFDILK	MKKIIASVVITCALALSVLSISSVPAKDDQAAGKVKEVQLMKMDPGTLG*
WP_001045400.1	BAAN002.D.00007.C001_04193	Prophage	MNKVSGLGGIVLDDELNSVKLSKITNLSQSNLWKTLNGKVPMTFAKLVKILSGLESEEQKMEIIKEFLKYTDKEADIRTAMYYLYQSGYTELLHELVEKNYKQSVTNNYRDIFRVCLDRQTQSLRSGAFLKEIETVRTKVNLNKTGVNILVNTLSVYGYFDLGAYNVLTVLQGIIQEKIDEMPKGLEKTLNEVELNIICAYASLMQDEVKTARELLLHVLDKQEIPRLLKATALSIFAESYIFSNPDKALYFFELSLSELRKIKNNKSLLKRKLVENTTAFCCIIHNIPVKLEYIHDDAEIALQCIRQNKNSEACKILNQISNRTATQDFYLSIATNDEELRRKAYHRFLKDGNLFYIKIFDILK	MKKIIASVVIICALALSVLSISSVPAKDDQAAGKVKEVQLMKMDPGTLG*
WP_001045400.1	BAAN002.D.00008.C001_04206	Prophage	MNKVSGLGGIVLDDELNSVKLSKITNLSQSNLWKTLNGKVPMTFAKLVKILSGLESEEQKMEIIKEFLKYTDKEADIRTAMYYLYQSGYTELLHELVEKNYKQSVTNNYRDIFRVCLDRQTQSLRSGAFLKEIETVRTKVNLNKTGVNILVNTLSVYGYFDLGAYNVLTVLQGIIQEKIDEMPKGLEKTLNEVELNIICAYASLMQDEVKTARELLLHVLDKQEIPRLLKATALSIFAESYIFSNPDKALYFFELSLSELRKIKNNKSLLKRKLVENTTAFCCIIHNIPVKLEYIHDDAEIALQCIRQNKNSEACKILNQISNRTATQDFYLSIATNDEELRRKAYHRFLKDGNLFYIKIFDILK	MKKIIASVVIICALALSVLSISSVPAKDDQAAGKVKEVQLMKMDPGTLG*
WP_001045400.1	BAAN002.D.00009.C001_03965	Prophage	MNKVSGLGGIVLDDELNSVKLSKITNLSQSNLWKTLNGKVPMTFAKLVKILSGLESEEQKMEIIKEFLKYTDKEADIRTAMYYLYQSGYTELLHELVEKNYKQSVTNNYRDIFRVCLDRQTQSLRSGAFLKEIETVRTKVNLNKTGVNILVNTLSVYGYFDLGAYNVLTVLQGIIQEKIDEMPKGLEKTLNEVELNIICAYASLMQDEVKTARELLLHVLDKQEIPRLLKATALSIFAESYIFSNPDKALYFFELSLSELRKIKNNKSLLKRKLVENTTAFCCIIHNIPVKLEYIHDDAEIALQCIRQNKNSEACKILNQISNRTATQDFYLSIATNDEELRRKAYHRFLKDGNLFYIKIFDILK	MKKIIASVVITCALALSVLSISSVPAKDDQAAGKVKEVQLMKMDPGTLG*
WP_001045400.1	BAAN002.D.00010.C001_04174	Prophage	MNKVSGLGGIVLDDELNSVKLSKITNLSQSNLWKTLNGKVPMTFAKLVKILSGLESEEQKMEIIKEFLKYTDKEADIRTAMYYLYQSGYTELLHELVEKNYKQSVTNNYRDIFRVCLDRQTQSLRSGAFLKEIETVRTKVNLNKTGVNILVNTLSVYGYFDLGAYNVLTVLQGIIQEKIDEMPKGLEKTLNEVELNIICAYASLMQDEVKTARELLLHVLDKQEIPRLLKATALSIFAESYIFSNPDKALYFFELSLSELRKIKNNKSLLKRKLVENTTAFCCIIHNIPVKLEYIHDDAEIALQCIRQNKNSEACKILNQISNRTATQDFYLSIATNDEELRRKAYHRFLKDGNLFYIKIFDILK	MKKIIASVVITCALALSVLSISSVPAKDDQAAGKVKEVQLMKMDPGTLG*
WP_001045400.1	BAAN002.D.00011.C001_04172	Prophage	MNKVSGLGGIVLDDELNSVKLSKITNLSQSNLWKTLNGKVPMTFAKLVKILSGLESEEQKMEIIKEFLKYTDKEADIRTAMYYLYQSGYTELLHELVEKNYKQSVTNNYRDIFRVCLDRQTQSLRSGAFLKEIETVRTKVNLNKTGVNILVNTLSVYGYFDLGAYNVLTVLQGIIQEKIDEMPKGLEKTLNEVELNIICAYASLMQDEVKTARELLLHVLDKQEIPRLLKATALSIFAESYIFSNPDKALYFFELSLSELRKIKNNKSLLKRKLVENTTAFCCIIHNIPVKLEYIHDDAEIALQCIRQNKNSEACKILNQISNRTATQDFYLSIATNDEELRRKAYHRFLKDGNLFYIKIFDILK	MKKIIASVVITCALALSVLSISSVPAKDDQAAGKVKEVQLMKMDPGTLG*
WP_001045400.1	BAAN002.D.00013.C001_02955	Prophage	MNKVSGLGGIVLDDELNSVKLSKITNLSQSNLWKTLNGKVPMTFAKLVKILSGLESEEQKMEIIKEFLKYTDKEADIRTAMYYLYQSGYTELLHELVEKNYKQSVTNNYRDIFRVCLDRQTQSLRSGAFLKEIETVRTKVNLNKTGVNILVNTLSVYGYFDLGAYNVLTVLQGIIQEKIDEMPKGLEKTLNEVELNIICAYASLMQDEVKTARELLLHVLDKQEIPRLLKATALSIFAESYIFSNPDKALYFFELSLSELRKIKNNKSLLKRKLVENTTAFCCIIHNIPVKLEYIHDDAEIALQCIRQNKNSEACKILNQISNRTATQDFYLSIATNDEELRRKAYHRFLKDGNLFYIKIFDILK	MKKIIASVVITCALALSVLSISSVPAKDDQAAGKVKEVQLMKMDPGTLG*
WP_001045400.1	BAAN002.D.00014.C001_03990	Prophage	MNKVSGLGGIVLDDELNSVKLSKITNLSQSNLWKTLNGKVPMTFAKLVKILSGLESEEQKMEIIKEFLKYTDKEADIRTAMYYLYQSGYTELLHELVEKNYKQSVTNNYRDIFRVCLDRQTQSLRSGAFLKEIETVRTKVNLNKTGVNILVNTLSVYGYFDLGAYNVLTVLQGIIQEKIDEMPKGLEKTLNEVELNIICAYASLMQDEVKTARELLLHVLDKQEIPRLLKATALSIFAESYIFSNPDKALYFFELSLSELRKIKNNKSLLKRKLVENTTAFCCIIHNIPVKLEYIHDDAEIALQCIRQNKNSEACKILNQISNRTATQDFYLSIATNDEELRRKAYHRFLKDGNLFYIKIFDILK	MKKIIASVVITCALALSVLSISSVPAKDDQAAGKVKEVQLMKMDPGTLG*
WP_001045400.1	BAAN002.D.00015.C001_01624	Prophage	MNKVSGLGGIVLDDELNSVKLSKITNLSQSNLWKTLNGKVPMTFAKLVKILSGLESEEQKMEIIKEFLKYTDKEADIRTAMYYLYQSGYTELLHELVEKNYKQSVTNNYRDIFRVCLDRQTQSLRSGAFLKEIETVRTKVNLNKTGVNILVNTLSVYGYFDLGAYNVLTVLQGIIQEKIDEMPKGLEKTLNEVELNIICAYASLMQDEVKTARELLLHVLDKQEIPRLLKATALSIFAESYIFSNPDKALYFFELSLSELRKIKNNKSLLKRKLVENTTAFCCIIHNIPVKLEYIHDDAEIALQCIRQNKNSEACKILNQISNRTATQDFYLSIATNDEELRRKAYHRFLKDGNLFYIKIFDILK	MKKIIASVVITCALALSVLSISSVPAKDDQAAGKVKEVQLMKMDPGTLG*
WP_001045400.1	BAAN002.D.00016.C001_02863	Prophage	MNKVSGLGGIVLDDELNSVKLSKITNLSQSNLWKTLNGKVPMTFAKLVKILSGLESEEQKMEIIKEFLKYTDKEADIRTAMYYLYQSGYTELLHELVEKNYKQSVTNNYRDIFRVCLDRQTQSLRSGAFLKEIETVRTKVNLNKTGVNILVNTLSVYGYFDLGAYNVLTVLQGIIQEKIDEMPKGLEKTLNEVELNIICAYASLMQDEVKTARELLLHVLDKQEIPRLLKATALSIFAESYIFSNPDKALYFFELSLSELRKIKNNKSLLKRKLVENTTAFCCIIHNIPVKLEYIHDDAEIALQCIRQNKNSEACKILNQISNRTATQDFYLSIATNDEELRRKAYHRFLKDGNLFYIKIFDILK	MKKIIASVVITCALALSVLSISSVPAKDDQAAGKVKEVQLMKMDPGTLG*
WP_001045400.1	BAAN002.D.00017.C001_03259	Prophage	MNKVSGLGGIVLDDELNSVKLSKITNLSQSNLWKTLNGKVPMTFAKLVKILSGLESEEQKMEIIKEFLKYTDKEADIRTAMYYLYQSGYTELLHELVEKNYKQSVTNNYRDIFRVCLDRQTQSLRSGAFLKEIETVRTKVNLNKTGVNILVNTLSVYGYFDLGAYNVLTVLQGIIQEKIDEMPKGLEKTLNEVELNIICAYASLMQDEVKTARELLLHVLDKQEIPRLLKATALSIFAESYIFSNPDKALYFFELSLSELRKIKNNKSLLKRKLVENTTAFCCIIHNIPVKLEYIHDDAEIALQCIRQNKNSEACKILNQISNRTATQDFYLSIATNDEELRRKAYHRFLKDGNLFYIKIFDILK	MKKIIASVVITCALALSVLSISSVPAKDDQAAGKVKEVQLMKMDPGTLG*
WP_001045400.1	BAAN002.D.00018.C001_01195	Prophage	MNKVSGLGGIVLDDELNSVKLSKITNLSQSNLWKTLNGKVPMTFAKLVKILSGLESEEQKMEIIKEFLKYTDKEADIRTAMYYLYQSGYTELLHELVEKNYKQSVTNNYRDIFRVCLDRQTQSLRSGAFLKEIETVRTKVNLNKTGVNILVNTLSVYGYFDLGAYNVLTVLQGIIQEKIDEMPKGLEKTLNEVELNIICAYASLMQDEVKTARELLLHVLDKQEIPRLLKATALSIFAESYIFSNPDKALYFFELSLSELRKIKNNKSLLKRKLVENTTAFCCIIHNIPVKLEYIHDDAEIALQCIRQNKNSEACKILNQISNRTATQDFYLSIATNDEELRRKAYHRFLKDGNLFYIKIFDILK	MKKIIASVVITCALALSVLSISSVPAKDDQAAGKVKEVQLMKMDPGTLG*
WP_001045400.1	BAAN002.D.00019.C001_02860	Prophage	MNKVSGLGGIVLDDELNSVKLSKITNLSQSNLWKTLNGKVPMTFAKLVKILSGLESEEQKMEIIKEFLKYTDKEADIRTAMYYLYQSGYTELLHELVEKNYKQSVTNNYRDIFRVCLDRQTQSLRSGAFLKEIETVRTKVNLNKTGVNILVNTLSVYGYFDLGAYNVLTVLQGIIQEKIDEMPKGLEKTLNEVELNIICAYASLMQDEVKTARELLLHVLDKQEIPRLLKATALSIFAESYIFSNPDKALYFFELSLSELRKIKNNKSLLKRKLVENTTAFCCIIHNIPVKLEYIHDDAEIALQCIRQNKNSEACKILNQISNRTATQDFYLSIATNDEELRRKAYHRFLKDGNLFYIKIFDILK	MKKIIASVVITCALALSVLSISSVPAKDDQAAGKVKEVQLMKMDPGTLG*
WP_001045400.1	BAAN002.D.00020.C001_04729	Prophage	MNKVSGLGGIVLDDELNSVKLSKITNLSQSNLWKTLNGKVPMTFAKLVKILSGLESEEQKMEIIKEFLKYTDKEADIRTAMYYLYQSGYTELLHELVEKNYKQSVTNNYRDIFRVCLDRQTQSLRSGAFLKEIETVRTKVNLNKTGVNILVNTLSVYGYFDLGAYNVLTVLQGIIQEKIDEMPKGLEKTLNEVELNIICAYASLMQDEVKTARELLLHVLDKQEIPRLLKATALSIFAESYIFSNPDKALYFFELSLSELRKIKNNKSLLKRKLVENTTAFCCIIHNIPVKLEYIHDDAEIALQCIRQNKNSEACKILNQISNRTATQDFYLSIATNDEELRRKAYHRFLKDGNLFYIKIFDILK	MKKIIASVVITCALALSVLSISSVPAKDDQAAGKVKEVQLMKMDPGTLG*
WP_001045400.1	BAAN002.D.00021.C001_04558	Prophage	MNKVSGLGGIVLDDELNSVKLSKITNLSQSNLWKTLNGKVPMTFAKLVKILSGLESEEQKMEIIKEFLKYTDKEADIRTAMYYLYQSGYTELLHELVEKNYKQSVTNNYRDIFRVCLDRQTQSLRSGAFLKEIETVRTKVNLNKTGVNILVNTLSVYGYFDLGAYNVLTVLQGIIQEKIDEMPKGLEKTLNEVELNIICAYASLMQDEVKTARELLLHVLDKQEIPRLLKATALSIFAESYIFSNPDKALYFFELSLSELRKIKNNKSLLKRKLVENTTAFCCIIHNIPVKLEYIHDDAEIALQCIRQNKNSEACKILNQISNRTATQDFYLSIATNDEELRRKAYHRFLKDGNLFYIKIFDILK	MKKIIASVVIICALALSVLSISSVPAKDDQAAGKVKEVQLMKMDPGTLG*
WP_001045400.1	BAAN002.D.00022.C001_01258	Prophage	MNKVSGLGGIVLDDELNSVKLSKITNLSQSNLWKTLNGKVPMTFAKLVKILSGLESEEQKMEIIKEFLKYTDKEADIRTAMYYLYQSGYTELLHELVEKNYKQSVTNNYRDIFRVCLDRQTQSLRSGAFLKEIETVRTKVNLNKTGVNILVNTLSVYGYFDLGAYNVLTVLQGIIQEKIDEMPKGLEKTLNEVELNIICAYASLMQDEVKTARELLLHVLDKQEIPRLLKATALSIFAESYIFSNPDKALYFFELSLSELRKIKNNKSLLKRKLVENTTAFCCIIHNIPVKLEYIHDDAEIALQCIRQNKNSEACKILNQISNRTATQDFYLSIATNDEELRRKAYHRFLKDGNLFYIKIFDILK	MKKIIASVVITCALALSVLSISSVPAKDDQAAGKVKEVQLMKMDPGTLG*
WP_001045400.1	BAAN002.D.00023.C001_04257	Prophage	MNKVSGLGGIVLDDELNSVKLSKITNLSQSNLWKTLNGKVPMTFAKLVKILSGLESEEQKMEIIKEFLKYTDKEADIRTAMYYLYQSGYTELLHELVEKNYKQSVTNNYRDIFRVCLDRQTQSLRSGAFLKEIETVRTKVNLNKTGVNILVNTLSVYGYFDLGAYNVLTVLQGIIQEKIDEMPKGLEKTLNEVELNIICAYASLMQDEVKTARELLLHVLDKQEIPRLLKATALSIFAESYIFSNPDKALYFFELSLSELRKIKNNKSLLKRKLVENTTAFCCIIHNIPVKLEYIHDDAEIALQCIRQNKNSEACKILNQISNRTATQDFYLSIATNDEELRRKAYHRFLKDGNLFYIKIFDILK	MKKIIASVVITCALALSVLSISSVPAKDDQAAGKVKEVQLMKMDPGTLG*
WP_001045400.1	BAAN002.D.00024.C001_01966	Prophage	MNKVSGLGGIVLDDELNSVKLSKITNLSQSNLWKTLNGKVPMTFAKLVKILSGLESEEQKMEIIKEFLKYTDKEADIRTAMYYLYQSGYTELLHELVEKNYKQSVTNNYRDIFRVCLDRQTQSLRSGAFLKEIETVRTKVNLNKTGVNILVNTLSVYGYFDLGAYNVLTVLQGIIQEKIDEMPKGLEKTLNEVELNIICAYASLMQDEVKTARELLLHVLDKQEIPRLLKATALSIFAESYIFSNPDKALYFFELSLSELRKIKNNKSLLKRKLVENTTAFCCIIHNIPVKLEYIHDDAEIALQCIRQNKNSEACKILNQISNRTATQDFYLSIATNDEELRRKAYHRFLKDGNLFYIKIFDILK	MKKIIASVVITCALALSVLSISSVPAKDDQAAGKVKEVQLMKMDPGTLG*
WP_001045400.1	BAAN002.D.00025.C001_01272	Prophage	MNKVSGLGGIVLDDELNSVKLSKITNLSQSNLWKTLNGKVPMTFAKLVKILSGLESEEQKMEIIKEFLKYTDKEADIRTAMYYLYQSGYTELLHELVEKNYKQSVTNNYRDIFRVCLDRQTQSLRSGAFLKEIETVRTKVNLNKTGVNILVNTLSVYGYFDLGAYNVLTVLQGIIQEKIDEMPKGLEKTLNEVELNIICAYASLMQDEVKTARELLLHVLDKQEIPRLLKATALSIFAESYIFSNPDKALYFFELSLSELRKIKNNKSLLKRKLVENTTAFCCIIHNIPVKLEYIHDDAEIALQCIRQNKNSEACKILNQISNRTATQDFYLSIATNDEELRRKAYHRFLKDGNLFYIKIFDILK	MKKIIASVVITCALALSVLSISSVPAKDDQAAGKVKEVQLMKMDPGTLG*
WP_001045400.1	BAAN002.D.00027.C001_00817	Prophage	MNKVSGLGGIVLDDELNSVKLSKITNLSQSNLWKTLNGKVPMTFAKLVKILSGLESEEQKMEIIKEFLKYTDKEADIRTAMYYLYQSGYTELLHELVEKNYKQSVTNNYRDIFRVCLDRQTQSLRSGAFLKEIETVRTKVNLNKTGVNILVNTLSVYGYFDLGAYNVLTVLQGIIQEKIDEMPKGLEKTLNEVELNIICAYASLMQDEVKTARELLLHVLDKQEIPRLLKATALSIFAESYIFSNPDKALYFFELSLSELRKIKNNKSLLKRKLVENTTAFCCIIHNIPVKLEYIHDDAEIALQCIRQNKNSEACKILNQISNRTATQDFYLSIATNDEELRRKAYHRFLKDGNLFYIKIFDILK	MKKIIASVVIICALALSVLSISSVPAKDDQAAGKVKEVQLMKMDPGTLG*
WP_001045400.1	BAAN002.D.00028.C001_01667	Prophage	MNKVSGLGGIVLDDELNSVKLSKITNLSQSNLWKTLNGKVPMTFAKLVKILSGLESEEQKMEIIKEFLKYTDKEADIRTAMYYLYQSGYTELLHELVEKNYKQSVTNNYRDIFRVCLDRQTQSLRSGAFLKEIETVRTKVNLNKTGVNILVNTLSVYGYFDLGAYNVLTVLQGIIQEKIDEMPKGLEKTLNEVELNIICAYASLMQDEVKTARELLLHVLDKQEIPRLLKATALSIFAESYIFSNPDKALYFFELSLSELRKIKNNKSLLKRKLVENTTAFCCIIHNIPVKLEYIHDDAEIALQCIRQNKNSEACKILNQISNRTATQDFYLSIATNDEELRRKAYHRFLKDGNLFYIKIFDILK	MKKIIASVVITCALALSVLSISSVPAKDDQAAGKVKEVQLMKMDPGTLG*
WP_001045400.1	BAAN002.D.00029.C001_00410	Prophage	MNKVSGLGGIVLDDELNSVKLSKITNLSQSNLWKTLNGKVPMTFAKLVKILSGLESEEQKMEIIKEFLKYTDKEADIRTAMYYLYQSGYTELLHELVEKNYKQSVTNNYRDIFRVCLDRQTQSLRSGAFLKEIETVRTKVNLNKTGVNILVNTLSVYGYFDLGAYNVLTVLQGIIQEKIDEMPKGLEKTLNEVELNIICAYASLMQDEVKTARELLLHVLDKQEIPRLLKATALSIFAESYIFSNPDKALYFFELSLSELRKIKNNKSLLKRKLVENTTAFCCIIHNIPVKLEYIHDDAEIALQCIRQNKNSEACKILNQISNRTATQDFYLSIATNDEELRRKAYHRFLKDGNLFYIKIFDILK	MKKIIASVVITCALALSVLSISSVPAKDDQAAGKVKEVQLMKMDPGTLG*
WP_001045400.1	BAAN002.D.00030.C001_04458	Prophage	MNKVSGLGGIVLDDELNSVKLSKITNLSQSNLWKTLNGKVPMTFAKLVKILSGLESEEQKMEIIKEFLKYTDKEADIRTAMYYLYQSGYTELLHELVEKNYKQSVTNNYRDIFRVCLDRQTQSLRSGAFLKEIETVRTKVNLNKTGVNILVNTLSVYGYFDLGAYNVLTVLQGIIQEKIDEMPKGLEKTLNEVELNIICAYASLMQDEVKTARELLLHVLDKQEIPRLLKATALSIFAESYIFSNPDKALYFFELSLSELRKIKNNKSLLKRKLVENTTAFCCIIHNIPVKLEYIHDDAEIALQCIRQNKNSEACKILNQISNRTATQDFYLSIATNDEELRRKAYHRFLKDGNLFYIKIFDILK	MKKIIASVVITCALALSVLSISSVPAKDDQAAGKVKEVQLMKMDPGTLG*
WP_001045400.1	BAAN002.D.00031.C001_04209	Prophage	MNKVSGLGGIVLDDELNSVKLSKITNLSQSNLWKTLNGKVPMTFAKLVKILSGLESEEQKMEIIKEFLKYTDKEADIRTAMYYLYQSGYTELLHELVEKNYKQSVTNNYRDIFRVCLDRQTQSLRSGAFLKEIETVRTKVNLNKTGVNILVNTLSVYGYFDLGAYNVLTVLQGIIQEKIDEMPKGLEKTLNEVELNIICAYASLMQDEVKTARELLLHVLDKQEIPRLLKATALSIFAESYIFSNPDKALYFFELSLSELRKIKNNKSLLKRKLVENTTAFCCIIHNIPVKLEYIHDDAEIALQCIRQNKNSEACKILNQISNRTATQDFYLSIATNDEELRRKAYHRFLKDGNLFYIKIFDILK	MKKIIASVVIICALALSVLSISSVPAKDDQAAGKVKEVQLMKMDPGTLG*
WP_001045400.1	BAAN002.D.00032.C001_04211	Prophage	MNKVSGLGGIVLDDELNSVKLSKITNLSQSNLWKTLNGKVPMTFAKLVKILSGLESEEQKMEIIKEFLKYTDKEADIRTAMYYLYQSGYTELLHELVEKNYKQSVTNNYRDIFRVCLDRQTQSLRSGAFLKEIETVRTKVNLNKTGVNILVNTLSVYGYFDLGAYNVLTVLQGIIQEKIDEMPKGLEKTLNEVELNIICAYASLMQDEVKTARELLLHVLDKQEIPRLLKATALSIFAESYIFSNPDKALYFFELSLSELRKIKNNKSLLKRKLVENTTAFCCIIHNIPVKLEYIHDDAEIALQCIRQNKNSEACKILNQISNRTATQDFYLSIATNDEELRRKAYHRFLKDGNLFYIKIFDILK	MKKIIASVVIICALALSVLSISSVPAKDDQAAGKVKEVQLMKMDPGTLG*
WP_001045400.1	BAAN002.D.00033.C001_04206	Prophage	MNKVSGLGGIVLDDELNSVKLSKITNLSQSNLWKTLNGKVPMTFAKLVKILSGLESEEQKMEIIKEFLKYTDKEADIRTAMYYLYQSGYTELLHELVEKNYKQSVTNNYRDIFRVCLDRQTQSLRSGAFLKEIETVRTKVNLNKTGVNILVNTLSVYGYFDLGAYNVLTVLQGIIQEKIDEMPKGLEKTLNEVELNIICAYASLMQDEVKTARELLLHVLDKQEIPRLLKATALSIFAESYIFSNPDKALYFFELSLSELRKIKNNKSLLKRKLVENTTAFCCIIHNIPVKLEYIHDDAEIALQCIRQNKNSEACKILNQISNRTATQDFYLSIATNDEELRRKAYHRFLKDGNLFYIKIFDILK	MKKIIASVVIICALALSVLSISSVPAKDDQAAGKVKEVQLMKMDPGTLG*
WP_001045400.1	BAAN002.D.00034.C001_04206	Prophage	MNKVSGLGGIVLDDELNSVKLSKITNLSQSNLWKTLNGKVPMTFAKLVKILSGLESEEQKMEIIKEFLKYTDKEADIRTAMYYLYQSGYTELLHELVEKNYKQSVTNNYRDIFRVCLDRQTQSLRSGAFLKEIETVRTKVNLNKTGVNILVNTLSVYGYFDLGAYNVLTVLQGIIQEKIDEMPKGLEKTLNEVELNIICAYASLMQDEVKTARELLLHVLDKQEIPRLLKATALSIFAESYIFSNPDKALYFFELSLSELRKIKNNKSLLKRKLVENTTAFCCIIHNIPVKLEYIHDDAEIALQCIRQNKNSEACKILNQISNRTATQDFYLSIATNDEELRRKAYHRFLKDGNLFYIKIFDILK	MKKIIASVVIICALALSVLSISSVPAKDDQAAGKVKEVQLMKMDPGTLG*
WP_001045400.1	BAAN002.D.00035.C001_04206	Prophage	MNKVSGLGGIVLDDELNSVKLSKITNLSQSNLWKTLNGKVPMTFAKLVKILSGLESEEQKMEIIKEFLKYTDKEADIRTAMYYLYQSGYTELLHELVEKNYKQSVTNNYRDIFRVCLDRQTQSLRSGAFLKEIETVRTKVNLNKTGVNILVNTLSVYGYFDLGAYNVLTVLQGIIQEKIDEMPKGLEKTLNEVELNIICAYASLMQDEVKTARELLLHVLDKQEIPRLLKATALSIFAESYIFSNPDKALYFFELSLSELRKIKNNKSLLKRKLVENTTAFCCIIHNIPVKLEYIHDDAEIALQCIRQNKNSEACKILNQISNRTATQDFYLSIATNDEELRRKAYHRFLKDGNLFYIKIFDILK	MKKIIASVVIICALALSVLSISSVPAKDDQAAGKVKEVQLMKMDPGTLG*
WP_001045400.1	BAAN002.D.00036.C001_04206	Prophage	MNKVSGLGGIVLDDELNSVKLSKITNLSQSNLWKTLNGKVPMTFAKLVKILSGLESEEQKMEIIKEFLKYTDKEADIRTAMYYLYQSGYTELLHELVEKNYKQSVTNNYRDIFRVCLDRQTQSLRSGAFLKEIETVRTKVNLNKTGVNILVNTLSVYGYFDLGAYNVLTVLQGIIQEKIDEMPKGLEKTLNEVELNIICAYASLMQDEVKTARELLLHVLDKQEIPRLLKATALSIFAESYIFSNPDKALYFFELSLSELRKIKNNKSLLKRKLVENTTAFCCIIHNIPVKLEYIHDDAEIALQCIRQNKNSEACKILNQISNRTATQDFYLSIATNDEELRRKAYHRFLKDGNLFYIKIFDILK	MKKIIASVVIICALALSVLSISSVPAKDDQAAGKVKEVQLMKMDPGTLG*
WP_001045400.1	BAAN002.D.00037.C001_04206	Prophage	MNKVSGLGGIVLDDELNSVKLSKITNLSQSNLWKTLNGKVPMTFAKLVKILSGLESEEQKMEIIKEFLKYTDKEADIRTAMYYLYQSGYTELLHELVEKNYKQSVTNNYRDIFRVCLDRQTQSLRSGAFLKEIETVRTKVNLNKTGVNILVNTLSVYGYFDLGAYNVLTVLQGIIQEKIDEMPKGLEKTLNEVELNIICAYASLMQDEVKTARELLLHVLDKQEIPRLLKATALSIFAESYIFSNPDKALYFFELSLSELRKIKNNKSLLKRKLVENTTAFCCIIHNIPVKLEYIHDDAEIALQCIRQNKNSEACKILNQISNRTATQDFYLSIATNDEELRRKAYHRFLKDGNLFYIKIFDILK	MKKIIASVVIICALALSVLSISSVPAKDDQAAGKVKEVQLMKMDPGTLG*
WP_001045400.1	BAAN002.D.00038.C001_04206	Prophage	MNKVSGLGGIVLDDELNSVKLSKITNLSQSNLWKTLNGKVPMTFAKLVKILSGLESEEQKMEIIKEFLKYTDKEADIRTAMYYLYQSGYTELLHELVEKNYKQSVTNNYRDIFRVCLDRQTQSLRSGAFLKEIETVRTKVNLNKTGVNILVNTLSVYGYFDLGAYNVLTVLQGIIQEKIDEMPKGLEKTLNEVELNIICAYASLMQDEVKTARELLLHVLDKQEIPRLLKATALSIFAESYIFSNPDKALYFFELSLSELRKIKNNKSLLKRKLVENTTAFCCIIHNIPVKLEYIHDDAEIALQCIRQNKNSEACKILNQISNRTATQDFYLSIATNDEELRRKAYHRFLKDGNLFYIKIFDILK	MKKIIASVVIICALALSVLSISSVPAKDDQAAGKVKEVQLMKMDPGTLG*
WP_001045400.1	BAAN002.D.00039.C001_04206	Prophage	MNKVSGLGGIVLDDELNSVKLSKITNLSQSNLWKTLNGKVPMTFAKLVKILSGLESEEQKMEIIKEFLKYTDKEADIRTAMYYLYQSGYTELLHELVEKNYKQSVTNNYRDIFRVCLDRQTQSLRSGAFLKEIETVRTKVNLNKTGVNILVNTLSVYGYFDLGAYNVLTVLQGIIQEKIDEMPKGLEKTLNEVELNIICAYASLMQDEVKTARELLLHVLDKQEIPRLLKATALSIFAESYIFSNPDKALYFFELSLSELRKIKNNKSLLKRKLVENTTAFCCIIHNIPVKLEYIHDDAEIALQCIRQNKNSEACKILNQISNRTATQDFYLSIATNDEELRRKAYHRFLKDGNLFYIKIFDILK	MKKIIASVVIICALALSVLSISSVPAKDDQAAGKVKEVQLMKMDPGTLG*
WP_001045400.1	BAAN002.D.00040.C001_04206	Prophage	MNKVSGLGGIVLDDELNSVKLSKITNLSQSNLWKTLNGKVPMTFAKLVKILSGLESEEQKMEIIKEFLKYTDKEADIRTAMYYLYQSGYTELLHELVEKNYKQSVTNNYRDIFRVCLDRQTQSLRSGAFLKEIETVRTKVNLNKTGVNILVNTLSVYGYFDLGAYNVLTVLQGIIQEKIDEMPKGLEKTLNEVELNIICAYASLMQDEVKTARELLLHVLDKQEIPRLLKATALSIFAESYIFSNPDKALYFFELSLSELRKIKNNKSLLKRKLVENTTAFCCIIHNIPVKLEYIHDDAEIALQCIRQNKNSEACKILNQISNRTATQDFYLSIATNDEELRRKAYHRFLKDGNLFYIKIFDILK	MKKIIASVVIICALALSVLSISSVPAKDDQAAGKVKEVQLMKMDPGTLG*
WP_001045400.1	BAAN002.D.00041.C001_04207	Prophage	MNKVSGLGGIVLDDELNSVKLSKITNLSQSNLWKTLNGKVPMTFAKLVKILSGLESEEQKMEIIKEFLKYTDKEADIRTAMYYLYQSGYTELLHELVEKNYKQSVTNNYRDIFRVCLDRQTQSLRSGAFLKEIETVRTKVNLNKTGVNILVNTLSVYGYFDLGAYNVLTVLQGIIQEKIDEMPKGLEKTLNEVELNIICAYASLMQDEVKTARELLLHVLDKQEIPRLLKATALSIFAESYIFSNPDKALYFFELSLSELRKIKNNKSLLKRKLVENTTAFCCIIHNIPVKLEYIHDDAEIALQCIRQNKNSEACKILNQISNRTATQDFYLSIATNDEELRRKAYHRFLKDGNLFYIKIFDILK	MKKIIASVVIICALALSVLSISSVPAKDDQAAGKVKEVQLMKMDPGTLG*
WP_001045400.1	BAAN002.D.00042.C001_04206	Prophage	MNKVSGLGGIVLDDELNSVKLSKITNLSQSNLWKTLNGKVPMTFAKLVKILSGLESEEQKMEIIKEFLKYTDKEADIRTAMYYLYQSGYTELLHELVEKNYKQSVTNNYRDIFRVCLDRQTQSLRSGAFLKEIETVRTKVNLNKTGVNILVNTLSVYGYFDLGAYNVLTVLQGIIQEKIDEMPKGLEKTLNEVELNIICAYASLMQDEVKTARELLLHVLDKQEIPRLLKATALSIFAESYIFSNPDKALYFFELSLSELRKIKNNKSLLKRKLVENTTAFCCIIHNIPVKLEYIHDDAEIALQCIRQNKNSEACKILNQISNRTATQDFYLSIATNDEELRRKAYHRFLKDGNLFYIKIFDILK	MKKIIASVVIICALALSVLSISSVPAKDDQAAGKVKEVQLMKMDPGTLG*
WP_001045400.1	BAAN002.D.00043.C001_04206	Prophage	MNKVSGLGGIVLDDELNSVKLSKITNLSQSNLWKTLNGKVPMTFAKLVKILSGLESEEQKMEIIKEFLKYTDKEADIRTAMYYLYQSGYTELLHELVEKNYKQSVTNNYRDIFRVCLDRQTQSLRSGAFLKEIETVRTKVNLNKTGVNILVNTLSVYGYFDLGAYNVLTVLQGIIQEKIDEMPKGLEKTLNEVELNIICAYASLMQDEVKTARELLLHVLDKQEIPRLLKATALSIFAESYIFSNPDKALYFFELSLSELRKIKNNKSLLKRKLVENTTAFCCIIHNIPVKLEYIHDDAEIALQCIRQNKNSEACKILNQISNRTATQDFYLSIATNDEELRRKAYHRFLKDGNLFYIKIFDILK	MKKIIASVVIICALALSVLSISSVPAKDDQAAGKVKEVQLMKMDPGTLG*
WP_001045400.1	BAAN002.D.00044.C001_04187	Prophage	MNKVSGLGGIVLDDELNSVKLSKITNLSQSNLWKTLNGKVPMTFAKLVKILSGLESEEQKMEIIKEFLKYTDKEADIRTAMYYLYQSGYTELLHELVEKNYKQSVTNNYRDIFRVCLDRQTQSLRSGAFLKEIETVRTKVNLNKTGVNILVNTLSVYGYFDLGAYNVLTVLQGIIQEKIDEMPKGLEKTLNEVELNIICAYASLMQDEVKTARELLLHVLDKQEIPRLLKATALSIFAESYIFSNPDKALYFFELSLSELRKIKNNKSLLKRKLVENTTAFCCIIHNIPVKLEYIHDDAEIALQCIRQNKNSEACKILNQISNRTATQDFYLSIATNDEELRRKAYHRFLKDGNLFYIKIFDILK	MKKIIASVVITCALALSVLSISSVPAKDDQAAGKVKEVQLMKMDPGTLG*
WP_001045400.1	BAAN002.D.00045.C001_04205	Prophage	MNKVSGLGGIVLDDELNSVKLSKITNLSQSNLWKTLNGKVPMTFAKLVKILSGLESEEQKMEIIKEFLKYTDKEADIRTAMYYLYQSGYTELLHELVEKNYKQSVTNNYRDIFRVCLDRQTQSLRSGAFLKEIETVRTKVNLNKTGVNILVNTLSVYGYFDLGAYNVLTVLQGIIQEKIDEMPKGLEKTLNEVELNIICAYASLMQDEVKTARELLLHVLDKQEIPRLLKATALSIFAESYIFSNPDKALYFFELSLSELRKIKNNKSLLKRKLVENTTAFCCIIHNIPVKLEYIHDDAEIALQCIRQNKNSEACKILNQISNRTATQDFYLSIATNDEELRRKAYHRFLKDGNLFYIKIFDILK	MKKIIASVVIICALALSVLSISSVPAKDDQAAGKVKEVQLMKMDPGTLG*
WP_001045400.1	BAAN002.D.00046.C001_01512	Prophage	MNKVSGLGGIVLDDELNSVKLSKITNLSQSNLWKTLNGKVPMTFAKLVKILSGLESEEQKMEIIKEFLKYTDKEADIRTAMYYLYQSGYTELLHELVEKNYKQSVTNNYRDIFRVCLDRQTQSLRSGAFLKEIETVRTKVNLNKTGVNILVNTLSVYGYFDLGAYNVLTVLQGIIQEKIDEMPKGLEKTLNEVELNIICAYASLMQDEVKTARELLLHVLDKQEIPRLLKATALSIFAESYIFSNPDKALYFFELSLSELRKIKNNKSLLKRKLVENTTAFCCIIHNIPVKLEYIHDDAEIALQCIRQNKNSEACKILNQISNRTATQDFYLSIATNDEELRRKAYHRFLKDGNLFYIKIFDILK	MKKIIASVVIICALALSVLSISSVPAKDDQAAGKVKEVQLMKMDPGTLG*
WP_001045400.1	BAAN002.D.00047.C001_01724	Prophage	MNKVSGLGGIVLDDELNSVKLSKITNLSQSNLWKTLNGKVPMTFAKLVKILSGLESEEQKMEIIKEFLKYTDKEADIRTAMYYLYQSGYTELLHELVEKNYKQSVTNNYRDIFRVCLDRQTQSLRSGAFLKEIETVRTKVNLNKTGVNILVNTLSVYGYFDLGAYNVLTVLQGIIQEKIDEMPKGLEKTLNEVELNIICAYASLMQDEVKTARELLLHVLDKQEIPRLLKATALSIFAESYIFSNPDKALYFFELSLSELRKIKNNKSLLKRKLVENTTAFCCIIHNIPVKLEYIHDDAEIALQCIRQNKNSEACKILNQISNRTATQDFYLSIATNDEELRRKAYHRFLKDGNLFYIKIFDILK	MKKIIASVVIICALALSVLSISSVPAKDDQAAGKVKEVQLMKMDPGTLG*
WP_001045400.1	BAAN002.D.00048.C001_01920	Prophage	MNKVSGLGGIVLDDELNSVKLSKITNLSQSNLWKTLNGKVPMTFAKLVKILSGLESEEQKMEIIKEFLKYTDKEADIRTAMYYLYQSGYTELLHELVEKNYKQSVTNNYRDIFRVCLDRQTQSLRSGAFLKEIETVRTKVNLNKTGVNILVNTLSVYGYFDLGAYNVLTVLQGIIQEKIDEMPKGLEKTLNEVELNIICAYASLMQDEVKTARELLLHVLDKQEIPRLLKATALSIFAESYIFSNPDKALYFFELSLSELRKIKNNKSLLKRKLVENTTAFCCIIHNIPVKLEYIHDDAEIALQCIRQNKNSEACKILNQISNRTATQDFYLSIATNDEELRRKAYHRFLKDGNLFYIKIFDILK	MKKIIASVVIICALALSVLSISSVPAKDDQAAGKVKEVQLMKMDPGTLG*
WP_001045400.1	BAAN002.D.00049.C001_04195	Prophage	MNKVSGLGGIVLDDELNSVKLSKITNLSQSNLWKTLNGKVPMTFAKLVKILSGLESEEQKMEIIKEFLKYTDKEADIRTAMYYLYQSGYTELLHELVEKNYKQSVTNNYRDIFRVCLDRQTQSLRSGAFLKEIETVRTKVNLNKTGVNILVNTLSVYGYFDLGAYNVLTVLQGIIQEKIDEMPKGLEKTLNEVELNIICAYASLMQDEVKTARELLLHVLDKQEIPRLLKATALSIFAESYIFSNPDKALYFFELSLSELRKIKNNKSLLKRKLVENTTAFCCIIHNIPVKLEYIHDDAEIALQCIRQNKNSEACKILNQISNRTATQDFYLSIATNDEELRRKAYHRFLKDGNLFYIKIFDILK	MKKIIASVVITCALALSVLSISSVPAKDDQAAGKVKEVQLMKMDPGTLG*
WP_128472244.1	BASU001.D.00086.C001_02222	Prophage	MELIRIAMKKDLENDNSLMNKWATVAGLKNPNPLYDFLNHDGKTFNEFSSIVNIVKSQYPDREYELMKDYCLNLDVKTKAARSALEYADANMFFEIEDALIDSMISCSNMKSKEYGKVYKIHRELSNSVITEFEAVKRLGKLNIKTPEMNSFSRLLLLYHYLSTGNFSPMAQLIKQIDLSEISENMYIRNTYQTRVHVLMSNIKLNENSLEECREYSKKALESTNILRFQVFSYLTIGNSLLFSNYELAQENFLKGLSISVQNENYNMIFQQALCFLNNVWRKENKWINFESDSIMDLQEQAHCFINFNENSKAKEVLDKLDLLVHNDNELAMHYYLKGRLEQNKACFYSSIEYFKKSNDKFLIRLPLLELQKMGENQKLLELLLL	MKKLIMALVILGALGTSYISADSSIQQASGDYEVAGMPRGA*
WP_001045401.1	BAAN002.D.00012.C001_00277	Prophage	MNKVSGLGGIVLDDELNSVKLSKITNLSQSNLWKTLNGKVPMTFAKLVKILSGLESEEQKMKIIKEFLKYTDKEADIRTAMYYLYQSGYTELLHELVEKNYKQSVTNNYRDIFRVCLDRQTQSLRSGAFLKEIETVRTKVNLNKTGVNILVNTLSVYGYFDLGAYNVLTVLQGIIQEKIDEMPKGLEKTLNEVELNIICAYASLMQDEVKTARELLLHVLDKQEIPRLLKATALSIFAESYIFSNPDKALYFFELSLSELRKIKNNKSLLKRKLVENTTAFCCIIHNIPVKLEYIHDDAEIALQCIRQNKNSEACKILNQISNRTATQDFYLSIATNDEELRRKAYHRFLKDGNLFYIKIFDILK	MKKIIASVVITCALALSVLSISSVPAKDDQAAGKVKEVQLMKMDPGTLG*
WP_001045401.1	BAAN002.D.00026.C001_03701	Prophage	MNKVSGLGGIVLDDELNSVKLSKITNLSQSNLWKTLNGKVPMTFAKLVKILSGLESEEQKMKIIKEFLKYTDKEADIRTAMYYLYQSGYTELLHELVEKNYKQSVTNNYRDIFRVCLDRQTQSLRSGAFLKEIETVRTKVNLNKTGVNILVNTLSVYGYFDLGAYNVLTVLQGIIQEKIDEMPKGLEKTLNEVELNIICAYASLMQDEVKTARELLLHVLDKQEIPRLLKATALSIFAESYIFSNPDKALYFFELSLSELRKIKNNKSLLKRKLVENTTAFCCIIHNIPVKLEYIHDDAEIALQCIRQNKNSEACKILNQISNRTATQDFYLSIATNDEELRRKAYHRFLKDGNLFYIKIFDILK	MKKIIASVVITCALALSVLSISSVPAKDDQAAGKVKEVQLMKMDPGTLG*
WP_019712293.1	BASP027.D.00001.C001_02282	Prophage	MELIRIAMKKDLENDNSLMNKWATVAGLKNPNPLYDFLNHDGKTFNEFSSIVNIVKSQYPDREYELMKDYCLNLDVKTKAARSALEYADANMFFEIEDVLIDSMISCSNMKSKEYGKVYKIHRELSNSVITEFEAVKRLGKLNIKTPEMNSFSRLLLLYHYLSTGNFSPMAQLIKQIDLSEISENMYIRNTYQTRVHVLMSNIKLNENSLEECREYSKKALESTNILRFQVFSYLTIGNSLLFSNYELAQENFLKGLSVSVQNENYNMIFQQALCFLNNVWRKENKWINFESDSIMDLQEQAHCFINFNENSKAKEVLDKLDLLVHNDNELAMHYYLKGRLEQNKACFYSSIEYFKKSNDKFLIRLPLLELQKMGENQKLLELLLL	MKKLIMALVILGALGTSYISADSSIQQASGDYEVAGMPRGA*
WP_068947534.1	BASU001.D.00040.C001_01921	Prophage	MELIRIAMKKDLENDNSLMNKWATVAGLKNPNPLYDFLNHDGKTFNEFSSIVNIVKSQYPDREYEFMKDYCLNLDVKTKAARSALEYADANMFFEIEDVLIDSMISCSNMKSKEYGKVYKIHRELSNSVITEFEAVKRLGKLNIKTPEMNSFSRLLLLYHYLSTGNFSPMAQLIKQIDLSEISENMYIRNTYQTRVHVLMSNIKLNENSLEECREYSKKALESTNILRFQVFSYLTIGNSLLFSNYELAQENFLKGLSVSVQNENYNMIFQQALCFLNNVWRKENKWINFESDSIMDLQEQAHCFINFNENSKAKEVLDKLDLLVHNDNELAMHYYLKGRLEQNKACFYSSIEYFKKSNDKFLIRLPLLELQKMGENQKLLELLLL	MKKLIMALVILGALGTSYISADSSIQQASGDYEVAGMPRGA*
WP_069322695.1	BASU001.D.00041.C001_02233	Prophage	MELIRIAMKKDLENDNSLMNKWATVAGLKNPNPLYDFLNHDGKTFNEFSSIVNIVKSQYPDREYELMKDYCLNLDVKTKAARSALEYADANMFFEIEDVLIDSMISCSNMKSKEYGKVYKIHRELSNSVITEFEAVKRLGKLNLKTPEMNSFSRLLLLYHYLSTGNFSPMAQLIKQIDLSEISENMYIRNTYQTRVHVLMSNIKLNENSLEECREYSKKALESTNILRFQVFSYLTIGNSLLFSNYELAQENFLKGLSVSVQNENYNMIFQQALCFLNNVWRKENKWINFESDSIMDLQEQAHCFINFNENSKAKEVLDKLDLLVHNDNELAMHYYLKGRLEQNKACFYSSIEYFKKSNDKFLIRLPLLELQKMGENQKLLELLLL	MKKLIMALVILGALGTSYISADSSIQQASGDYEVAGMPRGA*
WP_069322695.1	BASU001.D.00071.C001_01895	Prophage	MELIRIAMKKDLENDNSLMNKWATVAGLKNPNPLYDFLNHDGKTFNEFSSIVNIVKSQYPDREYELMKDYCLNLDVKTKAARSALEYADANMFFEIEDVLIDSMISCSNMKSKEYGKVYKIHRELSNSVITEFEAVKRLGKLNLKTPEMNSFSRLLLLYHYLSTGNFSPMAQLIKQIDLSEISENMYIRNTYQTRVHVLMSNIKLNENSLEECREYSKKALESTNILRFQVFSYLTIGNSLLFSNYELAQENFLKGLSVSVQNENYNMIFQQALCFLNNVWRKENKWINFESDSIMDLQEQAHCFINFNENSKAKEVLDKLDLLVHNDNELAMHYYLKGRLEQNKACFYSSIEYFKKSNDKFLIRLPLLELQKMGENQKLLELLLL	MKKLIMALVILGALGTSYISADSSIQQASGDYEVAGMPRGA*
WP_061891115.1	BASU001.D.00034.C001_02119	Prophage	MELIRIAMKKDLENDNSLMNKWATVAGLKNPNPLYAFLNHDGKTFNEFSSIVNIVKSQYPDREYELMKDYCLNLDVKTKAARSALEYADANMFFEIEDVLIDSMISCSNMKSKEYGKVYKIHRELSNSVITEFEAVKRLGKLNIKTPEMNSFSRLLLLYHYLSTGNFSPMAQLIKQIDLSEISENMYIRNTYQTRVHVLMSNIKLNENSLEECREYSKKALESTNILRFQVFSYLTIGNSLLFSNYELAQENFLKGLSVSVQNENYNMIFQQALCFLNNVWRKENKWINFESDSIMDLQEQAHCFINFNENSKAKEVLDKLDLLVHNDNELAMHYYLKGRLEQNKACFYSSIEYFKKSNDKFLIRLPLLELQKMGENQKLLELLLL	MKKLIMALVILGALGTSYISADSSIQQASGDYEVAGMPRGA*
WP_114523531.1	BASP028.D.00001.C001_02234	Prophage	MELIRIAMKKDLENDNSLMNKWATVAGLKNPNPLYDFLNHDGKTFNEFSSIVNIVKSQYPDREYELMKDYCLNLDVKTKAARSALEYADANMFFEIEDVLIDSMISCSNMKSKEYGKVYKIHRELSNSVITEFEAVKRLGKLNIKTPEMNSFSRLLLLYHYLSTGNFSPMAQLIKQIDLSEISENMYIRNTYQTRVHVLMSNIKLNENSLEECREYSKKALESTNILRFQVFSYLTIGNSLLFSNYELAQENFLKGLSVSVQNENYNMIFQQALCFLNNVWRKENKWINFESDSIMDLQEQAHCFINFNEISKAKEVLDKLDLLVHNDNELAMHYYLKGRLEQNKACFYSSIEYFKKSNDKFLIRLPLLELQKMGENQKLLELLLL	MKKLIMALVILGALGTSYISADSSIQQASGDYEVAGMPRGA*
WP_129550734.1	BAVA001.D.00003.C001_01779	Prophage	MDLIRIAMKKDLENDNSLMNKWATVAGLKNPNPLYDFLNHNGKTFNEFSSIVNIVKSQYPDREYELMKDYCLNLDVKTKAARSALEYADANMFFEIEDALIESMISCSNMKSKEYGKVYKIHRELSNFDITEFEAVKRLGKLNIKTPEMNSFSRLLLLYHYLSTGNFSPMAQLIKQIDLSEISENMYIRNTYQTRVHVLMSNIKLNENSLEECREYSRMALESTNILRFQVFSYLTIGNSLLFSNYELAQENFLKGLSVSVQNENYNMIFQQALCFLNNVWRKENKWINFESESIMDLQEQAHCFINFNENSKAKKVLDKLYLLRHNDNELAMHHYLKGRLEQNKACFYSSIEYFKKSNDKFLIRLPLLELQKMGENQKLLDLLLL	MKKLIMALVILGALGTSYISADSSNQQASGDYEVAGMPRGA*
WP_029438035.1	BATH002.D.00044.C001_00128	Prophage	MNKVSSLSGIVLDDELNSVKLSKITNLSQSNLWKTLNGKVPMTFAKLVKILSGLDSEEQKMTVVQEFLKYTDKEADIRTAMYYLYQSGYTELLHDLVENDYKQSVTNNYRDIFRVCLDRQTQSLRSGAFLKEIETLRTKVNLNKTGVNILVNTLSVYGYFDLGAYNVLTVLQGIIQEKIDEMPKGLEKTLNEVELNIICAYASLMQDEVKTARELLQHVLEKQEIPRLLKATALSIFAESYIFSNPDKALYFFELSLSELRKIKNNKSLLKRKLVENTTAFCCIIHNIPVKLEYIHDDAEIALQCIRQNKNSEACKILNQISNRTATQDFYLSIAMNDEELRKKAYHRFLKDGNLFYIKIFDILK	MKKIIASVVIACTLALSVLSISSVPTKDNQATGKVKEVQLMKMDPGTLG*
WP_042512230.1	BACE002.D.00016.C001_00745	Prophage	MNKVSCLGGIVLEDELNSVKLSKITNLSQSNLWKTLNGKVPMTFAKLVKILSGLDSEEQKMAVVQEFLKYTDKEADIRTAMYYLYQSGYTELLHDLVEKNYKQPVTNNYRDIFRVCLDRQTQSLRSGAFLKEIETLRTKVNLNKTGVNILVNTLSVYGYFDLGAYNVLTVLQGIIQEKIDEMPKGLEKTLNEVELNIICAYASLMQDEVKTARGLLMHVLEKQEIPRLLKATALSIFAESYIFSNPDKALYFFELSLSELRKIKNNKSLLKRKLVENTTAFCCIIHNIPVKSEYIHDDAEIALQCIRHNKNSEACEILNQISNRTAIQDFYLSIAMNDEELRRKAYHRFLKDGNLFYIKIFDILK	MKKIIASVVIACTLALSVLSIGSVSAKDNQAAGKVKEVQLMKMDPGTLG*
WP_052494350.1	BACE002.D.00016.C001_03234	Prophage	MRIVLYRTHALINVIKYSVNIMEKVLLIEMKGVSHLKFHEKIMGMIEDRDDLTATSVACKIGVSKQYMSKFKRQGTIGFSQLLKLAPILSVEGKKAKQTMSDWCLELDTTESIKQSFEYACLTRNTILLEQLIQKHSKETGTIREYVEVYTILFKYIKNIIKGSEITKELKKIGAIKDKVLEILTKIMECYEYYHLKKFNLMLETAETIDSLVREIEGERKSFIKECYNYRIAELFAPIFLQKNNVDLARKYAHFLIHANVCTKTVSDAYYILGMSNVLESKEQCLFNLKKSYLLSKEIGDADIEQEARYNLDVAKIYFGVKLDEDADSRLLLYQKNPTCELSIKALQDIIRDRGDKDFLNYFIACSSDEIECLYDLFYQYFYQANYLFSAIVAKELCN…	LAVCTLLTVLTVGLSYNENVQIDKKMQMVEIKPGG*
WP_015980882.1	BAAN002.D.00026.C001_00306	Prophage	MRIALYRTHALINVIKYSVNIMEKVLLIEMKGVSYLKFHEKIMGMIEDRDDLTATSVACKIGVSKQYMSKFKRQGTIGFSQLLKLAPILSVEGKKAKQTMSDWCLELDTTESIKQSFEYACLTRNTILLKQLIQKHSKETGTIREYVEVYTILFKYIKNIIKGSEITKELKKIGAIKDKVLEILTKIMECYEYYHLKKFNLMLETAETIDSLVREIEGERKSFIKECYNYRIAELFAPIFLQKNNVDLARKYAHFLIHANVCTKTVSDAYYILGMSNVLESKEQCLFNLKKSYLLSKEIRDADIEQEARYNLDVAKIYFGVKLDEDADSRLLLYQKNPTCELSIIALQDIIRDRGDKDFLNYFIACSSDEIECLYDLFYQYFYQANYLFSAIVAKELCN…	LAVCTLLTVLTVGLSYNENVQIDKKMQMVEIKPGG*
WP_015980882.1	BAAN002.D.00026.C001_00356	C	MRIALYRTHALINVIKYSVNIMEKVLLIEMKGVSYLKFHEKIMGMIEDRDDLTATSVACKIGVSKQYMSKFKRQGTIGFSQLLKLAPILSVEGKKAKQTMSDWCLELDTTESIKQSFEYACLTRNTILLKQLIQKHSKETGTIREYVEVYTILFKYIKNIIKGSEITKELKKIGAIKDKVLEILTKIMECYEYYHLKKFNLMLETAETIDSLVREIEGERKSFIKECYNYRIAELFAPIFLQKNNVDLARKYAHFLIHANVCTKTVSDAYYILGMSNVLESKEQCLFNLKKSYLLSKEIRDADIEQEARYNLDVAKIYFGVKLDEDADSRLLLYQKNPTCELSIIALQDIIRDRGDKDFLNYFIACSSDEIECLYDLFYQYFYQANYLFSAIVAKELCN…	LAVCTLLTVLTVGLSYNENVQIDKKMQMVEIKPGG*
WP_023522911.1	BATH002.D.00012.C001_04497	Prophage	MNKVASLGDIVSGDELNSVKLSRITNLSQSNLWKTLNGKVPMTFAKLVKILSGLNSEEEKMEVVQEFLKHTDKEADIRIAMYYLYLSGYTELLHGLVEKEYKQSVTNNYRDIFRVCLDRQTHSLRSGAFLKEIESLRTQVNLNKTGVNILINTLIIYGYFDLGAYNVLTVLQGMIQEKINEMPRGLEKTLNESELNIICAYAYLMQDEVKMARELLQKVLEKQEIPRLLKATALSIFAESYIFCEPDKALHFFELSLSELRKLKNNKSLLKRKLVENTTAFCCIIHNIPVKLEYIHDDAEIALQCIRQNKNSEACKILNQISNRTAIQDFYLSIATNDEGLRRKAYHRFLKDGNLFYIKIFDILK	MKKIIASVVIACTLTLSVLSISSVSTKDNQATGKVKEVQLMKMDPGTLG*
WP_038482237.1	BALE002.D.00001.C001_02793	Prophage	MNFREKMVSLMNEKELVPSQVAESLGWQRSIMSKFLSGTTLDFYNALRLAKYLDGINYLEIMDDYCLSMDKKSGILCAFEYASNFMRHELTDKLVLLHEDKKGEVGEYCTIYKFNRERRDYSFNDAIEFLKYHYGKTNSLEINTKILLIEAGMYFDEMKFQTVLSLLKPLHSKLVDVNNRFIKESFNVRFAIFAANAELKAAGNTEKSIEYCHFLMDSVVTPDNLVASAHHTMGHAKIFESRVESVYLLQKAANLYRVAGSEANADGVLFNDIPLANSIHGHEIDLNEISGEELAHQLIIRGRNDEALALLNDLQDTPYTLLYKGMASKNFPLILQAHGIMMKEGDSFFIKLFERELFDLYNHKGDEKYEKI	YSIFTIIRGMKSMKKFKALATCSIFALGVILMSSGVTTDEAGPTNPIGTDKQSQQLQSPKGPTKPIGTD*
WP_001045402.1	BACE002.D.00006.C001_04045	Prophage	MNKVSSLSGIILEDELNSLKLSKITNLSQSNLWKTLNGKVPMTFAKLVKILNGLDSEEQKMEVVKEFLNCTDKEADIRTAMYYLYLSGYTELLQDLVKKEYKQSVTNNYRDVFRVCLDRQTHSLRAGAFLKEIEILRTKVNLNKTGVNILVNTLSVYGYFDLGAYNVLTVIQGMIQEKINGMPKGLEKTLNEVELNIICAYAYLMQDEVKTARELLQNVLEKQEIPLLMKATALSIFAESYIFCDPDKALHFFELSLSELRKIKNNKSLLKRKLVENTTAFCCIIHNIHVKLEYIHDNAEIALQYIRQNKKSEACEILNRISNRTAIQDFYLSVATNDEELRRKAYHRFLKDGNLFYIKIFDILK	MKKIIASVVIACTLALSVISIGSVPTKDDQAAGNVKETQLMKMDPGTLG*
WP_001045402.1	BACE002.D.00012.C001_03976	Prophage	MNKVSSLSGIILEDELNSLKLSKITNLSQSNLWKTLNGKVPMTFAKLVKILNGLDSEEQKMEVVKEFLNCTDKEADIRTAMYYLYLSGYTELLQDLVKKEYKQSVTNNYRDVFRVCLDRQTHSLRAGAFLKEIEILRTKVNLNKTGVNILVNTLSVYGYFDLGAYNVLTVIQGMIQEKINGMPKGLEKTLNEVELNIICAYAYLMQDEVKTARELLQNVLEKQEIPLLMKATALSIFAESYIFCDPDKALHFFELSLSELRKIKNNKSLLKRKLVENTTAFCCIIHNIHVKLEYIHDNAEIALQYIRQNKKSEACEILNRISNRTAIQDFYLSVATNDEELRRKAYHRFLKDGNLFYIKIFDILK	MKKIIASVVIACTLALSVISIGSVPTKDDQAAGNVKETQLMKMDPGTLG*
WP_042510707.1	BATH002.D.00019.P002_00021	PhagePlasmid	MKYWLAKIIDEIDFQRKSQEDVAKHLGISGPAFSKNLSGKSELNFLNMIKLVKDLYEDNVELTFMVREFCKKMNGKKNIRIAMEYANAIGDFELLRIAVQKGFNSNNTLTKEWAFVYEMVLIRLKRFLSDKSLLEELNERKKHRTVKSDEAKIMLDIITFYTLYESREYKMLFNYSEMLLPKIEKISDAFIRDLYRVRIQEIIAYASLMDEQIDKSRDICHEILNTEDNFGYLDMLKVSALGCLGESYSFDSYEQSLWYLNKGIELLNKCHSHRAVERKRNFLNMRSYIRLINKKDLHDLDIYDVGEVALKHIINGNEKEAVRLLRNEEKEKGKLTPMKLCYLGMALKDRSLLEQSIEGFINEGCKFYCRLPRKILEEFDKYGIIFMGDAK	MKKIIVVVTTLALAGVLYISPAKDQKEQPKQVAKDAQTQIMLRMDPGTGIG*
WP_063547378.1	BACE002.D.00028.C001_02758	Prophage	MNKVIGFGGIVSSEDLNSAKLSKITNLSQSNLWKTLNGKVPMTFTKLMKILGGLDSEEKKMEVVQEFLNSTNKESDIRLAMYYLYLAGYTELLSILVGKEYKQSVTNNYREIFRVCLDRQTHSLRSGEFLKEIEVLRTKVNLNKPGVNILVNTLSIYGYFDLGAYNVLTVLQGMIQEKINDMPKGLEKKLNEVELNIICSYAYLMQDEVIMARDLLQKVLDEEGVPRLLKATALSIFAESYIFCDPDKALYYFELSLIELKKIKNNKSLLKRKLVENTSSFCCIIHNIPVKSEYIHHDAERALKYIRQNKNSEAAAILHQIANRTAIQDFYLSIATNDEVLRRKAYHRFLKDGNLFYIKIFDILK	MKKIVASLVIAGTLALSVLSVGLVSTKDNKAAEKVKEVQIMKMDPGTLG*
WP_063547378.1	BACE002.D.00029.C001_02761	Prophage	MNKVIGFGGIVSSEDLNSAKLSKITNLSQSNLWKTLNGKVPMTFTKLMKILGGLDSEEKKMEVVQEFLNSTNKESDIRLAMYYLYLAGYTELLSILVGKEYKQSVTNNYREIFRVCLDRQTHSLRSGEFLKEIEVLRTKVNLNKPGVNILVNTLSIYGYFDLGAYNVLTVLQGMIQEKINDMPKGLEKKLNEVELNIICSYAYLMQDEVIMARDLLQKVLDEEGVPRLLKATALSIFAESYIFCDPDKALYYFELSLIELKKIKNNKSLLKRKLVENTSSFCCIIHNIPVKSEYIHHDAERALKYIRQNKNSEAAAILHQIANRTAIQDFYLSIATNDEVLRRKAYHRFLKDGNLFYIKIFDILK	MKKIVASLVIAGTLALSVLSVGLVSTKDNKAAEKVKEVQIMKMDPGTLG*
WP_001045098.1	BASP030.D.00001.C001_04855	Prophage	MNKVIGLGGIVSSDDMNSAKLSKITNLSQSNLWKTLNGKVPMTFTKLMKILDGFDSEEKKMEVVQEFLNGTNKESDIRLAMYYLYLAGYSDLLSDLVGKEYKQSVTNNYREIFRVCLDRQTRSLRSGEFLKEIEVLRTRVNLNKPGVNILVNTLSIYGYFDLGAYNVLTVLQGMIQEKINHMPKGLEKTLNEVELNIICSYAYLMQDEVKMARDLLQKVLEEEGTPGLLKATALSIVAESYIFCNPDKAFYYFELSLVELKKIRNNKSLLKRKLVENTLSFCCIIHNIHVKSGYIHHDAERALKYIRQNKNSEASAILNQIDNRTAIQDFYLSIATNDEKLRRKAYHRFLKDGNLFYIKIFDILK	MKKIVASLVITCTLALSLLSVGLVSTKDNKAAEKVKEVQIMKMDPGTLG*
WP_085313713.1	BAMY001.D.00004.P008_00004	PhagePlasmid	MDQTPIQKQKELERKRLMKFLSALIDEIDFQRRNQEDVAKELGIKGGSLSKNLSGKSQFNFWNMIKLLNILYDADVLKKKEMLHRFCIVTKSKQNMRIAMEYANAKGDLELLKLVVDKEKTSSLAINREWAYVYELVWMRSKGVVSGKALLEKLEDRKSSKVIKTQEMKVLYGILTFYTMYDLEKFNSLFEYAEVLQPEVEEIPDDFIRTAYSGRIKEGLSYAYLMQDNVEKSRELCHEILHLKDDKNCFSLLRASALVYLAESYTFESYERASWYITKSLEMLSDCHFERAIKRRENILNTHAFIKLVHNLELNDIQIFHPAEDAFLEIRKGNYKLAENILNGIKKERGYLVAIEYTYLGLATNDVGLIEKSISMFECEGNRFYCKFPRKMLVEFNKD…	MKKVLSLITSVALAGGFLFAPADNQKEQPKQVAKNAPIIMYQNEGPGGGMG*
WP_001045097.1	BACE002.D.00021.C001_00168	Prophage	MNKVIGLGGIVSSDDMNSAKLSKITNLSQSNIWKTLNGKVPMTFTKLMKILGGFDSEEKKMEVVQEFLNGTNKESDIRLAMYYLYLAGYSDLLSDLVGKEYKQSVTNNYREIFRVCLDRQTRSLRSGEFLKEIEVLRTRVNLNKPGVNILVNTLSIYGYFDLGAYNVLTVLQGIIQEKINHMPKGLEKTLNEVELNIICSYAYLMQDEVKMARDLLQKVLEEECAPGLLKATALSIVAESYIFCNPDKAFYYFELSLVELKKIRNNKSLLKRKLVENTLSFCCIIHNIHVKSGYIHHDAERALKYIRQNKNSEASAILNQIDNRTAIQDFYLSIATNDEKLRRKAYHRFLKDGNLFYIKIFDILK	MKKIVASLVITCTLTLSLLSVGLVSTKDNKATEKVKEVQIMKMDPGTLG*
WP_089172323.1	BACE002.D.00042.P003_00036	Plasmid	MNFKQNENVESEKTLSKFLGSLIDTIDFQRRSQGDLAKEMGVAGGTLSKNLTGKTQFGFWTLLKLLNILYDDINKRQEMLYTFCSVTTSKINLRIAMEYANAKGDLRLLKLVVDSEKKSSLAMNREWAFAYELVWMRSSGILQGKALLDELEERKKRKIIKTEEIKVLYGILTFYTMYDLEKFNSLFDYAEVMQPNIELITDEFIQEAYSGRIKEGLAYAYLMQDKVDKARELCHEILNLEDDKECFALLRASALGYLAESYTFESYDRASWYVNKALETLDSCYVERAKKRRENVFNTLAFIKLVNKQGLDNIKIYHAAEEAFFEIVKGNNQKAVEILIELEKNKGFLTPMQYCYLGIAKNDVTLIENSIMQFECEGNRFYSKFPKNMLVKFTKNGTM…	MKKIILAITTIALVAGIVFTATGSKEQSNNIVKKDSEQLYARMGDPGSGMG*
WP_001050017.1	BAAN002.D.00010.P003_00033	Plasmid	MNLKQNENVESKKTLTKFLGSLIDTIDFQRRSQGDLAKEMGVAGGTLSKNLTGKTQFGFWTLVKLLNILYDDINKRQEMLYTFCSVTTSKINLRIAMEYANAKGDLGLLKLIVDREKNSPLAMNREWAYAYELVWMRSCGILQGKALLDELEERKKRKIIKTEEIKVLYGILTFYTMYDLEKFNSLFDYAEVMQPNIELITDEFVRTAYSGRIKEGLSYAYLMQDNIDKSREICHEILNFKDDKNCFSLLRASALVYLAESYTFESYERASWYINKSLETLELCQSERANRRKENVLNTYAFIKLVNRQGLDSISIYHPAEESFFEIVKGNYKKAEIILNNIKNENGSLKPIEYCYLGLATNDITLLEKSIELFECEGNRFYCKFPKKMLVNLSKNGTM…	MKKIIFVVTSIALVAGIMFATASNKDQSNNIVKKDSEKLVAKMVGPGGGMG*
WP_001050017.1	BAAN002.D.00011.P003_00033	Plasmid	MNLKQNENVESKKTLTKFLGSLIDTIDFQRRSQGDLAKEMGVAGGTLSKNLTGKTQFGFWTLVKLLNILYDDINKRQEMLYTFCSVTTSKINLRIAMEYANAKGDLGLLKLIVDREKNSPLAMNREWAYAYELVWMRSCGILQGKALLDELEERKKRKIIKTEEIKVLYGILTFYTMYDLEKFNSLFDYAEVMQPNIELITDEFVRTAYSGRIKEGLSYAYLMQDNIDKSREICHEILNFKDDKNCFSLLRASALVYLAESYTFESYERASWYINKSLETLELCQSERANRRKENVLNTYAFIKLVNRQGLDSISIYHPAEESFFEIVKGNYKKAEIILNNIKNENGSLKPIEYCYLGLATNDITLLEKSIELFECEGNRFYCKFPKKMLVNLSKNGTM…	MKKIIFVVTSIALVAGIMFATASNKDQSNNIVKKDSEKLVAKMVGPGGGMG*
WP_001050017.1	BAAN002.D.00023.P003_00029	Plasmid	MNLKQNENVESKKTLTKFLGSLIDTIDFQRRSQGDLAKEMGVAGGTLSKNLTGKTQFGFWTLVKLLNILYDDINKRQEMLYTFCSVTTSKINLRIAMEYANAKGDLGLLKLIVDREKNSPLAMNREWAYAYELVWMRSCGILQGKALLDELEERKKRKIIKTEEIKVLYGILTFYTMYDLEKFNSLFDYAEVMQPNIELITDEFVRTAYSGRIKEGLSYAYLMQDNIDKSREICHEILNFKDDKNCFSLLRASALVYLAESYTFESYERASWYINKSLETLELCQSERANRRKENVLNTYAFIKLVNRQGLDSISIYHPAEESFFEIVKGNYKKAEIILNNIKNENGSLKPIEYCYLGLATNDITLLEKSIELFECEGNRFYCKFPKKMLVNLSKNGTM…	MKKIIFVVTSIALVAGIMFATASNKDQSNNIVKKDSEKLVAKMVGPGGGMG*
WP_001050017.1	BAAN002.D.00024.P003_00083	Plasmid	MNLKQNENVESKKTLTKFLGSLIDTIDFQRRSQGDLAKEMGVAGGTLSKNLTGKTQFGFWTLVKLLNILYDDINKRQEMLYTFCSVTTSKINLRIAMEYANAKGDLGLLKLIVDREKNSPLAMNREWAYAYELVWMRSCGILQGKALLDELEERKKRKIIKTEEIKVLYGILTFYTMYDLEKFNSLFDYAEVMQPNIELITDEFVRTAYSGRIKEGLSYAYLMQDNIDKSREICHEILNFKDDKNCFSLLRASALVYLAESYTFESYERASWYINKSLETLELCQSERANRRKENVLNTYAFIKLVNRQGLDSISIYHPAEESFFEIVKGNYKKAEIILNNIKNENGSLKPIEYCYLGLATNDITLLEKSIELFECEGNRFYCKFPKKMLVNLSKNGTM…	MKKIIFVVTSIALVAGIMFATASNKDQSNNIVKKDSEKLVAKMVGPGGGMG*
WP_001050017.1	BAAN002.D.00044.P003_00033	Plasmid	MNLKQNENVESKKTLTKFLGSLIDTIDFQRRSQGDLAKEMGVAGGTLSKNLTGKTQFGFWTLVKLLNILYDDINKRQEMLYTFCSVTTSKINLRIAMEYANAKGDLGLLKLIVDREKNSPLAMNREWAYAYELVWMRSCGILQGKALLDELEERKKRKIIKTEEIKVLYGILTFYTMYDLEKFNSLFDYAEVMQPNIELITDEFVRTAYSGRIKEGLSYAYLMQDNIDKSREICHEILNFKDDKNCFSLLRASALVYLAESYTFESYERASWYINKSLETLELCQSERANRRKENVLNTYAFIKLVNRQGLDSISIYHPAEESFFEIVKGNYKKAEIILNNIKNENGSLKPIEYCYLGLATNDITLLEKSIELFECEGNRFYCKFPKKMLVNLSKNGTM…	MKKIIFVVTSIALVAGIMFATASNKDQSNNIVKKDSEKLVAKMVGPGGGMG*
WP_001050017.1	BACE002.D.00010.P003_00032	Plasmid	MNLKQNENVESKKTLTKFLGSLIDTIDFQRRSQGDLAKEMGVAGGTLSKNLTGKTQFGFWTLVKLLNILYDDINKRQEMLYTFCSVTTSKINLRIAMEYANAKGDLGLLKLIVDREKNSPLAMNREWAYAYELVWMRSCGILQGKALLDELEERKKRKIIKTEEIKVLYGILTFYTMYDLEKFNSLFDYAEVMQPNIELITDEFVRTAYSGRIKEGLSYAYLMQDNIDKSREICHEILNFKDDKNCFSLLRASALVYLAESYTFESYERASWYINKSLETLELCQSERANRRKENVLNTYAFIKLVNRQGLDSISIYHPAEESFFEIVKGNYKKAEIILNNIKNENGSLKPIEYCYLGLATNDITLLEKSIELFECEGNRFYCKFPKKMLVNLSKNGTM…	MKKIIFVVTSIALVAGIMFATASNKDQSNNIVKKDSEKLVAKMVGPGGGMG*
WP_085313669.1	BAMY001.D.00004.P007_00021	PhagePlasmid	MQGLLTNMNEKLKSNGYTNRNLAKRFDVTHTTVNGYFKTKGKFDFMHFVDALRLYQPSDIEFRRKWIKKIIPHLSHKNLKLALEVLDMFGEYDLQKLVIEQIMSSRTKKGDSLTVRTNVKIAEFYQLLRQRSEGTITSRDFFNKVEKIRNSQKNMENDLMIISDFSAMYSYLDFSNYQKVNEYVESVSPRIEKVSKQTNKNSFLLRVKEMQVSIHLHNKGDLDKAREICLEIINDPFNYYVSTKAIAYCKLGESYALIDYEKAKYYICKALEIIGEPTNKKFKKRIKKILNVLLFLKIHHGKELDTIDRMKLDLAELAFFYIRIGKKEEAIEILRGLKKQNGYLSSFQLYYMGLAVGGEEGKRYLEMSAENFSKTGDFFYISLPINALKCYNQII	MKSKLFKVILTIAAVATFAFAPATKQDKVKNAEAPVMYTDPNPGGG*
WP_001161769.1	BATH002.D.00008.P007_00045	PhagePlasmid	MQGLLTNMNEKLKSNGYTNRNLAKRFDVTHTTVNGYFKTKGKFDFMHFVDALRLYQPSDIEFRRKWIKKIIPHLSHKNLKLALEVLDMFGEYDLQKLVIEKIMSSRTKKGDSLTVRTNAKIAEFYQLLRQRSEGTITSRDFFNKVEKIRNSQKNMENDLMIISDFSAMYSYLDFSNYQKVNEYVESVSPRIEKVSKQTNKNSFLLRVKEMQVSIHLHNKGDLDKAREICLEIINDPFNYYVSTKTIAYCKLGESYALIDYEKAKYYICKALEIIGEPTNKKLKKRIKKILNVLLFLKIHHGKELDTIDRMKLDLAELAFFYIRIGKKEEAIQILRGLKKQNGYLSSFQLYYMGLAVGGEEGKRYLEMSAESFSKTGDFFYMSLPINALKCYNQII	MKSKLFKVILTIAAVATFTFAPATKQDKVKNAEAPVMYSDPNPGGG*
WP_001050016.1	BAAN002.D.00012.P002_00008	Plasmid	MNLKQNENVESKKTLTKFLGSLIDTIDFQRRSQGDLAKEMGVAGGTLSKNLTGKTQFGFWTLVKLLNILYDDINKRQEMLYTFCSVTTSKINLRIAMEYANAKGDLGLLKLIVDREKNSPLAMNREWAYAYELVWMRSCGILQGKALLDELEERKKRKIIKTEEIKVLYGILTFYTMYDLEKFNSLFDYAEVMQPNIELITDEFVRTAYSGRIKEGLSYAYLMQDNIDKSREICHEILNFKDDKNCFSLLRASALVYLAESYTFESYERASWYINKSLETLELCQSERANRRKENVLNTYAFIKLVNRQGLDSISIYHPAEESFFEIVKGNFKKAEIILNNIKNENGSLKPIEYCYLGLATNDITLLEKSIELFECEGNRFYCKFPKKMLVNLSKNGTM…	MKKIIFVVTSIALVAGIMFATASNKDQSNNIVKKDSEKLVAKMVGPGGGMG*
WP_001050016.1	BAAN002.D.00026.P003_00017	Plasmid	MNLKQNENVESKKTLTKFLGSLIDTIDFQRRSQGDLAKEMGVAGGTLSKNLTGKTQFGFWTLVKLLNILYDDINKRQEMLYTFCSVTTSKINLRIAMEYANAKGDLGLLKLIVDREKNSPLAMNREWAYAYELVWMRSCGILQGKALLDELEERKKRKIIKTEEIKVLYGILTFYTMYDLEKFNSLFDYAEVMQPNIELITDEFVRTAYSGRIKEGLSYAYLMQDNIDKSREICHEILNFKDDKNCFSLLRASALVYLAESYTFESYERASWYINKSLETLELCQSERANRRKENVLNTYAFIKLVNRQGLDSISIYHPAEESFFEIVKGNFKKAEIILNNIKNENGSLKPIEYCYLGLATNDITLLEKSIELFECEGNRFYCKFPKKMLVNLSKNGTM…	MKKIIFVVTSIALVAGIMFATASNKDQSNNIVKKDSEKLVAKMVGPGGGMG*
WP_002194841.1	BACE002.D.00015.P003_00034	PhagePlasmid	MHEMILGTEKQQVMSKILTRLRDDLFTSKVTRSDLASYIGVAKSTLSDILNEHTEISFIYLIKMIMKIYDNPFPDLKDDMIMNYLIHAKPENRREALEYSLFQRDFDFLNVLIEKDSSSKTEENQEWARVYGLIYKHLNDIKNYDPYVFHEELEEYKSEVKTKEMKVLIDILICQTLYQLEEYTVLFKRIGRIEKEINKISNKYIKSSFYVRLKEGMNVTYLMQNKVEKARESCISLLEVCDKHVNFSIQKSNALFNLGESYIFENYVQSKHFLERSLLELDNEKFSQNEKIKRKVRKIQDTLTFLKIYHYRDLDTLPKVLNKDDQAFLEFKNGNLITAEILLSEILMENGILDSFTTCYLGLVRNDRSLIEKSYRMFLDKNNLFYANLPRLYLGDN	MFLWKEVKYLKKILAILPILALAGLFTFGVDKKVEEPKQEAAATEQVVMYAEVPGGGGWD*
WP_002194841.1	BACE002.D.00020.P004_00035	PhagePlasmid	MHEMILGTEKQQVMSKILTRLRDDLFTSKVTRSDLASYIGVAKSTLSDILNEHTEISFIYLIKMIMKIYDNPFPDLKDDMIMNYLIHAKPENRREALEYSLFQRDFDFLNVLIEKDSSSKTEENQEWARVYGLIYKHLNDIKNYDPYVFHEELEEYKSEVKTKEMKVLIDILICQTLYQLEEYTVLFKRIGRIEKEINKISNKYIKSSFYVRLKEGMNVTYLMQNKVEKARESCISLLEVCDKHVNFSIQKSNALFNLGESYIFENYVQSKHFLERSLLELDNEKFSQNEKIKRKVRKIQDTLTFLKIYHYRDLDTLPKVLNKDDQAFLEFKNGNLITAEILLSEILMENGILDSFTTCYLGLVRNDRSLIEKSYRMFLDKNNLFYANLPRLYLGDN	MFLWKEVKYLKKILAILPILALAGLFTFGVDKKVEEPKQEAAATEQVVMYAEVPGGGGWD*
WP_069356673.1	BATH002.D.00036.C001_05629	Prophage	MNTIITKLKDDLFSAKITNHELASFLEIAPSTLSSILNGKTEISFNFLIKIIIKLYGKPFVTLQNEIVSNYLLHAKPENQREALEYASFGRELDNMKKLVEREKNSATEVNRECAKIYDITYKHFKIVKQYDPYDFSDELEEYKNKVKSNEAKILIDILLCQAMYQMKDYKRLYKRIQNIEPNVRSEKVPNKFICSSFLVRIKEIIIVVYMMQNEIEKARETCMELLDICEKNPNLILQKANVFYNLGESFLLENYAASKKYLEQSLFILNKANFKEDKDIKRKKRRIESTIIFLKIHHYRDIHTLPDVLDLDDQAYLEYKKGNLVKAEELLMKLERKNGSLNEFSTFYLGLIRKDRRLIEKSYMMFIQKHSYFYANLPKCYLENI
WP_001077076.1	BACE002.D.00012.P003_00063	PhagePlasmid	MNQTPKQKQEELKKKALSKFLHELIDEIDLQRRKQEDIAKEIGIKGGSLSKNLSGKSQFNFWNMIKLLNILYDDALKRKEMLHRFCSVTTSKQNMRIAMEYANAIGDLELLKLIVDIEKTSSLAMNREWAYVYELVWMRSKGVVSGKGLLEKLEDRKGSKVIKTQEMKVLYGILTFYTMYDLEKFNSLFEYAEVLKPKVEEIPDDFIRTAYSGRIKEGLSYAYLMQDNVEKSRELCHEIMNLKDDKNCFSLLRASALVYLAESYTFESYERASWYINKSLEMLDACYFERVIKRRENILNTHAFIKLVHNLELNGMQIFHPAEEAFLEIRKGNYKLAENILNGIKKERGYLMAIEYCYLGLATNNVRLIEKSISMFECEGNRFYCKFPRKMLVEFNKYG…	MKKILSLITSVALAGGFLFAPADNKDQPKQIAKDDSKAVLYMEVGPGGGMG*
WP_080893239.1	BATH002.D.00022.C001_02794	Prophage	MDNILVSSGKDQVMTNLLRKINDDLFALKITNNELASYLGIAKSTVSSILSGKTEISFNYLIKIIMKIYKKPYVTLRDDIISDYLMYAKPENRREALEYAAFRREFDSLKVIIDIEKSSNTEINREFAKIYEIVFKHCKDVEEYSPEDFYDELEECKSDVLSWEMKVLIDILLCQTLYQTKEYKKLFKRISIAKKNVKEIKNKFIYNSFLVRIKEVLIVTYMMQNEVRKARLTCIELMDMCDGNSSFFMQKANSYYNMGESYIFEDYSKAKMFLEKSLSVLSDEMFTGDKDIERKMRRIKSTIIFLKIHHYQDIKEVYSGLDKDGHVYLELQKGNKEKAEMYLLEIEKENGALNEFQTCYMGLARNDKSLIEKSYMMFLQKKSLFYANLPKLYLGDF	MKKISILLSFLAIAGVFVFSVDKKVEEPKQEAASYENIILYSNEPGGGGL*
WP_127725824.1	BACE002.D.00049.C001_02514	Prophage	MDNILVSSGKDQVMTNLLRKINDDLFALKITNNELASYLGIAKSTVSSILSGKTEISFNYLIKIIMKIYKKPYVTLRDDIISDYLMYAKPENRREALEYAAFRREFDSLKVIIDIEKSSNTEINREFAKIYEIVFKHCKDVEEYSPEDFYDELEECKSDVLSWEMKVLIDILLCQTLYQTKEYKKLFKRISIAKKNVKEIKNKFIYNSFLVRIKEVLIVTYMMQNEVRKARLTCIELMDMCDGNSSFFMQKANSYYNMGESYIFEDYSKAKMFLEKSLSVLSDEMFTGDKDIERKMRRIKSTIIFLKIHHYQDIKEVYSGLDKDGHVYLELQKGNKEKAEMYLLEIEKENGALNEFQTCYMGLARNDKSLIEKSYMMFLQKKSLFYANLPKLYLGYF	MKKISILLSFLAIAGVFVFSVDKKVEEPKQEAASYENIILYSNEPGGGGL*
WP_081206606.1	BATH002.D.00030.C001_02887	Prophage	MDNILVSSGKDQVMTNLLRKINDDLFALKITNNELASYLGIAKSTVSSILSGKTEISFNYLIKIIMKIYKKPYVTLRDDIISDYLMYAKPENRREALEYAAFRREFDSLKVIIDIEKSSNTEINREFAKIYEIVFKHCKDVEEYSPEDFYDELEECKSDVLSWEMKVLIDILLCQTLYQTKEYKKLFKRISIAKKNVKEIKNKFIYNSFLVRIKEVLIVTYMMQNEVRKARLTCIELMDMCDGNSSFFMQKANSYYNMGESYIFEDYSKAKMFLEKSLSVLSDEMFTGDKDIERKMRRIKSTIIFLKIHHYQDIKEVYSGLDKDGHVYLELQKGNKEKAEMYLLEIEKENGALNEFQTCYMGLARNDKSLIEKSYMMFLQKKSLSYANLPKLYLGDF	MKKISILLSFLAIAGVFVFSVDKKVEEPKQEAASYENIILYSNEPGGGGL*
WP_043924862.1	BATH002.D.00012.C001_05902	Prophage	MNTIITKLKDDLFSAKITNHELASFLEIAPSTLSSILNGKTEISFNFLIKIIIKLYGKPCVTLQNEIVSSYLLHAKPENQREALEYASFGRELDNMKKLVEREKNSATEVNRECAKIYDITYKHFKIVKQYDPYDFSDELEEYKNKVKSNEAKILIDILLCQAMYQMKDYKRLYKRIQNIEPNVKSEKVPNKFICSSFLVRIKEIIIVVYMMQNEIEKARETCMELLDICEKNPNLILQKANVFYNLGESFLLENYAASKKYLEQSLFILNEANFKEDKDIKRKKRRIESTIIFLKIHHYRDIHTLPEVLDLDDQAYLEYKKGNLVKAEELLMKLERKNGSLNEFSIFYLGLIRKDRRLIEQSYMMFIQKHSYFYANLPKCYLENI
WP_001002768.1	BACE002.D.00013.P002_00038	Plasmid	MNEILKKEDKTLEQTLKKFLSRIIDEIDFQRKNQEDIAKIVGISPGTLSKNLTGKTQFGFWNIIKLLNILYPSDFHKQRKMLHTFCSVTTSKKNLRIAMEYANAKGDLSLLKLLVDRERKSSLAMNREWAYVYEMVLLRSNGTIKKQELLSRLEDHKRSKIIKTIEMKVLCGILTYYTMYDLEKYNSLFEYAEMLLPDINAITDSFIKSSYLGRIKEGLAYAYLVQDNLETSRKLCQEILAIDDPKDCFRLLRASALAYIAESYTFDCYDSASWYMKKALKQLGPCNFEREKQRKQSILNTYAFIKLVNKQELKNIDIYHSAEKSFLEIIKGNHKNAVEILSNLEKKNGRLTPMQYCYLGIAKNDISLIEKSIMLLECAGNRFYCRFPKKIVVEFNGND…	MKKILFLLTSIVLAAGIVYTAAGSKEQPNKLVKKDSEQLLARMADPGSGMG*
WP_084746330.1	BATH002.D.00036.C001_00463	Prophage	MKRIKKQADRRGLTFPDIERKTGVDRVVITDAVSGKTSEMKFDKFLPVASILFEDMEERKDILNEFIMLCSGDLNIRKALCYCQGIGEYEVIDKLIEKHQKNIHLKKYFKIYKLFNNRSRNVKRGQSLIDDMDKVMFANDPEVQVLVNMLYSFSMYDVFNYRAMLPYSDKVEKNLALIKNAFLKSCHEIHYNVRSAYINLFNEDLTECRIKCEAILKTDLEAPIIKATALCCVGESYMFTDVLKAEKYILESIKYLEENGISKQSRKYKSFQSTLAFLYIDNGFNLDKIDFSCIDLSEVAYYEGLYGDKNKALKMFEELAKERKLDSPFTMYYISRINNDILGLREALKRFERVGNYHYANAVKRVLASLEKKVG	MKKISVAVLCIMSAFTLSLNVGAATKDSKEQPVKQQVQYMMSEPGGL*
WP_080775517.1	BATH002.D.00030.C001_00383	Prophage	MKRIKKQADRRELTFPDIERKTGVDRVVITDAVSGKTSEMKFDKFLPVASILFEDMEERKGILSEFIMLCSGDLNIRKALCYCQGIGEYEVIDKLIEKHQGNSHLKKYFKIYKLFNYRSQNVKRGQALIDDMDKVMFANDPEVQVLVNMLYSFSMYDIFNYRAMLPYSDKVEKNLITIKNAFIQSCHEIHYNVRSAYINLFNEDLETCRIKCDAILKSELEAPIVKATALCGIGESYLFTNVLKAEKYLLQSLKYLDENGISKDSRKYKSFQSTLAFLYIDNGFNLDKIDFTSIDLSEVAYYEGLYGNKEKALKMFEELTKERKLDSPFTMYYISRINNDILGLREALKRFERVGNYHYANAVKRVLASLEKKVG	MKKISVAVLCIMSAFTLSLNVGAATKDSKEQPVKQQVQYMMSEPGGL*
WP_086412643.1	BATH002.D.00040.C001_05730	Prophage	MKRIKKQADRRGLTFPDIERKTGVDRVVITDAVSGKTSEMKFDKFLPVASILFEDMEERKEILNEFIMLCSGDLNIRKALCYCQGIGEYEVIDKLIEKHQKNIHLKKYFKIYKLFNNRSLNVKRGQSLIDDMDKVMFANDPEVQVLVNMLYSFSMYDVFNYRAMLPYSDKVEKNLALIKNAFLKSCHEIHYNVRSAYINLFNEDLTECRIKCEAILKTDLEAPIIKATALCCVGESYMFTDVLKAEKYILESIKYLEENGISKQSRKYKSFQSTLAFLYIDNGFNLDKIDFSCIDLSEVAYYEGLYGDKNKALKMFEELAKERKLDSPFTMYYISRINNDILGLREALKRFERVGNYHYANAVKRVLASLEKKVG	MKKISVAVLCIMSAFTLSLNVGAATKDSKEQPVKQQVQYMMSEPGGL*
WP_001003240.1	BATH002.D.00006.P003_00104	Plasmid	MNEKLKREDTILEQTLNKFLGRIIDEIDFQRKNQDDIAKIIGISPGTLSKNLTGKNQFGFWNLIKLLKILYPSDIYKQRKMLHTFCSVTTSKKNLRIAMEYANAKGDLSLLKLLVERERKSSLAMNREWAYVYEMVLLRSNGTIKKQELLSRLEDHKGNKRIKTNEMKVLCGILTYYTMYDLEKYNSLFEYAEMLLPDVNAITDNFIKSSYLGRIKEGLAYAYLVQDNLKMTRELCQEILEIEDPKDCFHLLRASALAYIAESYAFDCYNSASWYMKKALKQLGSCNFEREKQRKQSTLNTYAFIKLVNKQELENIDIYHPAEKSFLEIIKGNYKNAVEILGDLEKKNGMLTPMQYCYLGIAKNDISLIEKSIVLLECAGNRFYCRFPKKIVVEFNKNG…	MKKILFVLTSIVLAAGIVYTAAGSKEQPNNLVKKDSEQLLARMGDPGSGMG*
WP_042512097.1	BACE002.D.00016.P002_00069	Plasmid	MNEMLKKEDKTLEQTLKKFLDRIIDEIDFQRKNQEDIAKIVGISPGTLSKNLTGKNQFGFWNLIKLLNILYPSDFHKQRKMLHTFCSVTTSKKNLRIAMEYANAKGDLSLLKLLVDRERKSSLAMNREWAYVYEMVLLRSNGTIKKQELLSRLEDHKGSKIIKTIEMKVLCGILTYYTMYDLEKYNSLFEYAEMLLPDINAITDSFIKSSYLGRIKEGLAYAYLVQDNLAMSRKLCKEILAIDDPKNCFHLLRASALAYIAESYTFDCYDSASWYMKKALKQLGPCNFEREKQRKQSILNTYAFIKLVNKQELENIDIYHSAEKSFLEIIKGNHKKAVEILSDLEKKNGMLTPMQYCYLGIAKNDISLIEKSIMLLECAGNRFYCRFPKKIVVEFNGNG…	MKKILFILTSIVLAAGIVYTAAGSKEQPNKLVKKDSEQLLARMADPGSGMG*
WP_080609790.1	BASP012.D.00001.C001_00468	Prophage	MKRIKKQSNRRELTFPDIERKTGVDRVVICDAVSGKTAEMKFDKFLPVASILFEDMEERKEILNKFIMLCTGDLNIRKALCYCQGIGEYEVIDKLIKKHQKNIHLRKYFKIYKLFNCRSQNIKRGQALIDDMDKVMFANDSEVQVLVNMLYSFSMYDIFNYRAMLPYSDKVEKNLITIKNTFIQSCHEIHYNVRSAYINLFNEDLETCRIKCDAILKSELEAPIVKATALCCLGESYLFTDLLKSEKFLLKSLKYLDENGISKDSRKYKSFQSTLAFLYIDNGFNLDKIDFSCIDLSEVAYYEGLYGDKNKALKMFEELAKERKLDSPFTMYYISRINNDILGLREALNRFERVGNYHYANVVKRVLASLEKKVG	MKKISIAVLCIMSAFTLSLNVGAATKESKEKPVKQQVQYMMSEPGGL*
WP_044798444.1	BATH002.D.00022.P002_00196	Plasmid	MNETLKREDKISEQTLNKFLSKIIDEIDFQRKNQEDIAKIIGISSGTLSKNLTGKNQFGFWNIIKLLKLLYAGDINKQRKMLHTFCSVTTSKKNLRIAMEYANAKGDLSLLKLLVEQERKSSLAMNREWAYVYELVLLRSNGTIKKQELLSKLEDHKGSKIIKTNEMKVLCGILTYYTMYDLENYNSLFKYAEMLLPDVDAINDSFIRSSYLGRIKEGLAYAYLVQDNLEMCRSICQEILAIDDSKNCFHLLRASALAYIAESYTFDCYDSASWYMKKALKQLGSCNFEREKQRKLSILNTYAFIKLVNKQKLENIVIYHSAEKSFLEIIKGNYKNAVEILSDLEKKNGMLTPMQYCYLGIAKNDISLIEKSIVLLECAGNRFYCRFPKKIVVEFNKNG…	MKKLLFVVTSIVLAAGIVYTVVGSKEQPNNLVKKDSEQLLARMGDPGSGMG*
WP_021728146.1	BATH002.D.00016.P003_00003	Plasmid	MNETLKREDKISEQTLNKFLSKIIDEIDFQRKNQEDIAKIIGISSGTLSKNLTGKNQFGFWNLIKLLKLLYAGDIDKQRKMLHIFCSVTTSKKNLRIAMEYANAKGDLSLLKLLVEQERKSSLAMNREWAYVYELVLLRSNGTIKKQELLSKLEDHKGSKIIKTNEMKVLCGILTYYTMYDLENYNSLFKYAEMLLPDVDAITDSFIRSSYLGRIKEGLAYAYLVQDNLEICRSVCQEILAIDDSKDCFHLLRASALAYIAESYTFDCYDSASWYMKKALKQLGACNFEREKQRKLSILNTYAFIKLVNKQELENIVIYHSAEKSFLEIIKGNYKNAVEILSDLDKKNGMLTPMQYCYLGIAKNDISLIEKSIVLLECAGNRFYCRFPKKIVVEFNRSG…	MKKLLFVVTSIFLTAGIVYTAVGSKEQPNNLVKKDSEQLLARMGDPGSGMG*
WP_001006162.1	BATH002.D.00030.P002_00057	Plasmid	MNETLKREDKISEQTLNKFLSKIIDEIDFQRKNQEDIAKIIGISSGTLSKNLTGKSQFGFWNVIRLLKLLYAGDINKQRKMLHTFCSVTTSKKNLRIAMEYANAKGDLSLLKQVVDQESKSSLAMNREWAYVYELVWLRNSGSIKKQELLAKLEDRKGKKVIKTKEMKVLYGILTYYTMYDLEKYNSLFEYAEVLSPEVNAITDSFIRTSYLGRLKEGLAYAYLVQDDLEKSRHLCEEILDLEDPEGCFHLLRASALVYLAESYTFECYERASRYINKSLEQLEPCNFEREFQRKQSILNTYAFIKLVNRKELENIKIYHPAEEAFLEIVKGNYQNAIDILKDLEKKNRFLSPMQYCILGLAKNDITLIEKSIALYECVGNRFYSKFPKKIVVEFNKNG…	MKKLLFVVTSIVLTAGIIYTAAGSKEQPNNLVEKDSEHLLARMGDPGGGMG*
WP_016099533.1	BAMY001.D.00004.P004_00031	Plasmid	MNLKQNENVESEKTLGKFLGILIDTIDFQRRSQGALAKEMGVTGGTLSKNLTGKTQFGFWTLVKLLNILYDDTNKRQEMLYNFCSVTTSKINLRIAMEYANAKGHLGLLKLVVDSEKKSSLAMNREWAFAYELVWMRSSGILQGKALLDELEERKKRKIIKTEEIKVLYGILTFYTMYDLEKFNSLFDYAEVIQPNIELITDEFIRAAYSGRIKEGLSYAYLMQDKVDKARELCHEILNLEDYKDCFSLLRASALVYLAESYTFESYERATWYINKSLDMLDLCKSERANKRRENVFNTYAFIKLVNKQGLDNIKIYNVCEKAFYQALIGKFDVAIKLLKDCEIKDGKLSPMKKCILGYALRDTKLIEESIVDFECEGNRFYSKLPKKMLVKFTKNGTM…	MKKIILAITTIALVAGIAFTATGSKEQSNNKVKKDSELLYARMGDPGGGMG*
WP_042596095.1	BATH002.D.00030.P003_00151	PhagePlasmid	MNETLKSEDKISEQTLNKFLSKIIDEIDFQRKNQEDIAKIIGISSGTPSKNLTGKNQFGFWNIIKLLKLLYAGDINKQRKMLHTFCSVTTSKKNLRIAMEYANAKGDLSLLKLLVEQERKSSLAMNREWAYVYELVLLRSNGTIKKQELLSKLEDHKGSKIIKTNEMKVLCGILTYYTMYDLENYNSLFKYAEMLLPDVDAITDSFIRSSYLGRIKEGLAYAYLVQDNLEMCRSLCQEILAIDDSKDCFHLLRASALAYIAESYTFDCYDSASWYMKKALKQLGACNFEREKHRKLSILNTYAFIKLVNKQELENIVIYHSAEKSFLEIIKGNYKNAVKILSDLEKKNGMLTPMQYCYLGIAKNDISLIEKSIVLLECAGNRFYCRFPKKIVVEFNKNG…	MKKLLFVVTSIVLAAGIVYTVVGSKEQPNNLVKKDSEQLLARMGDPGSGMG*
WP_001001083.1	BATH002.D.00005.P002_00041	Plasmid	MNEALKREDKVSEKTLNKFLSKIIDEIDFQRKNQEDIAKIIGISSGTLSKNLTGKNQFGFWNLIRLLKLLYAGDINKQRKMLHTFCSVTTSKKNLRIAMEYANSKGDLSLLKQVVDQESKSSLAMNREWAYVYELVWLRNSGSIKKQELLAKLEDRKGKKVIKTKEMKVLYGILTYYTMYDLEKYNSLFEYAEVLSPDVNAITDSFIRTSYLGRIKEGLAYAYLVQDDLEKSRRLCQEILDLEDPEGCFHLLRASALVYLAESYTFECYERASRYINKSLEQLEPCNFERELQRKQSILNTYAFIKLVNRKELENIKIYHPAEESFLEIVKGNYQNAIDILNKLEKKNRFLSPMQYCILGIAKNDITLIEKSIALYECVGNRFYSKFPKKIVVEFNKNG…	MKKLLFVVTSIILAAGIIYTAGSKEQPNNLVEKDSENLLARMGDPGGGMG*
WP_001001083.1	BATH002.D.00011.P003_00047	Plasmid	MNEALKREDKVSEKTLNKFLSKIIDEIDFQRKNQEDIAKIIGISSGTLSKNLTGKNQFGFWNLIRLLKLLYAGDINKQRKMLHTFCSVTTSKKNLRIAMEYANSKGDLSLLKQVVDQESKSSLAMNREWAYVYELVWLRNSGSIKKQELLAKLEDRKGKKVIKTKEMKVLYGILTYYTMYDLEKYNSLFEYAEVLSPDVNAITDSFIRTSYLGRIKEGLAYAYLVQDDLEKSRRLCQEILDLEDPEGCFHLLRASALVYLAESYTFECYERASRYINKSLEQLEPCNFERELQRKQSILNTYAFIKLVNRKELENIKIYHPAEESFLEIVKGNYQNAIDILNKLEKKNRFLSPMQYCILGIAKNDITLIEKSIALYECVGNRFYSKFPKKIVVEFNKNG…	MKKLLFVVTSIILAAGIIYTAGSKEQPNNLVEKDSENLLARMGDPGGGMG*
WP_001001083.1	BATH002.D.00013.P003_00006	Plasmid	MNEALKREDKVSEKTLNKFLSKIIDEIDFQRKNQEDIAKIIGISSGTLSKNLTGKNQFGFWNLIRLLKLLYAGDINKQRKMLHTFCSVTTSKKNLRIAMEYANSKGDLSLLKQVVDQESKSSLAMNREWAYVYELVWLRNSGSIKKQELLAKLEDRKGKKVIKTKEMKVLYGILTYYTMYDLEKYNSLFEYAEVLSPDVNAITDSFIRTSYLGRIKEGLAYAYLVQDDLEKSRRLCQEILDLEDPEGCFHLLRASALVYLAESYTFECYERASRYINKSLEQLEPCNFERELQRKQSILNTYAFIKLVNRKELENIKIYHPAEESFLEIVKGNYQNAIDILNKLEKKNRFLSPMQYCILGIAKNDITLIEKSIALYECVGNRFYSKFPKKIVVEFNKNG…	MKKLLFVVTSIILAAGIIYTAGSKEQPNNLVEKDSENLLARMGDPGGGMG*
WP_001001083.1	BATH002.D.00014.P003_00006	Plasmid	MNEALKREDKVSEKTLNKFLSKIIDEIDFQRKNQEDIAKIIGISSGTLSKNLTGKNQFGFWNLIRLLKLLYAGDINKQRKMLHTFCSVTTSKKNLRIAMEYANSKGDLSLLKQVVDQESKSSLAMNREWAYVYELVWLRNSGSIKKQELLAKLEDRKGKKVIKTKEMKVLYGILTYYTMYDLEKYNSLFEYAEVLSPDVNAITDSFIRTSYLGRIKEGLAYAYLVQDDLEKSRRLCQEILDLEDPEGCFHLLRASALVYLAESYTFECYERASRYINKSLEQLEPCNFERELQRKQSILNTYAFIKLVNRKELENIKIYHPAEESFLEIVKGNYQNAIDILNKLEKKNRFLSPMQYCILGIAKNDITLIEKSIALYECVGNRFYSKFPKKIVVEFNKNG…	MKKLLFVVTSIILAAGIIYTAGSKEQPNNLVEKDSENLLARMGDPGGGMG*
WP_001001083.1	BATH002.D.00015.P003_00244	Plasmid	MNEALKREDKVSEKTLNKFLSKIIDEIDFQRKNQEDIAKIIGISSGTLSKNLTGKNQFGFWNLIRLLKLLYAGDINKQRKMLHTFCSVTTSKKNLRIAMEYANSKGDLSLLKQVVDQESKSSLAMNREWAYVYELVWLRNSGSIKKQELLAKLEDRKGKKVIKTKEMKVLYGILTYYTMYDLEKYNSLFEYAEVLSPDVNAITDSFIRTSYLGRIKEGLAYAYLVQDDLEKSRRLCQEILDLEDPEGCFHLLRASALVYLAESYTFECYERASRYINKSLEQLEPCNFERELQRKQSILNTYAFIKLVNRKELENIKIYHPAEESFLEIVKGNYQNAIDILNKLEKKNRFLSPMQYCILGIAKNDITLIEKSIALYECVGNRFYSKFPKKIVVEFNKNG…	MKKLLFVVTSIILAAGIIYTAGSKEQPNNLVEKDSENLLARMGDPGGGMG*
WP_001001083.1	BATH002.D.00023.P002_00467	Plasmid	MNEALKREDKVSEKTLNKFLSKIIDEIDFQRKNQEDIAKIIGISSGTLSKNLTGKNQFGFWNLIRLLKLLYAGDINKQRKMLHTFCSVTTSKKNLRIAMEYANSKGDLSLLKQVVDQESKSSLAMNREWAYVYELVWLRNSGSIKKQELLAKLEDRKGKKVIKTKEMKVLYGILTYYTMYDLEKYNSLFEYAEVLSPDVNAITDSFIRTSYLGRIKEGLAYAYLVQDDLEKSRRLCQEILDLEDPEGCFHLLRASALVYLAESYTFECYERASRYINKSLEQLEPCNFERELQRKQSILNTYAFIKLVNRKELENIKIYHPAEESFLEIVKGNYQNAIDILNKLEKKNRFLSPMQYCILGIAKNDITLIEKSIALYECVGNRFYSKFPKKIVVEFNKNG…	MKKLLFVVTSIILAAGIIYTAGSKEQPNNLVEKDSENLLARMGDPGGGMG*
WP_001001083.1	BATH002.D.00026.P002_00152	Plasmid	MNEALKREDKVSEKTLNKFLSKIIDEIDFQRKNQEDIAKIIGISSGTLSKNLTGKNQFGFWNLIRLLKLLYAGDINKQRKMLHTFCSVTTSKKNLRIAMEYANSKGDLSLLKQVVDQESKSSLAMNREWAYVYELVWLRNSGSIKKQELLAKLEDRKGKKVIKTKEMKVLYGILTYYTMYDLEKYNSLFEYAEVLSPDVNAITDSFIRTSYLGRIKEGLAYAYLVQDDLEKSRRLCQEILDLEDPEGCFHLLRASALVYLAESYTFECYERASRYINKSLEQLEPCNFERELQRKQSILNTYAFIKLVNRKELENIKIYHPAEESFLEIVKGNYQNAIDILNKLEKKNRFLSPMQYCILGIAKNDITLIEKSIALYECVGNRFYSKFPKKIVVEFNKNG…	MKKLLFVVTSIILAAGIIYTAGSKEQPNNLVEKDSENLLARMGDPGGGMG*
WP_001001083.1	BATH002.D.00031.P002_00037	Plasmid	MNEALKREDKVSEKTLNKFLSKIIDEIDFQRKNQEDIAKIIGISSGTLSKNLTGKNQFGFWNLIRLLKLLYAGDINKQRKMLHTFCSVTTSKKNLRIAMEYANSKGDLSLLKQVVDQESKSSLAMNREWAYVYELVWLRNSGSIKKQELLAKLEDRKGKKVIKTKEMKVLYGILTYYTMYDLEKYNSLFEYAEVLSPDVNAITDSFIRTSYLGRIKEGLAYAYLVQDDLEKSRRLCQEILDLEDPEGCFHLLRASALVYLAESYTFECYERASRYINKSLEQLEPCNFERELQRKQSILNTYAFIKLVNRKELENIKIYHPAEESFLEIVKGNYQNAIDILNKLEKKNRFLSPMQYCILGIAKNDITLIEKSIALYECVGNRFYSKFPKKIVVEFNKNG…	MKKLLFVVTSIILAAGIIYTAGSKEQPNNLVEKDSENLLARMGDPGGGMG*
WP_079246576.1	BATH002.D.00037.P002_00203	Plasmid	MNETLKRKDKISEHTLNKFLSKIIDEIDFQRKNQEDIAKIIGISSGTLSKNLTGKNQFGFWNLIKLLKLLYAGDINKQRKMLHIFCSVTTSKKNLRIAMEYANAKGDLSLLKLLVEQERKSSLAMNREWAYVYELVLLRSNGTIKKQELLSKLEDHKGSKIIKTNEMKVLCGILTYYTMYDLENYNSLFKYAEMLLPDVEVITDTFIRSSYLGRIKEGLAYAYLVQDNLEMCRSLCQEILAIDDPKDCFHLLRASALAYIAESYTFDCYDSASWYMKKALKQLGSCNFEREKQRKLSILNTYAFIKLVNKQELENIVIYHSAEKSFLEIIKGNYKNAVEILSDLEKKNGMLTPMQYCYLGIAKNDISLIEKSIVLLECAGNRFYCRFPKKIVVEFNRNG…	MKKLLFTVTSIVLAAGIVYTAVGSKEQPNNLVKKDSEQLLARMGDPGSGMG*
WP_001996322.1	BACE002.D.00022.P004_00033	Plasmid	MNGIVKREDEASKKKLNDFLNKIINEIDSQKKNQEDIAKDIGFSPGTFSKNLTGKSQFGFWNVIKLLKILYIDNINKQREMLCLFCSVTTSKKNLRIAMEYANAKGDLQLLKLLVDQEKNSSLAMNREWAYVYDLVWQRSSGAIKKQELLNRLEDSKGSKVIKTKEMKVLYGILTYYTMYDLEKFNSLFEYAEMLLPKVNEITDSFIRSSYLGRIKEGLAYAYLVQDNLEVSRKLSQEILEIEDPMGCFHLLRASALVYLAESYTFDCYEIASDYINKSLQQLEPCHFEREIQRKQSILNTYVFIKLVNKQELRHLEIQHPAEKSFFEIINGNYENAIEILTELEKENGILTPIQYCYLGMAKNDISLIEKSIMLFECAGNRFYSKFPKKIVVEFNKTG…	MKKILFVLTSIVLAAGIIYTAAGSKEQPNSLVKKDSEQLLARMGDPGGGMG*
WP_001050021.1	BATH002.D.00008.P005_00080	Plasmid	MNLKQNQNVGSEKTIGKFLGSLIDTIDFQRRSQGTLAKEMGVAGGTLSKNLTGKTQFGFWTLVKLLNILYDDINKRQEMLYNFCSVTTSKINLRIAMEYANAKGDLGLLKLLVDSEKKSSLAMNREWAYAYELVWMRSSGILQGKALLDELEERKKCKIIKTEEIKVLYGILTFYTMYDLEKFNSLFDYAEVMQPNIELITDEFIRAAYSGRIKEGLSYAYLMQDKVDKARELCHEILNLEDDKECFALLRASALGYLAESYTFESYDRASWYVNKALETLDSCHVERAKKRRKNIFNTYAFIKLVNKQGLDDIKIYNVCEEAFYQALIGKSDVAIKLLKECEIKDGKLSPMKKCILGYALKDTKLIEESIVDFECEGNRFYSKLPKKMLVKFTKNGTM…	MKKIILAITTIALVAGIIFTATGSKEQSKDIVKKDSEQLYARMGDPGSGMG*
WP_001996391.1	BACE002.D.00022.P006_00029	PhagePlasmid	MQSVLNKINDDLYAQKISNRQLSTILDVSHTTTNAMLSNKREFDFVHFVKVLQMLYPNDVNLRRECLRGFINKISPKNVRLGMEFLNLYGELDLQNILVEKSAQSSNRVNKQLAEVYELLLRRSDETITRKDFHQEVEKKRKEKKITSNELRIVSDFALIYSFLDYKNYQMVLKYTRELRTYIDEIKNKSLSHSFLIRAREMEATTNHRTNNIEDARTLCKEIINDQENIYIGTTANAYCILAETYSFEDFKIAKTFLERGIILLHNPTNKKLMIRKAVLENTLDFLRLHWGEELDLVKPHHAAELAFLYIKSNRKSEAIAILDKIKRENGSLSPMQEYYMGLATGNKKHFEISIEKFEKTGDFFYISLPKYALK	MKSKIIKSILAIAAVACFSFTAVKTEDTQQVAKVEQPVLYMQVDPGGAGG*
WP_001050020.1	BATH002.D.00010.P004_00045	Plasmid	MNLKQNKNVGSEKALEKFLGSLIDTIDFQRRNQGDLAKEMSVSSGALSKNLTGKTQFGFWTLVKLLNILYDDINKRQEMLYNFCSVTTSKINLRIAMEYANAKGDLGLLKLVVDSEKKSSLAMNREWAYAYELVWKRSSGILQGQALLDELEERKKCKIIKTEEIKVLYGILTFYTMYDLEKFNALFDYAEVMQPNIELIPDEFIRAAYSGRIKEGLSYAYLMQDKVDKARELCHEILNLEDEKESFALLRASALGYLAESYTFESYDRASWYANKALETLDSCHVERAKKRRKDILNTYAFIKLVNKQGLDNIKIYNVCEEAFYQALIGKSDVAIKLLKKCEIKDGKLSPMKKCILGYALKDTKLIEESIVDFECEGNRFYSKLPKKMLAEFTKNGTM…	MKKIILAITTIALVAGIVFTATGSKEQSNNIVKKDSEQLYARMGDPGSGMG*
WP_001050020.1	BATH002.D.00032.P003_00045	Plasmid	MNLKQNKNVGSEKALEKFLGSLIDTIDFQRRNQGDLAKEMSVSSGALSKNLTGKTQFGFWTLVKLLNILYDDINKRQEMLYNFCSVTTSKINLRIAMEYANAKGDLGLLKLVVDSEKKSSLAMNREWAYAYELVWKRSSGILQGQALLDELEERKKCKIIKTEEIKVLYGILTFYTMYDLEKFNALFDYAEVMQPNIELIPDEFIRAAYSGRIKEGLSYAYLMQDKVDKARELCHEILNLEDEKESFALLRASALGYLAESYTFESYDRASWYANKALETLDSCHVERAKKRRKDILNTYAFIKLVNKQGLDNIKIYNVCEEAFYQALIGKSDVAIKLLKKCEIKDGKLSPMKKCILGYALKDTKLIEESIVDFECEGNRFYSKLPKKMLAEFTKNGTM…	MKKIILAITTIALVAGIVFTATGSKEQSNNIVKKDSEQLYARMGDPGSGMG*
WP_060852742.1	BATH002.D.00028.P004_00053	Plasmid	MNETLKRKDKISEHTLNKFLSKIIDEIDFQRKNQEDIAKIIGISSGTLSKNLTGKSQFGFWNVIRLLKLLYAGDINKQRKMLHTFCSVTTSKKNLRISMEYANAKGDLSLLKQVVDQESKSSLAMNREWAYVYELVWLRNSGSIKKQELLAKLEDRKGKKVIKTKEMKVLYGILTYYTMYDLEKYNSLFEYAEVLLPDVNAITDSFIRTSYLGRLKEGLAYAYLVQDDLEKSRHLCEEILDLEDPEGCFHLLRASALVYLAESYTFECYERASRYINKSLEQLEPCNFEREFQRKQSILNTYAFIKLVNRQELENIKIYHPAEESFLEIVKGNYQNAIDILKNLEKKNRFLSPMQYCILGIAKNDITLIEKSIALYECVGNRFYSKFPKKIVVEFNKNG…	MKKLLFVITSIVLTAGIIYTAAGSKEQPNNLVEKDSEHLLARMGDPGGGMG*
WP_094374122.1	BACY001.D.00002.P002_00041	Plasmid	MNRVLKREDGASEKIFKNFLSEIIDEIDFQKKNQEDIAKEIGIAPGTFSKNLTGKTQFGFWNLVKLLDILYENDINKKRKMLCAFCSVTTSKKNLRIAMEYANAKGDLLLLKFIVDQEKNSSLAMNREWAYVYELVWQRSSGVIAKQELLDKLEDRKGSKVIKTKEMKVLYGILTCYTMCDLETYTSLFEYADVLLPKVEDISDSFIKTAYLGRIKECLSFAYLVQDKLENLRNTCHEILELEDPESCFNLLRASALVYLAESFTFECYDSASKYIKESLEQLEPYYFEREKQRRQEILNTYAFIKLVNKKELDKIKIYHPAEESFLEIIKGNYKNAVTILNDLEKKNGFLTPMQYCYLGIAKNDITLIEKAIELFECAGNRFYCKFPKKMVVEFNKNG…	MKKLLFVLTSIVLAAGIIYTAAGSKEQPNNIVKKDSEQLLVRMGDPGGGIG*
WP_094374122.1	BACY001.D.00003.P002_00038	Plasmid	MNRVLKREDGASEKIFKNFLSEIIDEIDFQKKNQEDIAKEIGIAPGTFSKNLTGKTQFGFWNLVKLLDILYENDINKKRKMLCAFCSVTTSKKNLRIAMEYANAKGDLLLLKFIVDQEKNSSLAMNREWAYVYELVWQRSSGVIAKQELLDKLEDRKGSKVIKTKEMKVLYGILTCYTMCDLETYTSLFEYADVLLPKVEDISDSFIKTAYLGRIKECLSFAYLVQDKLENLRNTCHEILELEDPESCFNLLRASALVYLAESFTFECYDSASKYIKESLEQLEPYYFEREKQRRQEILNTYAFIKLVNKKELDKIKIYHPAEESFLEIIKGNYKNAVTILNDLEKKNGFLTPMQYCYLGIAKNDITLIEKAIELFECAGNRFYCKFPKKMVVEFNKNG…	MKKLLFVLTSIVLAAGIIYTAAGSKEQPNNIVKKDSEQLLVRMGDPGGGIG*
WP_094374122.1	BACY001.D.00004.P002_00072	Plasmid	MNRVLKREDGASEKIFKNFLSEIIDEIDFQKKNQEDIAKEIGIAPGTFSKNLTGKTQFGFWNLVKLLDILYENDINKKRKMLCAFCSVTTSKKNLRIAMEYANAKGDLLLLKFIVDQEKNSSLAMNREWAYVYELVWQRSSGVIAKQELLDKLEDRKGSKVIKTKEMKVLYGILTCYTMCDLETYTSLFEYADVLLPKVEDISDSFIKTAYLGRIKECLSFAYLVQDKLENLRNTCHEILELEDPESCFNLLRASALVYLAESFTFECYDSASKYIKESLEQLEPYYFEREKQRRQEILNTYAFIKLVNKKELDKIKIYHPAEESFLEIIKGNYKNAVTILNDLEKKNGFLTPMQYCYLGIAKNDITLIEKAIELFECAGNRFYCKFPKKMVVEFNKNG…	MKKLLFVLTSIVLAAGIIYTAAGSKEQPNNIVKKDSEQLLVRMGDPGGGIG*
WP_094374122.1	BACY001.D.00005.P002_00047	Plasmid	MNRVLKREDGASEKIFKNFLSEIIDEIDFQKKNQEDIAKEIGIAPGTFSKNLTGKTQFGFWNLVKLLDILYENDINKKRKMLCAFCSVTTSKKNLRIAMEYANAKGDLLLLKFIVDQEKNSSLAMNREWAYVYELVWQRSSGVIAKQELLDKLEDRKGSKVIKTKEMKVLYGILTCYTMCDLETYTSLFEYADVLLPKVEDISDSFIKTAYLGRIKECLSFAYLVQDKLENLRNTCHEILELEDPESCFNLLRASALVYLAESFTFECYDSASKYIKESLEQLEPYYFEREKQRRQEILNTYAFIKLVNKKELDKIKIYHPAEESFLEIIKGNYKNAVTILNDLEKKNGFLTPMQYCYLGIAKNDITLIEKAIELFECAGNRFYCKFPKKMVVEFNKNG…	MKKLLFVLTSIVLAAGIIYTAAGSKEQPNNIVKKDSEQLLVRMGDPGGGIG*
WP_094374122.1	BACY001.D.00006.P002_00061	Plasmid	MNRVLKREDGASEKIFKNFLSEIIDEIDFQKKNQEDIAKEIGIAPGTFSKNLTGKTQFGFWNLVKLLDILYENDINKKRKMLCAFCSVTTSKKNLRIAMEYANAKGDLLLLKFIVDQEKNSSLAMNREWAYVYELVWQRSSGVIAKQELLDKLEDRKGSKVIKTKEMKVLYGILTCYTMCDLETYTSLFEYADVLLPKVEDISDSFIKTAYLGRIKECLSFAYLVQDKLENLRNTCHEILELEDPESCFNLLRASALVYLAESFTFECYDSASKYIKESLEQLEPYYFEREKQRRQEILNTYAFIKLVNKKELDKIKIYHPAEESFLEIIKGNYKNAVTILNDLEKKNGFLTPMQYCYLGIAKNDITLIEKAIELFECAGNRFYCKFPKKMVVEFNKNG…	MKKLLFVLTSIVLAAGIIYTAAGSKEQPNNIVKKDSEQLLVRMGDPGGGIG*
WP_094374122.1	BACY001.D.00007.P002_00071	Plasmid	MNRVLKREDGASEKIFKNFLSEIIDEIDFQKKNQEDIAKEIGIAPGTFSKNLTGKTQFGFWNLVKLLDILYENDINKKRKMLCAFCSVTTSKKNLRIAMEYANAKGDLLLLKFIVDQEKNSSLAMNREWAYVYELVWQRSSGVIAKQELLDKLEDRKGSKVIKTKEMKVLYGILTCYTMCDLETYTSLFEYADVLLPKVEDISDSFIKTAYLGRIKECLSFAYLVQDKLENLRNTCHEILELEDPESCFNLLRASALVYLAESFTFECYDSASKYIKESLEQLEPYYFEREKQRRQEILNTYAFIKLVNKKELDKIKIYHPAEESFLEIIKGNYKNAVTILNDLEKKNGFLTPMQYCYLGIAKNDITLIEKAIELFECAGNRFYCKFPKKMVVEFNKNG…	MKKLLFVLTSIVLAAGIIYTAAGSKEQPNNIVKKDSEQLLVRMGDPGGGIG*
WP_094374122.1	BACY001.D.00008.P002_00061	Plasmid	MNRVLKREDGASEKIFKNFLSEIIDEIDFQKKNQEDIAKEIGIAPGTFSKNLTGKTQFGFWNLVKLLDILYENDINKKRKMLCAFCSVTTSKKNLRIAMEYANAKGDLLLLKFIVDQEKNSSLAMNREWAYVYELVWQRSSGVIAKQELLDKLEDRKGSKVIKTKEMKVLYGILTCYTMCDLETYTSLFEYADVLLPKVEDISDSFIKTAYLGRIKECLSFAYLVQDKLENLRNTCHEILELEDPESCFNLLRASALVYLAESFTFECYDSASKYIKESLEQLEPYYFEREKQRRQEILNTYAFIKLVNKKELDKIKIYHPAEESFLEIIKGNYKNAVTILNDLEKKNGFLTPMQYCYLGIAKNDITLIEKAIELFECAGNRFYCKFPKKMVVEFNKNG…	MKKLLFVLTSIVLAAGIIYTAAGSKEQPNNIVKKDSEQLLVRMGDPGGGIG*
WP_094374122.1	BACY001.D.00009.P002_00064	Plasmid	MNRVLKREDGASEKIFKNFLSEIIDEIDFQKKNQEDIAKEIGIAPGTFSKNLTGKTQFGFWNLVKLLDILYENDINKKRKMLCAFCSVTTSKKNLRIAMEYANAKGDLLLLKFIVDQEKNSSLAMNREWAYVYELVWQRSSGVIAKQELLDKLEDRKGSKVIKTKEMKVLYGILTCYTMCDLETYTSLFEYADVLLPKVEDISDSFIKTAYLGRIKECLSFAYLVQDKLENLRNTCHEILELEDPESCFNLLRASALVYLAESFTFECYDSASKYIKESLEQLEPYYFEREKQRRQEILNTYAFIKLVNKKELDKIKIYHPAEESFLEIIKGNYKNAVTILNDLEKKNGFLTPMQYCYLGIAKNDITLIEKAIELFECAGNRFYCKFPKKMVVEFNKNG…	MKKLLFVLTSIVLAAGIIYTAAGSKEQPNNIVKKDSEQLLVRMGDPGGGIG*
WP_094374122.1	BACY001.D.00010.P002_00050	Plasmid	MNRVLKREDGASEKIFKNFLSEIIDEIDFQKKNQEDIAKEIGIAPGTFSKNLTGKTQFGFWNLVKLLDILYENDINKKRKMLCAFCSVTTSKKNLRIAMEYANAKGDLLLLKFIVDQEKNSSLAMNREWAYVYELVWQRSSGVIAKQELLDKLEDRKGSKVIKTKEMKVLYGILTCYTMCDLETYTSLFEYADVLLPKVEDISDSFIKTAYLGRIKECLSFAYLVQDKLENLRNTCHEILELEDPESCFNLLRASALVYLAESFTFECYDSASKYIKESLEQLEPYYFEREKQRRQEILNTYAFIKLVNKKELDKIKIYHPAEESFLEIIKGNYKNAVTILNDLEKKNGFLTPMQYCYLGIAKNDITLIEKAIELFECAGNRFYCKFPKKMVVEFNKNG…	MKKLLFVLTSIVLAAGIIYTAAGSKEQPNNIVKKDSEQLLVRMGDPGGGIG*
WP_094374122.1	BACY001.D.00011.P002_00046	Plasmid	MNRVLKREDGASEKIFKNFLSEIIDEIDFQKKNQEDIAKEIGIAPGTFSKNLTGKTQFGFWNLVKLLDILYENDINKKRKMLCAFCSVTTSKKNLRIAMEYANAKGDLLLLKFIVDQEKNSSLAMNREWAYVYELVWQRSSGVIAKQELLDKLEDRKGSKVIKTKEMKVLYGILTCYTMCDLETYTSLFEYADVLLPKVEDISDSFIKTAYLGRIKECLSFAYLVQDKLENLRNTCHEILELEDPESCFNLLRASALVYLAESFTFECYDSASKYIKESLEQLEPYYFEREKQRRQEILNTYAFIKLVNKKELDKIKIYHPAEESFLEIIKGNYKNAVTILNDLEKKNGFLTPMQYCYLGIAKNDITLIEKAIELFECAGNRFYCKFPKKMVVEFNKNG…	MKKLLFVLTSIVLAAGIIYTAAGSKEQPNNIVKKDSEQLLVRMGDPGGGIG*
WP_061884015.1	BATH002.D.00029.C001_01886	Prophage	MQDCINLGVIVVEKDITSTKLSKITSLSQANMWKTMNGQVPMNFSKLMKILVNTENENENMKVVREFLQSTEKEADIRTAMYYVYLAGYTDILKELLERECKHVVTKNYKDILKIGLERQSGNLRSKEFFKSLDKLRAKVNLNKVNVNVLVNLLSVYGYFDMGAYNVFTTMHDMIKDKLSEMPQGLERTLISAELKAICAYAYLMQDEVDIARGLLFDVLDVKEAPRLLKATAYSVLGESYIFEDARMSIRYFEKSLQELYKIKNSKSLLKRRLVENTLSFCCIIHNFPVKLECIHDKAEQALRKISLNEYDEAAEILYKIENRTAFQDLYLSIATRNPELRQKAHYRFLKEGNLFYIKIFDILK	MKKFIAGLVIVCTLALTLSPVSSEISKGKVKEPVKMMMDPGTIG*
WP_061884015.1	BATH002.D.00045.C001_00480	Prophage	MQDCINLGVIVVEKDITSTKLSKITSLSQANMWKTMNGQVPMNFSKLMKILVNTENENENMKVVREFLQSTEKEADIRTAMYYVYLAGYTDILKELLERECKHVVTKNYKDILKIGLERQSGNLRSKEFFKSLDKLRAKVNLNKVNVNVLVNLLSVYGYFDMGAYNVFTTMHDMIKDKLSEMPQGLERTLISAELKAICAYAYLMQDEVDIARGLLFDVLDVKEAPRLLKATAYSVLGESYIFEDARMSIRYFEKSLQELYKIKNSKSLLKRRLVENTLSFCCIIHNFPVKLECIHDKAEQALRKISLNEYDEAAEILYKIENRTAFQDLYLSIATRNPELRQKAHYRFLKEGNLFYIKIFDILK	MKKFIAGLVIVCTLALTLSPVSSEISKGKVKEPVKMMMDPGTIG*
WP_087876209.1	BATH002.D.00040.P003_00003	Plasmid	MNQILKREEVSKPSLIKFLSEIIDEIDFQKKNQEDIAKVIGISPGTFSKNLTGKIQFNFWNLIKLSKILYVNDINKQRKMIHNFCSVTTSKKNLRIAMEYANAKGDLSLLKLVVDQEKISSLAMNREWAYAYEFVLLRSNGTIKKQELLSKLEERKGSKIIKTKEMKVLYGILTFYTMYDLEKYNSLFEYAEMLLPDVNTITDSFIKSSYLGRIKEGLAYAYLVQDNLEMSRGLCKEILEIEDPRDCFHLLRASALAYIAESYTFDCYDSASWYMKKALVQLGSCNFEREKQRKQSILNTYSFIKLVNKKDLDSIKIYNVGEEALYQILLGNPGKAVEILRAAEKKDGKLSAMKKCILGYALKDINLIEESIVAFECAGNRFYSKFPKKIVVEFNKNGI…	MKKILFVLSSIVLAAGIVYAAAGSEEQPNNLVKKDSEQLLARMGDPGSGMG*
YP_173281.1	BATH002.D.00001.P002_00037	Plasmid	MIGTKSLCSRRGAIVMDYKAKTEDEESKKIFNSFLSTLINDIDFQKRNQEDIAKEIGITPGTFSKNLSGKNQFGFWKLIKLLDILYENDINKKRKMLCAFCSVTTSKKNLRIAMEYANAKGDLLLLKFIVDQEKNSSLAMNREWAYVYELVWQRSSGAIAKQELLDKLEDRKGSKVIKTKEMKILYGILTCYTMCDLETYTSLFEYADVLLPKVDDISDSFIKTAYLGRIKECLSFAYLVQDKLENLRNTCHEILELEDPESCFNLLRASALVYLAESFTFECYDSASKYIKESLEQLEPYYFEREKQRRQEILNTYAFIKLVNKKELDKIKIYHPAEESFLEIIKGNYKNAVTILNDLEKKNGFLTPMQYCYLGIAKNDITLIEKAIELFECAGNRFY…	MKKLLFVLTSIVLAAGIIYTAADSKEQPNDIVKKDSEQLLARMGDPGGGIG*
WP_011244850.1	BATH002.D.00020.P002_00064	Plasmid	MIGTKSLCSRRGAIVMDYKAKTEDEESKKIFNSFLSTLINDIDFQKRNQEDIAKEIGITPGTFSKNLSGKNQFGFWKLIKLLDILYENDINKKRKMLCAFCSVTTSKKNLRIAMEYANAKGDLLLLKFIVDQEKNSSLAMNREWAYVYELVWQRSSGAIAKQELLDKLEDRKGSKVIKTKEMKILYGILTCYTMCDLETYTSLFEYADVLLPKVDDISDSFIKTAYLGRIKECLSFAYLVQDKLENLRNTCHEILELEDPESCFNLLRASALVYLAESFTFECYDSASKYIKESLEQLEPYYFEREKQRRQEILNTYAFIKLVNKKELDKIKIYHPAEESFLEIIKGNYKNAVTILNDLEKKNGFLTPMQYCYLGIAKNDITLIEKAIELFECAGNRFY…	MKKLLFVLTSIVLAAGIIYTAADSKEQPNDIVKKDSEQLLARMGDPGGGIG*
WP_075395852.1	BACE002.D.00033.P002_00077	Plasmid	MIGTKSLCSRRGAIVMDYKAKTEDEESKKLFNSFLSTLINDIDFQKRNQEDIAKEIGITPGTFSKNLSGKNQFGFWKLIKLLDILYENDINKKRKMLCAFCSVTTSKKNLRIAMEYANAKGDLLLLKFIVDQEKNSSLAMNREWAYVYELVWQRSSGAIAKQELLDKLEDRKGSKVIKTKEMKILYGILTCYTMCDLETYTSLFEYADVLLPKVDDISDSFIKTAYLGRIKECLSFAYLVQDKLENLRNTCHEILELEDPESCFNLLRASALVYLAESFTFECYDSASKYIKESLEQLEPYYFEREKQRRQEILNTYAFIKLVNKKELDKIKIYHPAEESFLEIIKGNYKNAVTILNDLEKKNGFLTPMQYCYLGIAKNDITLIEKAIELFECAGNRFY…	MKKLLFVLTSIVLAAGIIYTAADSKEQPNDIVKKDSEQLLVRMGDPGGGIG*
WP_075395852.1	BACE002.D.00034.P002_00080	Plasmid	MIGTKSLCSRRGAIVMDYKAKTEDEESKKLFNSFLSTLINDIDFQKRNQEDIAKEIGITPGTFSKNLSGKNQFGFWKLIKLLDILYENDINKKRKMLCAFCSVTTSKKNLRIAMEYANAKGDLLLLKFIVDQEKNSSLAMNREWAYVYELVWQRSSGAIAKQELLDKLEDRKGSKVIKTKEMKILYGILTCYTMCDLETYTSLFEYADVLLPKVDDISDSFIKTAYLGRIKECLSFAYLVQDKLENLRNTCHEILELEDPESCFNLLRASALVYLAESFTFECYDSASKYIKESLEQLEPYYFEREKQRRQEILNTYAFIKLVNKKELDKIKIYHPAEESFLEIIKGNYKNAVTILNDLEKKNGFLTPMQYCYLGIAKNDITLIEKAIELFECAGNRFY…	MKKLLFVLTSIVLAAGIIYTAADSKEQPNDIVKKDSEQLLVRMGDPGGGIG*
WP_075395852.1	BACE002.D.00035.P002_00088	Plasmid	MIGTKSLCSRRGAIVMDYKAKTEDEESKKLFNSFLSTLINDIDFQKRNQEDIAKEIGITPGTFSKNLSGKNQFGFWKLIKLLDILYENDINKKRKMLCAFCSVTTSKKNLRIAMEYANAKGDLLLLKFIVDQEKNSSLAMNREWAYVYELVWQRSSGAIAKQELLDKLEDRKGSKVIKTKEMKILYGILTCYTMCDLETYTSLFEYADVLLPKVDDISDSFIKTAYLGRIKECLSFAYLVQDKLENLRNTCHEILELEDPESCFNLLRASALVYLAESFTFECYDSASKYIKESLEQLEPYYFEREKQRRQEILNTYAFIKLVNKKELDKIKIYHPAEESFLEIIKGNYKNAVTILNDLEKKNGFLTPMQYCYLGIAKNDITLIEKAIELFECAGNRFY…	MKKLLFVLTSIVLAAGIIYTAADSKEQPNDIVKKDSEQLLVRMGDPGGGIG*
WP_003299188.1	BATH002.D.00017.P005_00075	Plasmid	MIGTKSLCSRRGAIVMDYKAKKEDEESKKLFNSFLSTLINDIDFQKRNQEDIAKEIGITPGTFSKNLTGKNQFGFWKLIKLLDILYENDINKKRKMLCAFCSVTTSKKNLRIAMEYANAKGDLLLLKFIVDQEKNSSLAMNREWAYVYELVWQRSSGAIAKQELLDKLEDRKGSKVIKTKEMKILYGILTCYTMCDLETYTSLFEYADVLLPKVDDISDSFIKTAYLGRIKECLSFAYLVQDKLEDLRNTCHEILELEDPESCFNLLRASALVYLAESFTFECYDSASKYIKESLEQLEPYYFEREKQRRQEILNTYAFIKLVNKKELDKIKIYHPAEESFLEIIKGNYKNAVTILNDLEKKNGFLTPMQYCYLGIAKNDITLIEKAIELFECAGNRFY…	MKKLLFVLTSIVLAAGIIYTAADSKEQPNDIVKKDSEQLLVRMGDPGGGIG*
WP_079245385.1	BATH002.D.00037.C001_02137	Prophage	MQNCTNLSNIVVEKDITPTKLSKITSLSQSNLWKTMNGQVPMNFSKLMKILVSTENENEKIKTVQEFLESTKKESDIRTAMYYVYLAGYTDILKELLERKCKHTVTKNYKDILKVGLERQSGNLRSKEFFKSLDNLRAKVNLNKVNVNVLVNLLSVYGYFDMGAYNVFTTMHDMIKDKICEMPQGLEKTLIDAELKAICAYAYLMQDEVETARCLLFEVLGVQEAPRLLKATAYSVLGESYVFEDAEKSIQYFEKSLQELDKITNSKSLLKRKLVENTFSFCCIIHNFPVKLEYIHDKAEQALRKISLNEYEEAAKMLYKIENRTAFQDLYLAVAIENPELRQKAYHRFLKEGNLFYIKIFDIFK	MKKFLAGLVIVCALALTLSPVSSELSKAKVKEPVQMRMDPGTIG*
NP_831621.1	BACE002.D.00001.C001_01816	Prophage	MQNCTNLSNIVVEKDITPTKLSKITSLSQSNLWKTMNGQVPMNFSKLMKILVSTENENEKIKTVQEFLESTKKESDIRTAMYYVYLAGYTDILKELLERKCKHTVTKNYKDILKVGLERQSGNLRSKEFFKSLDNLRAKVNLNKVNVNVLVNLLSVYGYFDMGAYNVFTTMHDMIKDKICEMPQGLEKTLIDAELKAICAYAYLMQDEVETARCLLFEVLGVQEAPRLLKATAYSVLGESYVFEDAEKSIQYFEKSLQELDKITNSKSLLKRKLVENTFSFCCIIHNFPVKLEYIHDKAEQALRKISLNEYEEAAKMLYKIENRTAFQDLYLAVAIENPELRQKAYHRFLKEGNLFYIKIFDILK	MKKFLAGLVIVCALALTLSPVSSELSKAKVKEPVQMRMDPGTIG*
WP_001178605.1	BATH002.D.00006.C001_02182	Prophage	MQNCTNLSNIVVEKDITPTKLSKITSLSQSNLWKTMNGQVPMNFSKLMKILVSTENENEKIKTVQEFLESTKKESDIRTAMYYVYLAGYTDILKELLERKCKHTVTKNYKDILKVGLERQSGNLRSKEFFKSLDNLRAKVNLNKVNVNVLVNLLSVYGYFDMGAYNVFTTMHDMIKDKICEMPQGLEKTLIDAELKAICAYAYLMQDEVETARCLLFEVLGVQEAPRLLKATAYSVLGESYVFEDAEKSIQYFEKSLQELDKITNSKSLLKRKLVENTFSFCCIIHNFPVKLEYIHDKAEQALRKISLNEYEEAAKMLYKIENRTAFQDLYLAVAIENPELRQKAYHRFLKEGNLFYIKIFDILK	MKKFLAGLVIVCALALTLSPVSSELSKAKVKEPVQMRMDPGTIG*
WP_081252963.1	BATH002.D.00032.P002_00024	Plasmid	MGNSCFFRRENIMNETLKREDKISEKTLNKFLSNIIDEIDFQRKNQEDIAKIIGISSGTLSKNLTGKNQFGFWNFIKLLKLLYAGDINKQRKMLHTFCSVTTSKKNLRIAMEYANIKGDLALLKLIVDQEKSPSLAMNREWAYVYELVWQRSSGVIAKQELLDTLENRKGKKVIKTNEMKILYGILTCYTMCDLETYNSLSEYAQVLLSKIEKVSDSFIKAAYFGRIKECLSFAYLVQDKLENLRSTCHEILELEDPERCFNLLRASAFVYLAESYIFECYDSASKYINRALEQLGSCNFEREIQRKELILNTFAFIKLVNKQELKNIEIYHPAEKAFFEIIKGNHKNAVKILNDLEKKNNILTPMQYCYLGIAKNDMSLIEKAIELFECAGNRFYSKF…	MKKILFVLTSIVFAAGIIYTAAGSKEQPNNLVKKDSEQLLARMGDPGGGIG*
WP_001006094.1	BATH002.D.00006.P002_00045	Plasmid	MNETLEREDKISEQTLNKFLSKIIDEIDFQRKNQEDIAKIIGISSGALSKNLTGKNQFGFWNIIKLFKLLYAGDINKQRKMLHTFCSVTTSKKNLRIAMEYANIKGDLALLKQIVDQEKNSSLVMNREWAYVYELVWQRSSGVIAKQELLDTLENHKGKKVIKTNEMKILYGILTCYTMCDLETYNSLSEYAEMLLPKIEKVSDSFIKASYFGRIKECLSFAYLVQDKLENLQSTCHEILELEDPEGCFNLLRASAFVYLAESYTFECYDSASKYINRALEQLGSCNFERELQRKELILNTFAFIKLVNKQGLKNIEIYHPAEKAFFEIIKGNYKNAIEILNDLEKKNDILTPMQYCYLGIAKNDISLIEKAIELFECAGNRFYSKFPKKILVEFNGNG…	MKKILFVLTSIVLAAGIIYTAAGSKEQPNNLVKKDSEQLLARMGDPGGGIG*
WP_001178606.1	BATH002.D.00005.C001_01966	Prophage	MQNCTNLSNIVVEKDITPTKLSKITSLSQSNLWKTMNGQVPMNFSKLMKILVSTENENEKIKTVQEFLESTKKESDIRTAMYYVYLAGYTDILKELLERKCKHTVTKNYKDILKVGLERQSGNLRSKEFFKSLDNLRAKVNLNKVNVNVLVNLLSVYGYFDMGAYNVFTTMHDMIKDKICEMPQGLEKTLIDAELKAICAYAYLMQDEVETARCLLFEVLGVQEAPRLLKATAYSVLGESYVFEDAEKYIKYFEKSLQELDKITNSKSLLKRKLVENTFSFCCIIHNFPVKLEYIHDKAEQALRKISLNEYEEAAKMLYKIENRTAFQDLYLAIAIENPELRQKAYHRFLKEGNLFYIKIFDILK	MKKFLAGLVIVCALALTLSPVSSELSKAKVKEPVQMRMDPGTIG*
WP_001178606.1	BATH002.D.00009.C001_01985	Prophage	MQNCTNLSNIVVEKDITPTKLSKITSLSQSNLWKTMNGQVPMNFSKLMKILVSTENENEKIKTVQEFLESTKKESDIRTAMYYVYLAGYTDILKELLERKCKHTVTKNYKDILKVGLERQSGNLRSKEFFKSLDNLRAKVNLNKVNVNVLVNLLSVYGYFDMGAYNVFTTMHDMIKDKICEMPQGLEKTLIDAELKAICAYAYLMQDEVETARCLLFEVLGVQEAPRLLKATAYSVLGESYVFEDAEKYIKYFEKSLQELDKITNSKSLLKRKLVENTFSFCCIIHNFPVKLEYIHDKAEQALRKISLNEYEEAAKMLYKIENRTAFQDLYLAIAIENPELRQKAYHRFLKEGNLFYIKIFDILK	MKKFLAGLVIVCALALTLSPVSSELSKAKVKEPVQMRMDPGTIG*
WP_001178606.1	BATH002.D.00011.C001_01970	Prophage	MQNCTNLSNIVVEKDITPTKLSKITSLSQSNLWKTMNGQVPMNFSKLMKILVSTENENEKIKTVQEFLESTKKESDIRTAMYYVYLAGYTDILKELLERKCKHTVTKNYKDILKVGLERQSGNLRSKEFFKSLDNLRAKVNLNKVNVNVLVNLLSVYGYFDMGAYNVFTTMHDMIKDKICEMPQGLEKTLIDAELKAICAYAYLMQDEVETARCLLFEVLGVQEAPRLLKATAYSVLGESYVFEDAEKYIKYFEKSLQELDKITNSKSLLKRKLVENTFSFCCIIHNFPVKLEYIHDKAEQALRKISLNEYEEAAKMLYKIENRTAFQDLYLAIAIENPELRQKAYHRFLKEGNLFYIKIFDILK	MKKFLAGLVIVCALALTLSPVSSELSKAKVKEPVQMRMDPGTIG*
WP_001178606.1	BATH002.D.00038.C001_01807	Prophage	MQNCTNLSNIVVEKDITPTKLSKITSLSQSNLWKTMNGQVPMNFSKLMKILVSTENENEKIKTVQEFLESTKKESDIRTAMYYVYLAGYTDILKELLERKCKHTVTKNYKDILKVGLERQSGNLRSKEFFKSLDNLRAKVNLNKVNVNVLVNLLSVYGYFDMGAYNVFTTMHDMIKDKICEMPQGLEKTLIDAELKAICAYAYLMQDEVETARCLLFEVLGVQEAPRLLKATAYSVLGESYVFEDAEKYIKYFEKSLQELDKITNSKSLLKRKLVENTFSFCCIIHNFPVKLEYIHDKAEQALRKISLNEYEEAAKMLYKIENRTAFQDLYLAIAIENPELRQKAYHRFLKEGNLFYIKIFDILK	MKKFLAGLVIVCALALTLSPVSSELSKAKVKEPVQMRMDPGTIG*
WP_050845784.1	BATH002.D.00024.P006_00060	PhagePlasmid	MEMLLKKMHEDLKSNGYTNRKLATLFNVSHTTVNSYFSQSTKFDFMHYVETLRLYEPDNVNFRRESLLKAFEYMSPNNERLGLEVLNMYGEFELQKILIAKILNNNDTNKNARLNKKIAEVYQLLSLRNEGFINKHEFFEAVDEFRKSKKISTNELKIISDFALIYSHLDFNDHKMVLKYTKQLMPYIEEIKKGTSKTSFTLRAKEMLATSSHHANDLEQARKYCFEIINEPLNKYECMKALAYCILGETYIFEDYSIAKYYFEQGILTLEKPSNRKCIVRKKAIENTLNFLKIYWRKDLKNINPTDKAEEAFLYAVTDREEEALFLLDELEIKNGMLSPIQKYYKGLATGDKKYFTESIADFEKLGDFFYSRLSRERLK	MKLKAIKVVIAAAIIACVGFTPVHNDKEVSQQSQTPIEYRMMADPGAGGG*
WP_134995932.1	BATH002.D.00033.C001_05481	Prophage	MEAIKEKTKNKSKKQLQKEYKQKLMKELMKKVKKDIASKGLKIRPLAKKAGVDRSVITDGIMTCKTAEMKLDTFMKIVDVVYEKLEDRQELLRNFIKIAQNELNIRKALCYCQGMGEYDLITYLAKVHLGNRLLNKHICVYQLFNKRNQNVKKGQPLLDEMDQHVFSNDTEIQVVINILYALSMHDTFNIRAMNPYMGKVEKNLLDVNDTFINTWLTMYFDERMAYVNLFDDKLELCRQKCNKILESATIIPLIRATSMCCVGESYMFENQLLSEKWVLDSIDYLDKHGVSRESRKYKSFNTTLNFLYIEFGFNLDMINFDYIDMSELGYYIGLYEDKEKGLEIIYNLVKERGSSPFTDYYIARINEDLDGLEKALMRFERVANYHYAKAVRRTIELLK…	MKKFSVFLLSVVGALALTLNTVPKDKQHAASKQQNNEYIQYMSSEPGGS*
WP_033694929.1	BATH002.D.00044.C001_01240	Prophage	MRKIKKQAEKMELTFPDIERKTGVDRVVISDAVAGNTAEMKFDNFLLVVSVLFENMDERKDILNEFISLMKSPLNIRKSLVYYQGVGEFESIDSLIEAHKDNDKLKKYLCVYKFFNMRNKNEKKGQPLIDELDKKSFSMEAECGVLVNMLYNFSMYDIFNIRAMHPYTDKVEKNLSGLVDGFIKELLTLHFKERLAYINLFDDKLDVCRRYAKDILKSNTDIHLIKATSMCCIGESYMLEDQFLSEKWILDSIDYLDKHGVSRDSRKYKAFNTTLNFLYIEFGFNLDKINFDYIDKSELGYHIGLHEDKEKGLEMIYNLVKERGSSPFTDYYIARINEDLEDLGKALIRFERVANYHYAKAVRRTIELLKKKQGEVERV	MRKIGILLLGVVGALALTLNTGVAEKEYVASKQLNNENVQYMSSEPGGY*
WP_100059520.1	BACY001.D.00003.C001_02994	Prophage	MRDCINLEEIVPEKDITLTKLSKITHLSQSNLWKTINGQVPMNFSKLMKILVNTETEDQKMEIVQGFLKSTDKEADIRAAMYYTYLAGYTDILHSLLERDCRQSVTKHYKEIFKVGIERQSGNLRSKDFFKRLDDLRAKVNLNKVNINILVNLLSIYGYSDMGAYNLFVTMHDMIRDKLYEMPDGLEKTLINTELNILCAYAYLMQDEVENARNLLYEVLNIAEMPCLLKATAYSVLGESYIFTNVEKSIHYFKISLQELHKITNSKSLLKRKLVENTLAFCCIIRKIPVKSSYIHDIAEQALLKIFLNEHDAAAEMLYKIENRTAFQDLYLAVATKNSELRKKAYHQFLKDGNLFYIKIFDILK	MKKIIAGLAIVCALTLSVSSISNEVGKEKVKEPVKMMLDPGTIG*
WP_100059520.1	BACY001.D.00004.C001_02949	Prophage	MRDCINLEEIVPEKDITLTKLSKITHLSQSNLWKTINGQVPMNFSKLMKILVNTETEDQKMEIVQGFLKSTDKEADIRAAMYYTYLAGYTDILHSLLERDCRQSVTKHYKEIFKVGIERQSGNLRSKDFFKRLDDLRAKVNLNKVNINILVNLLSIYGYSDMGAYNLFVTMHDMIRDKLYEMPDGLEKTLINTELNILCAYAYLMQDEVENARNLLYEVLNIAEMPCLLKATAYSVLGESYIFTNVEKSIHYFKISLQELHKITNSKSLLKRKLVENTLAFCCIIRKIPVKSSYIHDIAEQALLKIFLNEHDAAAEMLYKIENRTAFQDLYLAVATKNSELRKKAYHQFLKDGNLFYIKIFDILK	MKKIIAGLAIVCALTLSVSSISNEVGKEKVKEPVKMMLDPGTIG*
WP_012095073.1	BACY001.D.00001.C001_02823	Prophage	MRDCINLEEIVPEKDITLTKLSKITHLSQSNLWKTINGQVPMNFSKLMKILVNTETEDQKMEIVQGFLKSTDKEADIRAAMYYTYLAGYTDILHSLLERDCRQSVTKHYKEIFKVGIERQSGNLRSKDFFKRLDDLRAKVNLNKVNINILVNLLSIYGYSDMGAYNLFVTMHDMIRDKLYEMPDGLEKTLINTELNILCAYAYLMQDEVENARNLLYEVLNIAEMPCLLKATAYSVLGESYIFTNVEKSIHYFKISLQELHKITNSKSLLKRKLVENTLAFCCIIRKIPVKSSYIHDIAEQALLKIFLNEHDAAAEMLYKIENRTAFQDLYLAVATKNSELRKKAYHRFLKDGNLFYIKIFDILK	MKKIIAGLAIVCALTLSVSSISNEVGKEKVKEPVKMMLDPGTIG*
WP_012095073.1	BACY001.D.00002.C001_03036	Prophage	MRDCINLEEIVPEKDITLTKLSKITHLSQSNLWKTINGQVPMNFSKLMKILVNTETEDQKMEIVQGFLKSTDKEADIRAAMYYTYLAGYTDILHSLLERDCRQSVTKHYKEIFKVGIERQSGNLRSKDFFKRLDDLRAKVNLNKVNINILVNLLSIYGYSDMGAYNLFVTMHDMIRDKLYEMPDGLEKTLINTELNILCAYAYLMQDEVENARNLLYEVLNIAEMPCLLKATAYSVLGESYIFTNVEKSIHYFKISLQELHKITNSKSLLKRKLVENTLAFCCIIRKIPVKSSYIHDIAEQALLKIFLNEHDAAAEMLYKIENRTAFQDLYLAVATKNSELRKKAYHRFLKDGNLFYIKIFDILK	MKKIIAGLAIVCALTLSVSSISNEVGKEKVKEPVKMMLDPGTIG*
WP_012095073.1	BACY001.D.00005.C001_02823	Prophage	MRDCINLEEIVPEKDITLTKLSKITHLSQSNLWKTINGQVPMNFSKLMKILVNTETEDQKMEIVQGFLKSTDKEADIRAAMYYTYLAGYTDILHSLLERDCRQSVTKHYKEIFKVGIERQSGNLRSKDFFKRLDDLRAKVNLNKVNINILVNLLSIYGYSDMGAYNLFVTMHDMIRDKLYEMPDGLEKTLINTELNILCAYAYLMQDEVENARNLLYEVLNIAEMPCLLKATAYSVLGESYIFTNVEKSIHYFKISLQELHKITNSKSLLKRKLVENTLAFCCIIRKIPVKSSYIHDIAEQALLKIFLNEHDAAAEMLYKIENRTAFQDLYLAVATKNSELRKKAYHRFLKDGNLFYIKIFDILK	MKKIIAGLAIVCALTLSVSSISNEVGKEKVKEPVKMMLDPGTIG*
WP_012095073.1	BACY001.D.00006.C001_03036	Prophage	MRDCINLEEIVPEKDITLTKLSKITHLSQSNLWKTINGQVPMNFSKLMKILVNTETEDQKMEIVQGFLKSTDKEADIRAAMYYTYLAGYTDILHSLLERDCRQSVTKHYKEIFKVGIERQSGNLRSKDFFKRLDDLRAKVNLNKVNINILVNLLSIYGYSDMGAYNLFVTMHDMIRDKLYEMPDGLEKTLINTELNILCAYAYLMQDEVENARNLLYEVLNIAEMPCLLKATAYSVLGESYIFTNVEKSIHYFKISLQELHKITNSKSLLKRKLVENTLAFCCIIRKIPVKSSYIHDIAEQALLKIFLNEHDAAAEMLYKIENRTAFQDLYLAVATKNSELRKKAYHRFLKDGNLFYIKIFDILK	MKKIIAGLAIVCALTLSVSSISNEVGKEKVKEPVKMMLDPGTIG*
WP_012095073.1	BACY001.D.00007.C001_03034	Prophage	MRDCINLEEIVPEKDITLTKLSKITHLSQSNLWKTINGQVPMNFSKLMKILVNTETEDQKMEIVQGFLKSTDKEADIRAAMYYTYLAGYTDILHSLLERDCRQSVTKHYKEIFKVGIERQSGNLRSKDFFKRLDDLRAKVNLNKVNINILVNLLSIYGYSDMGAYNLFVTMHDMIRDKLYEMPDGLEKTLINTELNILCAYAYLMQDEVENARNLLYEVLNIAEMPCLLKATAYSVLGESYIFTNVEKSIHYFKISLQELHKITNSKSLLKRKLVENTLAFCCIIRKIPVKSSYIHDIAEQALLKIFLNEHDAAAEMLYKIENRTAFQDLYLAVATKNSELRKKAYHRFLKDGNLFYIKIFDILK	MKKIIAGLAIVCALTLSVSSISNEVGKEKVKEPVKMMLDPGTIG*
WP_012095073.1	BACY001.D.00008.C001_03036	Prophage	MRDCINLEEIVPEKDITLTKLSKITHLSQSNLWKTINGQVPMNFSKLMKILVNTETEDQKMEIVQGFLKSTDKEADIRAAMYYTYLAGYTDILHSLLERDCRQSVTKHYKEIFKVGIERQSGNLRSKDFFKRLDDLRAKVNLNKVNINILVNLLSIYGYSDMGAYNLFVTMHDMIRDKLYEMPDGLEKTLINTELNILCAYAYLMQDEVENARNLLYEVLNIAEMPCLLKATAYSVLGESYIFTNVEKSIHYFKISLQELHKITNSKSLLKRKLVENTLAFCCIIRKIPVKSSYIHDIAEQALLKIFLNEHDAAAEMLYKIENRTAFQDLYLAVATKNSELRKKAYHRFLKDGNLFYIKIFDILK	MKKIIAGLAIVCALTLSVSSISNEVGKEKVKEPVKMMLDPGTIG*
WP_012095073.1	BACY001.D.00009.C001_03032	Prophage	MRDCINLEEIVPEKDITLTKLSKITHLSQSNLWKTINGQVPMNFSKLMKILVNTETEDQKMEIVQGFLKSTDKEADIRAAMYYTYLAGYTDILHSLLERDCRQSVTKHYKEIFKVGIERQSGNLRSKDFFKRLDDLRAKVNLNKVNINILVNLLSIYGYSDMGAYNLFVTMHDMIRDKLYEMPDGLEKTLINTELNILCAYAYLMQDEVENARNLLYEVLNIAEMPCLLKATAYSVLGESYIFTNVEKSIHYFKISLQELHKITNSKSLLKRKLVENTLAFCCIIRKIPVKSSYIHDIAEQALLKIFLNEHDAAAEMLYKIENRTAFQDLYLAVATKNSELRKKAYHRFLKDGNLFYIKIFDILK	MKKIIAGLAIVCALTLSVSSISNEVGKEKVKEPVKMMLDPGTIG*
WP_012095073.1	BACY001.D.00011.C001_03027	Prophage	MRDCINLEEIVPEKDITLTKLSKITHLSQSNLWKTINGQVPMNFSKLMKILVNTETEDQKMEIVQGFLKSTDKEADIRAAMYYTYLAGYTDILHSLLERDCRQSVTKHYKEIFKVGIERQSGNLRSKDFFKRLDDLRAKVNLNKVNINILVNLLSIYGYSDMGAYNLFVTMHDMIRDKLYEMPDGLEKTLINTELNILCAYAYLMQDEVENARNLLYEVLNIAEMPCLLKATAYSVLGESYIFTNVEKSIHYFKISLQELHKITNSKSLLKRKLVENTLAFCCIIRKIPVKSSYIHDIAEQALLKIFLNEHDAAAEMLYKIENRTAFQDLYLAVATKNSELRKKAYHRFLKDGNLFYIKIFDILK	MKKIIAGLAIVCALTLSVSSISNEVGKEKVKEPVKMMLDPGTIG*
WP_087875762.1	BATH002.D.00040.C001_03920	Prophage	MFGEGGSKFVKELKERTRKNSKKYLQKEFKHNLMKELMKKIKQDMDDKGFKIRPLAKKVGVDRSVITDGIVTGKTAEMKLDTFMKIMDVVYENLEERQEVIRNFIKLSQNDLNIRKSLVYCQGTGEYNVIADLVKIHQGDRLLNKYIRVYELFNKRNQNIKKGQPLIEEMDEQLFSSDAELQVVINILYALSMHDTFNIRAMNPYMDKVEKNLIEVHDNFIKNWLTMFFDERMAYVNLFDDNLELCRQKCEKLLKEANNVPLIYTTSMCCIGESYMFDDKFLAEKWISDSIAYLDKHGVSRESRKYKAFNTTLNYLYIEFGFNLDKINFDYIDTSELGYYIGLYEDKEKGLEMIYNLVKERGSSPFTDYYIARINEDLEGLEKALIRFERVANYHYAKA…	MRKVGILLLSVVGAFALVLNTGVLEKDQAVSKQTNNKYVQYMSSEPGGS*
WP_000609384.1	BATH002.D.00004.C001_00447	Prophage	MINNLAISKEEKETLLKKKKTTTLKKLISILDTELASQKITYTQLSKLWGISVSGVSYVFRGEREISLCYLAKTLVLLYENHSTRRNLLEMYLDVAKPENAREAMEYLSLRGEFDLLKTLVDREKNSDTEENAKWADVYDLICLESKKEIKVLDYHEMLEEMKAKNQNPEMQILMDILLCYTSYKLGDYRLLTKRMTKLEKKVFKIKNKFIKKCHNVRIKEGLASIRLTSDELCEVRRICDDVISLCENEPHLLINKARALWLKAESFIFDDYKKSLMFFNEALAILKDNINPEILKKKQAILKTVQFLKIYHKRDLDTLGVMEDEERAFYEVRIGNLERAIEILKGIEKRNGELSSFQLVYLGMAKNDREIIKKGLRKFEEKNSLFYARFAKKELGLI	MKKILVVISTLAVAGALIFSPIADKDEKPTVAPKENIVMMSDPGVGW*
WP_072770112.1	BACE002.D.00036.P002_00003	PhagePlasmid	MQALLNKIHNDLYAAGITNEALSEIWGVAPSNVSRVFNGHTQISFCYLSKTLLSLYEDQLLRRDLVQKYLQFAKPENIKEAMEYFSFRNEFEMLQELVVKEKERIASKREEKEKNEEKYTPSTDDEWINVYELICRRYMEGENFSLEDFDEELEEMRFEVSTKEMEVLIDILRCQTAYQLRDYRTLLKRMKKIEKRLSKVKNKFLRASFSVRLKEGMNAVLLMDDKALEIRKNSFELLEICSSELNFNIQKANAHYNIAESYIFENFVQSNYHFEKALHVLSESPYSQEVARKRKAIERTLNFLKIYHAKDLDNLIGDLDYPEQAFLAIRQGDNKLALKILEGIEKEKGYLNHFSTFYLGLAKNDIRLIEKSLEMFIKNNSNFYAKLPKIYLGID	MKKLLSIISVLAVLGVFTLSNANVQKEQSNQVAVEKTAEVQRMMTDPGGGGW*
WP_001012070.1	BACE002.D.00007.P002_00042	Plasmid	MNFVKKKIDDYISKKNLSYGDLGIQVDVTQPTISKWINGESEISITTLCKIIQKVIPHNRHEQEKLVLEHIISLKKRRSINIKLAFIIAYLNRYVSVLENLIELCSNSKETCLRNYSKIFKLYNERLNDSDVRKQFLELEGMNPVNAKNQADIAILQDILKILILLDLSEVSLIATYRSRIEENLRFVKNPDLNELISFWLAEIDCYQLLREDKLVEFRMQNSLIQKNSVLKYLPAVKGLLDLRYGESYIFSNFNESCKYTTKALKMFEDWPDTLRYELALSNLNFLKLIWDKEIDTINPDKLKVEDKILYLIKIGEKKQAISLLDQIHLQGTMTPLLTCYEGIAKNNLNIIKQSILMFLEKKDKFFVKLPEMIYNKGDCSEFSLVKEESV	MKKIVIALVTLSCFFIFNNTDSKFEHTKELKNKDITLSLYMIEQPGGGGH*
WP_085312628.1	BAMY001.D.00004.C001_05186	Prophage	MFGEGGSVLEALKEKTRKKSEKQLKKEFKHNLMKELMRKIKQDIDDEGLKIRPLAKKVGVDRSVITDGIVTGKTAEMKLDTFMKIMDVVYENLEERQEVIRSFIKLSQNDLNIRKSLVYCQGTGEYELMDFVIKENRTNEEIRKYLRVYEIFNKRNKNEKKGQPLLDEMKQQTFSTDPECQIMLNTLYAFTMNDIFNIRAMHPYTDNVEQYLLEVTDEFINNWLTMYFDERMAYIHMFDDKLELCRQKCNKILESEIIIPLIRATSMCCRGESYMFEDQLLSEKWISESISYLDKHGVSRKSRKYKAFNTTLNFLYIEFGFNLEKINFDYIDTSELGYHIGLYENKEKGLEMIYNLVKERGSSPFTDYYIARISEDLEGLGKALKRFERVANYHYAKAV…	MRKFSILLLSVASALTIVLHVGATEKENATSKQKNIEHVQYMSQEPGGL*
WP_029437996.1	BATH002.D.00037.C001_01505	Prophage	MKKLMNMVGDFIDSNNMVRNDLAIKIGVSNTTLGNGLNGKFEMKFENFLKLLNEIYDNQREIRLKIKKFAMKCTSDLNVKKSLFYCQAAGEYDTIQYLIRKYKNNENLQRYIDVYELFNKRNRNEMRGQELSNLVNTLTQIEDVDRQILIELLLTVCMYDHGNYSAMLPHADNARNALPKVKNKFIKQCVELYFHERQAYIQLLNNNVSESRRIANKVVESSFNALITKATALCCIGESYIFSGEILKAEKYILESISLLKEVSSAQKTRKYKSFHTTLAFLYIEHNFNLDKIDFTAIDKAEIAFFEAKYGDRNLAIKLLNELLEENGKLTGFQWYYYAYARPEKRIEYLNNALLELAKNGNIYYMQAIREAFTKEQVS	MKKIIATVICTFALCAFVHKADTANNANLSVKPTIQYMMTDPGGL*
WP_029437996.1	BATH002.D.00044.C001_03405	Prophage	MKKLMNMVGDFIDSNNMVRNDLAIKIGVSNTTLGNGLNGKFEMKFENFLKLLNEIYDNQREIRLKIKKFAMKCTSDLNVKKSLFYCQAAGEYDTIQYLIRKYKNNENLQRYIDVYELFNKRNRNEMRGQELSNLVNTLTQIEDVDRQILIELLLTVCMYDHGNYSAMLPHADNARNALPKVKNKFIKQCVELYFHERQAYIQLLNNNVSESRRIANKVVESSFNALITKATALCCIGESYIFSGEILKAEKYILESISLLKEVSSAQKTRKYKSFHTTLAFLYIEHNFNLDKIDFTAIDKAEIAFFEAKYGDRNLAIKLLNELLEENGKLTGFQWYYYAYARPEKRIEYLNNALLELAKNGNIYYMQAIREAFTKEQVS	MKKIIATVICTFALCAFVHKADTANNANLSVKPTIQYMMTDPGGL*
WP_050842969.1	BATH002.D.00024.C001_01487	Prophage	MKKLMNMVGDFIDSNNMVRNDLAIKIGVSNTTLGNGLNGKFEMKFENFLKLLNEIYDNQREIRLKIKKFAMKCTSDLNVKKSLFYCQAAGEYDTIQYLIRKYKNNENLQRYIDVYELFNKRNRNEMRGQELSNLVNTLTQIEDVDRQILIELLLTVCMYDHGNYSAMLPHADNARNALPKVKNKFIKQCVELYFHERQAYIQLLNNNVSESRRIANKVVESSFNALITKATALCCIGESYIFSGEILKAEKYILESISLLKEVSSAQKTRKYKSFHTTLAFLYIEHNFNLDKIDFMAIDKAEIAFFEAKYGDRNLAIKLLNELLEENGKLTGFQWYYYAYARPEKRIEYLNNALLELAKNGNIYYMQAIREAFTKEQVS	MKKIIATVICTFALCAFVHKADTANNANLSVKPTIQYMMTDPGGL*
WP_000466635.1	BATH002.D.00007.C001_03158	Prophage	MFGEGGSKFVKELKERTIKNSKKHLQKEFKYNLMKELMKKIKQDMDDKGFKIRPLAKKVGVDRSVITDGIVTGKTAEMKLDTFMKIMDVVYENLEERQEVIRKFIKLSRNDLNIRKSLVYCQGTGEYDVIADLVKIHQGDRLLNKYIRVYELFNKRNQNIKKGQPLIEEMDEQLFSSDAELQVVINILYALSMHDTFNIRAMNPYMDKVEKNLIEVHDKFINNWLTMFFDERMAYVNLFDDNLELCRQKCEKLLKEANNVPLIYTTSMCCIGESYMFDDKFLAEKWISDSIAYLDKHGVSRESRKYKAFNTTLNYLYIEFGFNLDKINFDYIDTSELGYYIGLYEDKEKGLEMIYNLVKERGSSPFTDYYIARINEDLEGLEKALIRFERVANYHYAKA…	MRKVGILLLSVVGAFALVLNTGVLEKDQAVSKQTNNEYVQYMSSEPGGS*
WP_000466635.1	BATH002.D.00021.C001_00447	Prophage	MFGEGGSKFVKELKERTIKNSKKHLQKEFKYNLMKELMKKIKQDMDDKGFKIRPLAKKVGVDRSVITDGIVTGKTAEMKLDTFMKIMDVVYENLEERQEVIRKFIKLSRNDLNIRKSLVYCQGTGEYDVIADLVKIHQGDRLLNKYIRVYELFNKRNQNIKKGQPLIEEMDEQLFSSDAELQVVINILYALSMHDTFNIRAMNPYMDKVEKNLIEVHDKFINNWLTMFFDERMAYVNLFDDNLELCRQKCEKLLKEANNVPLIYTTSMCCIGESYMFDDKFLAEKWISDSIAYLDKHGVSRESRKYKAFNTTLNYLYIEFGFNLDKINFDYIDTSELGYYIGLYEDKEKGLEMIYNLVKERGSSPFTDYYIARINEDLEGLEKALIRFERVANYHYAKA…	MRKVGILLLSVVGAFALVLNTGVLEKDQAVSKQTNNEYVQYMSSEPGGS*
WP_000466635.1	BATH002.D.00043.C001_03580	Prophage	MFGEGGSKFVKELKERTIKNSKKHLQKEFKYNLMKELMKKIKQDMDDKGFKIRPLAKKVGVDRSVITDGIVTGKTAEMKLDTFMKIMDVVYENLEERQEVIRKFIKLSRNDLNIRKSLVYCQGTGEYDVIADLVKIHQGDRLLNKYIRVYELFNKRNQNIKKGQPLIEEMDEQLFSSDAELQVVINILYALSMHDTFNIRAMNPYMDKVEKNLIEVHDKFINNWLTMFFDERMAYVNLFDDNLELCRQKCEKLLKEANNVPLIYTTSMCCIGESYMFDDKFLAEKWISDSIAYLDKHGVSRESRKYKAFNTTLNYLYIEFGFNLDKINFDYIDTSELGYYIGLYEDKEKGLEMIYNLVKERGSSPFTDYYIARINEDLEGLEKALIRFERVANYHYAKA…	MRKVGILLLSVVGAFALVLNTGVLEKDQAVSKQTNNEYVQYMSSEPGGS*
WP_060851735.1	BATH002.D.00028.C001_01491	Prophage	MQELLNRLKGDLCLAGITNTKLAAYWGISPSGVSDVFKGRRQMRFSYLSTSLALLNKGTNTEREFISRYAKVAKPKNRREIMEYLSLRGDFNSLKVIVDQERESKTGINREWSNVYELIHKRFTEKVELLEFYNLMREKNKKTSCLEMKVLIDLLLCQLLYQTGNHNLISDKMDEIQNNIKEISNEFIEKTFDLRLKEAEAVLLLRDGSVAEARKKCDEILSVCQLNPYYLLPNAIAYFKLGESYIFEDYEKSKKYLLKAYEILEDLTYVGVEEKKKMFQYTLSFLKIYHAKELDTLNEIHLAEIAFLKIRQGFKKEAEQMLIKLKKECGTLTPIQTVYLAMAQDNKRLMEEAHENLLRKGDIFYSQMTKIYLGLS	MKKLLAIIPILAILGGFLLNSSNVPTEQIEQTATEAKQPIVLYSQDPGGW*
WP_000466634.1	BATH002.D.00005.C001_05304	Prophage	MFGEGGSKFVKELKERTIKNSKKHLQKEFKHNLMKELMKKIKQDMDDKGFKVRPLAKKVGVDRSVITDGIVTGKTAEMKLDAFMKIMDVVYENLEERQEVIRKFIKLSQNDLNVRKSLVYCQGTGEYDVIADLVKIHQGDRLLNKYIRVYELFNKRNQNIKKGQPLIEDMDEQLFSSDAELQVVINILYALSMHDTFNIRAMNPYMDKVEKNLIEVHDNFINNWLTMFFDERMAYVNLFDDNLELCRQKCEKLLKEANNVPLIYTTSMCCIGESYMFDDKFLAEKWISDSIAYLDKHGVSRESRKYKAFNTTLNYLYIEFGFNLDKINFDYIDTSELGYYIGLYEDKEKGLEMIYNLVKERGSSPFTDYYIARINEDLEGLEKALIRFERVANYHYAKA…	MRKVGILLLSVVGAFALVLNTGVLEKDQAVSKQTNNEYVQYMSSEPGGS*
WP_000466634.1	BATH002.D.00009.C001_05331	Prophage	MFGEGGSKFVKELKERTIKNSKKHLQKEFKHNLMKELMKKIKQDMDDKGFKVRPLAKKVGVDRSVITDGIVTGKTAEMKLDAFMKIMDVVYENLEERQEVIRKFIKLSQNDLNVRKSLVYCQGTGEYDVIADLVKIHQGDRLLNKYIRVYELFNKRNQNIKKGQPLIEDMDEQLFSSDAELQVVINILYALSMHDTFNIRAMNPYMDKVEKNLIEVHDNFINNWLTMFFDERMAYVNLFDDNLELCRQKCEKLLKEANNVPLIYTTSMCCIGESYMFDDKFLAEKWISDSIAYLDKHGVSRESRKYKAFNTTLNYLYIEFGFNLDKINFDYIDTSELGYYIGLYEDKEKGLEMIYNLVKERGSSPFTDYYIARINEDLEGLEKALIRFERVANYHYAKA…	MRKVGILLLSVVGAFALVLNTGVLEKDQAVSKQTNNEYVQYMSSEPGGS*
WP_000466634.1	BATH002.D.00011.C001_05302	Prophage	MFGEGGSKFVKELKERTIKNSKKHLQKEFKHNLMKELMKKIKQDMDDKGFKVRPLAKKVGVDRSVITDGIVTGKTAEMKLDAFMKIMDVVYENLEERQEVIRKFIKLSQNDLNVRKSLVYCQGTGEYDVIADLVKIHQGDRLLNKYIRVYELFNKRNQNIKKGQPLIEDMDEQLFSSDAELQVVINILYALSMHDTFNIRAMNPYMDKVEKNLIEVHDNFINNWLTMFFDERMAYVNLFDDNLELCRQKCEKLLKEANNVPLIYTTSMCCIGESYMFDDKFLAEKWISDSIAYLDKHGVSRESRKYKAFNTTLNYLYIEFGFNLDKINFDYIDTSELGYYIGLYEDKEKGLEMIYNLVKERGSSPFTDYYIARINEDLEGLEKALIRFERVANYHYAKA…	MRKVGILLLSVVGAFALVLNTGVLEKDQAVSKQTNNEYVQYMSSEPGGS*
WP_000466634.1	BATH002.D.00030.C001_05489	Prophage	MFGEGGSKFVKELKERTIKNSKKHLQKEFKHNLMKELMKKIKQDMDDKGFKVRPLAKKVGVDRSVITDGIVTGKTAEMKLDAFMKIMDVVYENLEERQEVIRKFIKLSQNDLNVRKSLVYCQGTGEYDVIADLVKIHQGDRLLNKYIRVYELFNKRNQNIKKGQPLIEDMDEQLFSSDAELQVVINILYALSMHDTFNIRAMNPYMDKVEKNLIEVHDNFINNWLTMFFDERMAYVNLFDDNLELCRQKCEKLLKEANNVPLIYTTSMCCIGESYMFDDKFLAEKWISDSIAYLDKHGVSRESRKYKAFNTTLNYLYIEFGFNLDKINFDYIDTSELGYYIGLYEDKEKGLEMIYNLVKERGSSPFTDYYIARINEDLEGLEKALIRFERVANYHYAKA…	MRKVGILLLSVVGAFALVLNTGVLEKDQAVSKQTNNEYVQYMSSEPGGS*
WP_000466634.1	BATH002.D.00030.P006_00026	PhagePlasmid	MFGEGGSKFVKELKERTIKNSKKHLQKEFKHNLMKELMKKIKQDMDDKGFKVRPLAKKVGVDRSVITDGIVTGKTAEMKLDAFMKIMDVVYENLEERQEVIRKFIKLSQNDLNVRKSLVYCQGTGEYDVIADLVKIHQGDRLLNKYIRVYELFNKRNQNIKKGQPLIEDMDEQLFSSDAELQVVINILYALSMHDTFNIRAMNPYMDKVEKNLIEVHDNFINNWLTMFFDERMAYVNLFDDNLELCRQKCEKLLKEANNVPLIYTTSMCCIGESYMFDDKFLAEKWISDSIAYLDKHGVSRESRKYKAFNTTLNYLYIEFGFNLDKINFDYIDTSELGYYIGLYEDKEKGLEMIYNLVKERGSSPFTDYYIARINEDLEGLEKALIRFERVANYHYAKA…	MRKVGILLLSVVGAFALVLNTGVLEKDQAVSKQTNNEYVQYMSSEPGGS*
WP_000466634.1	BATH002.D.00038.C001_05154	Prophage	MFGEGGSKFVKELKERTIKNSKKHLQKEFKHNLMKELMKKIKQDMDDKGFKVRPLAKKVGVDRSVITDGIVTGKTAEMKLDAFMKIMDVVYENLEERQEVIRKFIKLSQNDLNVRKSLVYCQGTGEYDVIADLVKIHQGDRLLNKYIRVYELFNKRNQNIKKGQPLIEDMDEQLFSSDAELQVVINILYALSMHDTFNIRAMNPYMDKVEKNLIEVHDNFINNWLTMFFDERMAYVNLFDDNLELCRQKCEKLLKEANNVPLIYTTSMCCIGESYMFDDKFLAEKWISDSIAYLDKHGVSRESRKYKAFNTTLNYLYIEFGFNLDKINFDYIDTSELGYYIGLYEDKEKGLEMIYNLVKERGSSPFTDYYIARINEDLEGLEKALIRFERVANYHYAKA…	MRKVGILLLSVVGAFALVLNTGVLEKDQAVSKQTNNEYVQYMSSEPGGS*
WP_065484762.1	BATH002.D.00034.C001_03861	Prophage	MFGEGGSKFVKELKERTIKNSKKHLQKEFKHNLMKELMKKIKQDMDDKGFKIRPLAKKVGVDRSVITDGIVTGKTAEMKLDTFMKIMDVVYENLEERQEVIRNFIKLSRNDLNIRKSLVYCQGTGEYDVTADLVKIHQGDRLLNKYIRVYELFNKRNQNIKKGQPLIEEMDEQLFSSDAELQVVINILYALSMHDTFNIRAMNPYMDKVEKILIEVHDKFINNWLTMFFDERMAYVNLFDDNLELCRQKCEKLLKEANNVPLIYTTSMCCIGESYMFDDKFLAEKWISDSIAYLDKHGVSRESRKYKAFNTTLNYLYIEFGFNLDKINFDYIDTSELGYYIGLYEDKEKGLEMIYNLVKERGSSPFTDYYIARINEDLEGLKKALIRFERVANYHYAKA…	MRKVGILLLSVVGAFALVLNTGVLEKDQAVSKQTNNEYVQYMSSEPGGS*
WP_063547224.1	BACE002.D.00028.C001_02468	Prophage	MEILLKKMHEDLKSNGYTNRKLATLFNVSHTTVNSYFSQSTKFDFMHYVEILRLYEPNNLNFRRESLMKSFAYMSPNNERLGLEVLNMYGEFELQKILISKIFNNNDTNKNARLNKKMAEIYQLLSMRNEGFINKHEFFRAVDEFRKSKKISTNELKIISDFALIYSHLNFNDHKMIMKYTKQLIPYIEDIKKGTLKTSFILRAKEMLATSSHHANDLEHARKYCFEIINEPLNKYECMKALAYCILGETYIFEDYCIAKYYFEQGILTLENPSNRKCIVRKKAIENTLNFLKIYWRKGLEDITPTDIAEEAFLYAVTDRKEQALFLLDKLEKENNKLSPIQKYYKGLATGDQKFFEESIADFEKLGDFFYSQLPRECLK	MKLKAIKIVIAAAIIACVGFTPIHNDKESSQQSQTPIEYRMMVDPGAGGG*
WP_063547224.1	BACE002.D.00029.C001_02471	Prophage	MEILLKKMHEDLKSNGYTNRKLATLFNVSHTTVNSYFSQSTKFDFMHYVEILRLYEPNNLNFRRESLMKSFAYMSPNNERLGLEVLNMYGEFELQKILISKIFNNNDTNKNARLNKKMAEIYQLLSMRNEGFINKHEFFRAVDEFRKSKKISTNELKIISDFALIYSHLNFNDHKMIMKYTKQLIPYIEDIKKGTLKTSFILRAKEMLATSSHHANDLEHARKYCFEIINEPLNKYECMKALAYCILGETYIFEDYCIAKYYFEQGILTLENPSNRKCIVRKKAIENTLNFLKIYWRKGLEDITPTDIAEEAFLYAVTDRKEQALFLLDKLEKENNKLSPIQKYYKGLATGDQKFFEESIADFEKLGDFFYSQLPRECLK	MKLKAIKIVIAAAIIACVGFTPIHNDKESSQQSQTPIEYRMMVDPGAGGG*
WP_042631199.1	BACE002.D.00019.P003_00026	PhagePlasmid	MQEILNKISNQINFHRMSTRKIGKRINTTHVTISNFLNGKSQMKSNTYGELLKEVFPDDVNTRRMCCERYFSQTDKPMNKRLAMDYLAVHGEQELLKQLIDKEKTSHDKDNREWAYVYELIYLRNKGELSGNKLQKRLHQAKKEIKLSTTEMQILFEILSLFATADRRNFKVMNDTAVILLEEIDLISDPYLKISFEYKIKECMIQGLLMSGEVEKARTTCHEIINKEELRRRFPMIVATAYGTLGESYTFESFEMATHYINQAIEMLEKKLNARMSLRNDMMVNTIEFLKIMWKVGLNNVHPIHIAEKAYLQIQLGNNEKAIQMLERLKEENGELSAFQLYYLALAKNDKNLFAESLNKFEQLGNIFYSQLPKKNLGII	MRKILKVVPALLLVGAILLNPPVKEAPKQEASTAPVLYKMVDPGTGSG*
WP_042631199.1	BACE002.D.00024.P003_00066	PhagePlasmid	MQEILNKISNQINFHRMSTRKIGKRINTTHVTISNFLNGKSQMKSNTYGELLKEVFPDDVNTRRMCCERYFSQTDKPMNKRLAMDYLAVHGEQELLKQLIDKEKTSHDKDNREWAYVYELIYLRNKGELSGNKLQKRLHQAKKEIKLSTTEMQILFEILSLFATADRRNFKVMNDTAVILLEEIDLISDPYLKISFEYKIKECMIQGLLMSGEVEKARTTCHEIINKEELRRRFPMIVATAYGTLGESYTFESFEMATHYINQAIEMLEKKLNARMSLRNDMMVNTIEFLKIMWKVGLNNVHPIHIAEKAYLQIQLGNNEKAIQMLERLKEENGELSAFQLYYLALAKNDKNLFAESLNKFEQLGNIFYSQLPKKNLGII	MRKILKVVPALLLVGAILLNPPVKEAPKQEASTAPVLYKMVDPGTGSG*
WP_065487205.1	BATH002.D.00034.P009_00007	PhagePlasmid	MGATKEKTQKKSEKQLKKEFKRNLMRELMQKIQKQADKLELTFPEIERQTGVDRVVITDAVSGNTAEMKFDNFLLITAVLYENMEERKTVLNEFISLLDNPLNVRKSLVFYQGIGEFENIDTLIEKHKDNGKLRKYLCVYKFFNMRNKNEKKGQPLIDELDKKSFSMEAECGVLVNMLYNFSMYDIFNIRAMHPYTDKVKKNLSELVSGFIKDLLTLHFKERLAYISLFDDKLEECRTLCNEILESQVEITVIKATAMCCMGESYMIQDQILAEKWIADSINYLDQHGVSRDSRKYIAFNTTLNFLYIEFGFNLEKINFDYIDTSELGYYIGLYKDKKKGLKMIYNLVEERGSSPFTDYYIARINEDLEGLERALIRFERVANYHYAKAVRRTIELLKK…	MRKFSIIVLSVASMFTIMLNTGTTEKKMLLAKQKILNMYSI*
WP_085313006.1	BAMY001.D.00004.C001_04551	Prophage	MKRVKKQADKMELTFPDIERKTGVDRVVISDAVTGNTAEMKFDNFLRVTEVLFENMEERKLVLNEFISLMKSPLNIRKSLVFYQGIGEFKSIDALIEAHKDNDKLKKYLCVYKFFNMRNKNEKKGQPLIDELDKKSFSMEAECGVLVNMLYNFSMYDIFNIRAMHPYTDKVEKKLSGLADGFIKELLTLHFKERLAYINLFDNKLEACRRYAKDIMKAHTDIHLIKATSMCVLGESYMFEDQLLSEKWILDSIDYLDNHGVSRGSRKYKSFNTTLNFLYIEFGFNLDKINFDYIDMSELGYYIGLYEDKEKGLEMIYNLVKERGSSPFTDYYIARINEDLEGLEKALIRFERVANYHYAKAIRSTIELLKKEQREVERV	MRKIGILLLGVIGAFALVLNTGSSEKEQAVSKQTNNEYVQYMSSEPGGY*
WP_081097605.1	BATH002.D.00028.C001_05991	Prophage	MEATKEKIQKKSKKHLRKEIKRNLMKELMKKIKKQADKLEITFPDIERQTGVDRVVITDAVSGNTAEMKFDNFLLITAVLYENMEERRTVLNEFISLLENPLNVRKSLVFYQGIGEFENIDTLIEEHKDNDKLKKYLCVYKFFNMRNKNEKKGQPLIDELDKKSFSMEAECGVLVNMLYNFSMYDIFNIRAMHPYTDKVEKNLSGLVDGFIKELLTLHFKERLAYINLFDNKLEKCRKYADSILKSNTDIHLIKSTAMCCVGESYMFEDQILAEKWILDSIDYLDKHGVSRESRKYKAFNTTLNYLYIEFSFNLDKINFEYIDTSESGYYIGLYEDKEKGLEMLYNLVGERGSSPFTDYYIARINEDLEGLEKVLKRFERVANYHYAKAVRRSIQLLKK…	MRKFSIILLGIAGALALMLNTGVTEKEQALGKQGNSKYIQYANSEPGGY*
WP_023524129.1	BATH002.D.00012.P006_00042	PhagePlasmid	MEATKEKTQKKSEKQFKKEFKRNLMRELMKKIKKDIDDKGFKIRPLAKKVGVDRTVITDGIVTCKTAEMKLDNFMKIMDVVYENLEERQEVIRSFIKIAQNELNIRKSLVYCQGTGEYELMDFVIKENRNNEEVKKYLRVYEVFNKRNKNEKKGYPLLDELKQKTFSTDAECQIMLNTLYAFTMNDIFNIRAMHPYTGNVESYLLEVTDNFIYNWLTMYFDERMAYIYMFDDKIEFCRQKCYKILNSELIITLIKATSMCCLGESYMFEDQILAEKWIANSINYLDQHGVSRDSRKYIAFNTTLNFLYIEFGFNLDKINFDYIDTSELGYYIGLYKDKKKGLKMIYNLVEERGSSPFTDYYIARINEDLEGLEQALIRFERVANYHYAKAVRRTIELLK…	MRKFSIIILSVASAFTILLNIGVPEKENVASKTKDIEYVQYMSREPGGL*
WP_063676319.1	BATH002.D.00032.C001_02491	Prophage	MNELNNTIQSKNISTRKLAKDTGISRTTITNGLSFVTGEMKFDVFEKLVRHVYKSPVEQTRRIKDFILKCGTSLNVRKALSYCQVAGEYDLIDMLIEKFKMETKDPDFKKLQKDVRKYLNVYNLYNHRNMNRKKGQSLLEEIYKTRVSSDLECQVLLNTLLMAAEYDKQRYSAMSSYADAAEAYVAKMDNGYIKDCLRMQHMERIAYTQLHANEIDSCRATCHAIINSELNFTVVKATAYCCLGESYIFENPLMAEKYILKAIQCLEGISSPKGTQKYNSFKTTLAFLYIEFGFNLDNIDFDFISDGDLAYYECLYGDKQNGYRIFERLKDQGLSAFQMYYLSRIENDTIIARESLEKFEKTGSIIYAQLPKRILITEGVL	MKKILVTTLCALALSIGVIGAGADQTKDLGKEKATVHTKEVQLMMVDPGGM*
WP_065481749.1	BATH002.D.00034.C001_00445	Prophage	MKKLMNEVRDFIDSNNMVRNDLSIKIGVSNTTLGNGLNGKFEMKFENFLKLLNEVYDNQREIRLKIKKFAMKCTSDLNVKKSLFYCQAAGEYDTIQYLIRKYKETENLQKYIDVFELFNKRNRNETRGQELSNLVNKLTRIEDVDRQILIELLLTVCMYDHGNYSAMLPHADNARNAIPKVENKFIKQCVELYFYERQAYIQLLNNNVSESRRIANKVVESSFNALITKATALCCIGESYIFSGEILKAEKYILESISLLKEVSSAQKTRKYKSFHTTLAFLYIEHNFNLDKIDFTAIDKAEIAFFEAKYGDRNLAIKLLNELLEVNGKLTGFQWYYYAYARPEKRIEYLNNALLELAKNGNIYYMQAIREALTKEQVS	MKKIIATVICAFALCTLVHKAETTNNANSNVTPTIQYMMTDPGGL*
WP_000466631.1	BATH002.D.00007.C001_04099	Prophage	MFGEGGSKFVKELKEKTRKNSKKHLQKEFKHNLMKELMKKIKQDMDDKGFKIRPLAKKVGVDRSVITDGIVTGKTAEMKLDAFMKIMDVVYENLEERQEVIRSFIKLSQNDLNIRKSLVYCQGTGEYELMDFIIKENQANEEVRKYLRVYEIFNKRNKNEKKGQPLLDEMKQQTFSTDAECQIMLNTLYAFTMNDIFNIRAMHPYTDNVEQYLLEVTDKFINSWLTMYFDERMAYIHMFDDKLELCRQKCNKILTSEILIPLIRATSMCCLGESYMFEDQLLSEKWILNSINYLDKHGVSRESRKYKAFNTTLNYLYIEFGFNLDKINFDYIDVSELGYYIGLYEDKEKGLEMIYNLVKERGGSPFTDYYIARINEDLEGLEKALMRFERVANYHYAKA…	MRKIGILLLGVVGALALALNTGVAEKEHVASKQLNNEYVQYMNSEPGGL*
WP_000466631.1	BATH002.D.00021.C001_05372	Prophage	MFGEGGSKFVKELKEKTRKNSKKHLQKEFKHNLMKELMKKIKQDMDDKGFKIRPLAKKVGVDRSVITDGIVTGKTAEMKLDAFMKIMDVVYENLEERQEVIRSFIKLSQNDLNIRKSLVYCQGTGEYELMDFIIKENQANEEVRKYLRVYEIFNKRNKNEKKGQPLLDEMKQQTFSTDAECQIMLNTLYAFTMNDIFNIRAMHPYTDNVEQYLLEVTDKFINSWLTMYFDERMAYIHMFDDKLELCRQKCNKILTSEILIPLIRATSMCCLGESYMFEDQLLSEKWILNSINYLDKHGVSRESRKYKAFNTTLNYLYIEFGFNLDKINFDYIDVSELGYYIGLYEDKEKGLEMIYNLVKERGGSPFTDYYIARINEDLEGLEKALMRFERVANYHYAKA…	MRKIGILLLGVVGALALALNTGVAEKEHVASKQLNNEYVQYMNSEPGGL*
WP_000466631.1	BATH002.D.00043.C001_04505	Prophage	MFGEGGSKFVKELKEKTRKNSKKHLQKEFKHNLMKELMKKIKQDMDDKGFKIRPLAKKVGVDRSVITDGIVTGKTAEMKLDAFMKIMDVVYENLEERQEVIRSFIKLSQNDLNIRKSLVYCQGTGEYELMDFIIKENQANEEVRKYLRVYEIFNKRNKNEKKGQPLLDEMKQQTFSTDAECQIMLNTLYAFTMNDIFNIRAMHPYTDNVEQYLLEVTDKFINSWLTMYFDERMAYIHMFDDKLELCRQKCNKILTSEILIPLIRATSMCCLGESYMFEDQLLSEKWILNSINYLDKHGVSRESRKYKAFNTTLNYLYIEFGFNLDKINFDYIDVSELGYYIGLYEDKEKGLEMIYNLVKERGGSPFTDYYIARINEDLEGLEKALMRFERVANYHYAKA…	MRKIGILLLGVVGALALALNTGVAEKEHVASKQLNNEYVQYMNSEPGGL*
WP_000735785.1	BATH002.D.00006.C001_05806	Prophage	MKKLMNEVRDFIDSNNMVRNDLAIKIGVSNTTLGNGLNGKFEMKFENFLKLLNEVYDNQREIRLKIKKFIMKCTSDLNVKKSLFYCQAAGEYDTIQYLIRKYKENENLQRYIDVYELFNERNRNEMRGQELSNLVNKLAQIEDVDREILIELLLTVCMYDHGNYSAMLPHADNARNALPKVKNKFVKQCVELHFYERQAYIQLLNNNVSESRRIANKVVESSFNALITKATGLCCIGESYIFSGEILKAEKYILESISLLNEVSSAQKTRKYKSFHTTLAFLYIEHNFNLDKIDFTAIDKAEIAFFEAKYGDRNLAIKLLNELLEENGKLTGFQWYYYAYARPEKRIEYLNNALLELAKNGNIYYMQAVREALTKEQVS	MKKIIATVICTFALCTLVYKTDAKVSANSNVTPTIQYMMTDPGGL*
WP_001189353.1	BACE002.D.00011.P002_00026	PhagePlasmid	MQRLLNKLHDDLFAIGITDGELAKQLQVGKSTISETFSGKRDMKFYQFSGALMCAYNDDHDLRRKMIMEYVNLNSEKDYGSYRETLEYTSYRGELELLNTMIEKEKGSSYAKNREAATVYEILYKRSLERFNGDELLNQLEDVRKKVKYVENSAMCDLLMCYLLYDTGNYRSILNYVKNAEEKVKQISVRKNRFIKSSYNHRIIEILSAIHLLRGNVIECREFSLKLIEQCGSNPQFNIQRVNAFCNLGESYIFCDYNKSLKYLQESLENLGDPFNQRLKAKKKLILQTMVFLKIYWDKPVGNLEVHPAEKAYLEIKLGNNKKAEDILMDLLKVQGRLSAFQKFYLGLARNDRKLMEESLEIFEEKGNIFYSQLPKRYLGYS	MKKILALLPILLMAGMFTFSADTKKEEPKQDAQKPAVQRMMVDPGGGGL*
WP_001189353.1	BACE002.D.00022.P005_00039	PhagePlasmid	MQRLLNKLHDDLFAIGITDGELAKQLQVGKSTISETFSGKRDMKFYQFSGALMCAYNDDHDLRRKMIMEYVNLNSEKDYGSYRETLEYTSYRGELELLNTMIEKEKGSSYAKNREAATVYEILYKRSLERFNGDELLNQLEDVRKKVKYVENSAMCDLLMCYLLYDTGNYRSILNYVKNAEEKVKQISVRKNRFIKSSYNHRIIEILSAIHLLRGNVIECREFSLKLIEQCGSNPQFNIQRVNAFCNLGESYIFCDYNKSLKYLQESLENLGDPFNQRLKAKKKLILQTMVFLKIYWDKPVGNLEVHPAEKAYLEIKLGNNKKAEDILMDLLKVQGRLSAFQKFYLGLARNDRKLMEESLEIFEEKGNIFYSQLPKRYLGYS	MKKILALLPILLMAGMFTFSADTKKEEPKQDAQKPAVQRMMVDPGGGGL*
WP_001189353.1	BATH002.D.00002.P002_00032	PhagePlasmid	MQRLLNKLHDDLFAIGITDGELAKQLQVGKSTISETFSGKRDMKFYQFSGALMCAYNDDHDLRRKMIMEYVNLNSEKDYGSYRETLEYTSYRGELELLNTMIEKEKGSSYAKNREAATVYEILYKRSLERFNGDELLNQLEDVRKKVKYVENSAMCDLLMCYLLYDTGNYRSILNYVKNAEEKVKQISVRKNRFIKSSYNHRIIEILSAIHLLRGNVIECREFSLKLIEQCGSNPQFNIQRVNAFCNLGESYIFCDYNKSLKYLQESLENLGDPFNQRLKAKKKLILQTMVFLKIYWDKPVGNLEVHPAEKAYLEIKLGNNKKAEDILMDLLKVQGRLSAFQKFYLGLARNDRKLMEESLEIFEEKGNIFYSQLPKRYLGYS	MKKILALLPILLMAGMFTFSADTKKEEPKQDAQKPAVQRMMVDPGGGGL*
WP_001189353.1	BATH002.D.00018.P002_00037	PhagePlasmid	MQRLLNKLHDDLFAIGITDGELAKQLQVGKSTISETFSGKRDMKFYQFSGALMCAYNDDHDLRRKMIMEYVNLNSEKDYGSYRETLEYTSYRGELELLNTMIEKEKGSSYAKNREAATVYEILYKRSLERFNGDELLNQLEDVRKKVKYVENSAMCDLLMCYLLYDTGNYRSILNYVKNAEEKVKQISVRKNRFIKSSYNHRIIEILSAIHLLRGNVIECREFSLKLIEQCGSNPQFNIQRVNAFCNLGESYIFCDYNKSLKYLQESLENLGDPFNQRLKAKKKLILQTMVFLKIYWDKPVGNLEVHPAEKAYLEIKLGNNKKAEDILMDLLKVQGRLSAFQKFYLGLARNDRKLMEESLEIFEEKGNIFYSQLPKRYLGYS	MKKILALLPILLMAGMFTFSADTKKEEPKQDAQKPAVQRMMVDPGGGGL*
WP_002078201.1	BAMO001.D.00001.C001_02567	Prophage	MNELNNTIQSNNISTRKLAKDTGISRTTITNGLSFVTGEMKFDVFEKLVRHVYKSPIEQTRRIKDFILKCGTSLNVRKALSYCQVAGEYDLIDMLIEKFKMETKDPDFKKLQKDVRKYLNVYNLYNQRNMNRKKGQSLLEEIYKTRVSSDLECQVLLNTLLMAAEYDRQRYSAMSSYADAAEAYVAKMDNGYIKDCLRMQHMERIAYTQLHANEIDSCRATCHAIINSELNFTVVKATAYCCLGESYIFENPLMAEKYILKAIQCLEGISSPKGTQKYNSFKTTLAFLYIEFGFNLDNIDFDFISDGDLAYYECLYGDKQNGYRIFERLKDQGLSAFQMYYLSRIENDTIMARESLEKFEKTGSIIYAQLPKRILITEGVL	MKKILVTTLCALALSIGVIGAGADQTKDLGKEKATVHTKEVQLMMVDPGGM*
WP_050822195.1	BATH002.D.00025.C001_02454	Prophage	MNELNNTIQSNNISTRKLAKDTGISRTTITNGLSFVTGEMKFDVFEKLVRHVYKSPIEQTRRIKDFILKCGTSLNVRKALSYCQVAGEYDLIDMLIEKFKMETKDPDFKKLQKDVRKYLNVYNLYNHRNMNRKKGQSLLEEIYKTRVSSDLECQVLLNTLLMAAEYDRQRYSAMSSYADAAEAYVAKMDNGYIKDCLRMQHMERIAYTQLHANEIDSCRATCHAIINSELNFTVVKATAYCCLGESYIFENPLMAEKYILKAIQCLEGISSPKGTQKYNSFKTTLAFLYIEFGFNLDNIDFDFISDGDLAYYECLYGDKQNGYRIFERLKDQGLSAFQMYYLSRIENDTIMARESLEKFEKTGSIIYAQLPKRILITEGVL	MKKILVTTLCALALSIGVIGAGADQTKDLGKEKATVHTKEVQLMMVDPGGM*
WP_106824986.1	BACE002.D.00046.C001_05351	Prophage	MKVLLKKMQADLKTNGYSNRKLAALFNVSHTTVNSYFSQSTEFDFMHYVETLRLYEPNDVNFRRESLLKSFNDLSPNNERLGLEVLNIYGEFELQKKLISKILRNTDTNKNARLNKKMAEIYQLLSLRNECFINKHEFFRAVDDFRKSRKISSNELKIISDFALIYSHLDFNNHKMVLKYTKQLMPYIDEIKKGTSKTSFILRAKEMLATSSHHANDLEQARQYCFEIVNEPLNKYECMKALAYCILGETYILEDYSIAKYYFEEGISTLDCPTNRKSIVRKKAIENTLNFLKIHWGKDLENVSPTDKAEEAFLYAVTGREAQALLLLNELEEENKKLSPMQMYYKGLATGNEKYFKESIEEFEKLGDFFYSRLPRERLK	MKLKAIRIVIAATIIACVGFMPKQIDKEVTQQSKTPIEYRMMVDPGAGGG*
WP_023524042.1	BATH002.D.00012.P002_00167	Plasmid	MILEKIQKDLTNRGITNRQLADLLGISHSKVNQSISGKREFDFSVYAEILNMLYPHDYSFRKTEVFNYCNQAKRKVNLRVAFEYIDMCGELELLNHLIDREKQSNNLLNRKFASAYELLYLRNANEFNPREFLKLVKGEMGKQKNAEDISKIPMEFALIYAFFDSRSYNLVSANIDELKAEIKKVKNPFLKSSYELRTMELLATCFHRNNELERARELCDDMISQNGRVSLLPKATAYCIMGETYILTDYELSKYYLDKGLSLVASPSNQKMRKKQQMLQTTLDFLNIHFEKNLDHINPINPTERGYLYIKQSMKQKADSLMEKTKKQNGFLTPLQLFVQALAREDMNLMREALLAFERNNDLFYAELPKNVLK	MTGWAKRLYLFATIAALTTLPIQGSISKILQYMVDPGGGAG*
WP_052364207.1	BATH002.D.00012.C001_01938	Prophage	METVILIEMKGDSHLKFHEKIMSIIEDRDDLTSTSVAIKIGVSKQYMSKFKKRGTIGFCQLVKLSHVLNDENKTSKETMAKWCLDLDGTEAIKQSFEYACVTRNIELLHKLILKNKDEAGTIGEYVSVYGILYQYIVGEIHGTDIIDKLKKIGQPKDKVLNILVDIMKCYNYFHLKKYNLMLELIQEIEQQVKAIDSDRKSYIKECYIYRVAEIFAPVYLHYNHLDLARKFANVIIEANISEKTISDALYILGMSYLGEDKEKSLKYFEDSYSLFRQVGDKTYEKEVRYNLDFAKIYLGEILPEDSDSSLKQFQTFPDTSRLQLLQASLYDGEEEDFLVYFKGIVSTSPNGIYECFQKFLLQSNYFFTSLVAKEILKRGDNSELIKSMVGFKGNIGEGA…	MEFKDRLRLLRKERNLTQHDLGQAIGVTAGSVSKFETGFKPASRETVERAADFLNVPVDYLLGRSDSRELDEGMGQKYLSLKNRLEQLPEEHQDIVLQNMLTMMESLEKLKNTSK*
WP_123805431.1	BASP002.D.00001.P004_00059	Plasmid	MILEKIQKDLTNRGITNRQLADLLGISHSKVNQSISGKREFDFSVYAEILNMLYPHDYSFRKTEVFNYCNQAKRKVNLRVAFEYIDMCGELELLNHLIDREKQSNNLLNRKFASAYELLYLRNADEFNPREFLKLVKGEMGKQKNAEDISKIPMEFALIYAFFDSRSYNLVSANIDELKTEIEKVKNPFLKSSYELRTMELLATCFHRNNELKRARELCDDMISRNGRVSLLPKATAYCIMGETYILTDYELSKYYLDKGLSLVASPSNQKMRKKQQMLQTTLDFLNIHFEKNLDHINPINPTERGYLYIKQNMKQKADSLMEETKKQNGFLTPLQLFVQALAREDMNLMREALLAFERNNDLFYAELPKNVLK	MKGWAKRLYLFATIAALTALPMQGSITIFLQYMVDPGGGAG*
WP_100909760.1	BACE002.D.00045.C001_00037	Prophage	MEATKAKLKKKSDKQLKKEFKRNRMKEMMKRIKKQADKLEITFPDIERQTGVDRVVITDAVSGNTAEMKFDNFLLITAVLYENMEERRTVLNEFISLLENPLNVRKSLVFYQGIGEFENIDTLIEEHKDNDKLKKYLCVYKFFNMRNKNEKKGQSLIDELDKKSFSMEAECGVLVNMLYNFSMYDIFNIRAMHPYTDKVEKNLSGLVDGFIKELLTLHFKERLAYINLFDDKIENCRNYAEEILKSKTDIHLIKSTAMCCVGESYMFEDPILAEKWILDSIDYLDKHGVSRESRKYKAFNTTLNYLYIEFSFNLDKINFEYIDTSESGYYIGLYEDKEKGLEMLYNLVEERGSSPFTDYYIARINEDLEGLVKVLKRFERVANYHYAKAVRRSIQLLKK…	MRKFSIILLSVTGALTLILDTGLTEKEQALSKQGNSEYVQYANSEPGGY*
WP_080609153.1	BASP012.D.00001.P002_00060	Plasmid	MILDRIHKDLNDKGITNRQLAAIFDTSHSKINDSFTKKREFDFYIFTEILNMLYPHDYNFRKTEVLKYCEEAKRKVNLRIAFEYLDMCGELDLLQYLIDKEKESNNKLNRKFANAYELLHLRNAGNMNTQTFLKTVKKKMEQRKSTDDISKIPMDFSLIYAFFDHRNYNLVSEYTNDLLSQIKKMKNPFLRSSYELRTMELLATSFHRNNELEKARELCNKMIARQGRVALIPKATAYCIMGETYILSDYELSKYYLDKGLQLMAAPNNKKMFKKKQMIQTTLDFLNIHFEKNLDDMKPKNPAELAYLYVKKGMNQQADNLIEEIKRENAFVTPLQVFIQALAREDMILMRDALLAFERNNDLFYAELPKNVLKLK	MKNWTKKTYLLITITALTMLPMQGSIAKVIQYMMVDPGGGAG*
WP_118991685.1	BATH002.D.00044.C001_02199	Prophage	MEKTSTIEMLQNISMRLEAIGISHRKLSEILGISHTTVNKMFSGEREFEFMSLLRTIRILYPNQTEADLRRKTIHHFIVNNKMSPKNTRLAIECLNLLGEYELEMILIDKAKESKDRINKPLVPYYELLSKRNEYVMSRDEFHTSVEFLRKNNKMTYKEIKIVSDFSLIYSFLDFSNYRMVSKYTQDLMDSINEVKHDNLSYSFLLRKKEMEASVNQRNNHLEKTRSICFELTNDERNIYDGMKANAFMMLGESYAMTDWNKAKKYFSKSLDVLRHPANKRTTLRKKLIQNTFDFWKIYHEEDLDLMNPFLPEEKAFLYTKIGKKQEAKEILLKIQKERGLSAFQKYYMGLATSDKKYFEESIEEFERKGDFFYISLPKNALK	MKLNIVKVILSIAAVAIFTFAPAKDESEDKQVAEAKTSFILYAEDPGGLGG*
WP_085313364.1	BAMY001.D.00004.P003_00033	Plasmid	MILEKIQKDLTNRGITNRQLADLLGVSHSKVNQSFSGKREFDFSVYAEILNMLYPHDYSFRKTEVFNYCNQAKRKVNLRVAFEYIDMCGELELLDHLIDREKESNNLLNRKFARAYELLYLRNADEINPREFLKLVKEEMGKQKNAEDTSKIPMEFALIYAFFDSRSYNLVSANIDDLKDEIGKVKNPFLKSSYELRTMELLATCFHRNNELERARELCDDIISRSGRVSLLPKATAYCIMGETYILTDYEFSKYCLDKGLSLVATPSNQKMRKKQQMLQTTLDFLNIHFENNLDHINPINPTERGYLYIKKDMKQKADSLMEETKKQNGFLTPLQLFVQALARDDMNLMREALLAFERNNDLFYAELPKNVLK	MKGWAKRLYLFATIAALTTLPMQGSISKILQYMVDPGGGAG*
WP_014470154.1	BAAM001.D.00001.C001_01288	Prophage	MELIRIAMRKDLENDKSLMSKWAAVAGLKNPNPLYDFLNHDGKTFSEFNSIVNIVKTHYPDQEYELMENYCLLLDPNTKAARSALEYADANSFNTLTDKLVEKMSIASNLKSKEYGKIYEIHRKLSRGEIDVLEASKNIGKYRIKTDEMNIFSKMIPMYDYLSKGNFSPMKSLLKQIDLNDIKENNYLKKSFETRIYVLLSNIYLNENELELSRKYAEKAIKSTDTKRFLVFSYLTIGTSYIFSDYALSKQNYLSGYEIAKGNSVFEEFFKRNLSFLNNFWNKENPWINYDSNAVTDVQEVIFELINQKKLERALTLLKSLERKKQNENDLGFHYYLEGLITNDKEAFYKSVEYFKLSQDKLFIKMPLIKLESLGENPRLLKIISM	MKKLFMGITIAAVLMFSYASVKLVSNEQASGDYEVAGVVRGA*
WP_014470154.1	BAAM001.D.00004.C001_01296	Prophage	MELIRIAMRKDLENDKSLMSKWAAVAGLKNPNPLYDFLNHDGKTFSEFNSIVNIVKTHYPDQEYELMENYCLLLDPNTKAARSALEYADANSFNTLTDKLVEKMSIASNLKSKEYGKIYEIHRKLSRGEIDVLEASKNIGKYRIKTDEMNIFSKMIPMYDYLSKGNFSPMKSLLKQIDLNDIKENNYLKKSFETRIYVLLSNIYLNENELELSRKYAEKAIKSTDTKRFLVFSYLTIGTSYIFSDYALSKQNYLSGYEIAKGNSVFEEFFKRNLSFLNNFWNKENPWINYDSNAVTDVQEVIFELINQKKLERALTLLKSLERKKQNENDLGFHYYLEGLITNDKEAFYKSVEYFKLSQDKLFIKMPLIKLESLGENPRLLKIISM	MKKLFMGITIAAVLMFSYASVKLVSNEQASGDYEVAGVVRGA*
WP_014470154.1	BASU001.D.00018.C001_02142	Prophage	MELIRIAMRKDLENDKSLMSKWAAVAGLKNPNPLYDFLNHDGKTFSEFNSIVNIVKTHYPDQEYELMENYCLLLDPNTKAARSALEYADANSFNTLTDKLVEKMSIASNLKSKEYGKIYEIHRKLSRGEIDVLEASKNIGKYRIKTDEMNIFSKMIPMYDYLSKGNFSPMKSLLKQIDLNDIKENNYLKKSFETRIYVLLSNIYLNENELELSRKYAEKAIKSTDTKRFLVFSYLTIGTSYIFSDYALSKQNYLSGYEIAKGNSVFEEFFKRNLSFLNNFWNKENPWINYDSNAVTDVQEVIFELINQKKLERALTLLKSLERKKQNENDLGFHYYLEGLITNDKEAFYKSVEYFKLSQDKLFIKMPLIKLESLGENPRLLKIISM	MKKLFMGITIAAVLMFSYASVKLVSNEQASGDYEVAGVVRGA*
WP_000543741.1	BATH002.D.00008.P005_00186	Plasmid	MHDKINKQEETKKALIEFLRILIDEIDFQRRTHGKLAEQIGISSGLLSRRLSGKNQFNFLSLIKLLNILYENDALQKQKLIHKFCLLTTSKQNLRIAMEYAHAKGDLDLLKLLVDQEKTSSLATNREWAYVYDLVWTRGQGTLIGKELLEKLESSKKGRVIKTTEMNALYDVLTCYIMYDIEKVTSFFEYIEISKPKFTEIKDEFTRNMYKIRMKEVHAAAHLLGGDIKTCRKLCNEIIDTEDLYDVFSIQKASAYSYLAESYTFDCFETASSYVKMALQYLDTSYFKRAEVRKKQILNTYGFMQMVQYLTSEKPLFNLNDIKVFHPAEQALLETLKGNRDTAIKIIKNMKKENGYLLPIEYCYLGLAMNDIEYIHKSIELFRYKGGGFYSKLPIFILK…	MKKVLCVVKVLVIVAVVLCTAYEKKESHQISQKHEKPLLAKMVNPGGGVG*
WP_016097515.1	BATH002.D.00014.P005_00004	Plasmid	MHDKINKQEETKKALIEFLRILIDEIDFQRRTHGKLAEQIGISSGLLSRRLSGKNQFNFLSLIKLLNILYENDALQKQKLIHKFCLLTTSKQNLRIAMEYAHAKGDLNLLKLLVDQEKTSSLATNREWAYVYDLVWTRGQGTLLGKELLEKLESSKKGRVIKTTEMNALYDVLTCYIMYDIEKVTSFFEYIEISKPKFTEIKDEFTRNMYKIRMKEVHAAAHLLGGDIKTCRKLCNEIIDTEDLYDVFSIQKASAYSYLAESYTFDCFETASSYVKMALQYLDTLYFKRAEVRKKQILNTYGFMQMVQYLTSEKPLFNLNDIKVFHPAEQALLETLKGNRDTAIKIIKNMKKENGYLLPIEYCYLGLAMNDIEYIHKSIELFRYKGGGFYSELPIFILK…	MKKVLCVVKVLVIVAVVLCTAYEKKESYQISQKHEKPLLAKMVNPGGGVG*
WP_016097515.1	BATH002.D.00023.P005_00052	Plasmid	MHDKINKQEETKKALIEFLRILIDEIDFQRRTHGKLAEQIGISSGLLSRRLSGKNQFNFLSLIKLLNILYENDALQKQKLIHKFCLLTTSKQNLRIAMEYAHAKGDLNLLKLLVDQEKTSSLATNREWAYVYDLVWTRGQGTLLGKELLEKLESSKKGRVIKTTEMNALYDVLTCYIMYDIEKVTSFFEYIEISKPKFTEIKDEFTRNMYKIRMKEVHAAAHLLGGDIKTCRKLCNEIIDTEDLYDVFSIQKASAYSYLAESYTFDCFETASSYVKMALQYLDTLYFKRAEVRKKQILNTYGFMQMVQYLTSEKPLFNLNDIKVFHPAEQALLETLKGNRDTAIKIIKNMKKENGYLLPIEYCYLGLAMNDIEYIHKSIELFRYKGGGFYSELPIFILK…	MKKVLCVVKVLVIVAVVLCTAYEKKESYQISQKHEKPLLAKMVNPGGGVG*
WP_016097515.1	BATH002.D.00026.P005_00039	Plasmid	MHDKINKQEETKKALIEFLRILIDEIDFQRRTHGKLAEQIGISSGLLSRRLSGKNQFNFLSLIKLLNILYENDALQKQKLIHKFCLLTTSKQNLRIAMEYAHAKGDLNLLKLLVDQEKTSSLATNREWAYVYDLVWTRGQGTLLGKELLEKLESSKKGRVIKTTEMNALYDVLTCYIMYDIEKVTSFFEYIEISKPKFTEIKDEFTRNMYKIRMKEVHAAAHLLGGDIKTCRKLCNEIIDTEDLYDVFSIQKASAYSYLAESYTFDCFETASSYVKMALQYLDTLYFKRAEVRKKQILNTYGFMQMVQYLTSEKPLFNLNDIKVFHPAEQALLETLKGNRDTAIKIIKNMKKENGYLLPIEYCYLGLAMNDIEYIHKSIELFRYKGGGFYSELPIFILK…	MKKVLCVVKVLVIVAVVLCTAYEKKESYQISQKHEKPLLAKMVNPGGGVG*
WP_016097515.1	BATH002.D.00031.P005_00034	Plasmid	MHDKINKQEETKKALIEFLRILIDEIDFQRRTHGKLAEQIGISSGLLSRRLSGKNQFNFLSLIKLLNILYENDALQKQKLIHKFCLLTTSKQNLRIAMEYAHAKGDLNLLKLLVDQEKTSSLATNREWAYVYDLVWTRGQGTLLGKELLEKLESSKKGRVIKTTEMNALYDVLTCYIMYDIEKVTSFFEYIEISKPKFTEIKDEFTRNMYKIRMKEVHAAAHLLGGDIKTCRKLCNEIIDTEDLYDVFSIQKASAYSYLAESYTFDCFETASSYVKMALQYLDTLYFKRAEVRKKQILNTYGFMQMVQYLTSEKPLFNLNDIKVFHPAEQALLETLKGNRDTAIKIIKNMKKENGYLLPIEYCYLGLAMNDIEYIHKSIELFRYKGGGFYSELPIFILK…	MKKVLCVVKVLVIVAVVLCTAYEKKESYQISQKHEKPLLAKMVNPGGGVG*
WP_120449976.1	BAMO001.D.00001.C001_02320	Prophage	MKKLMNEVLETINSNNLSIRKLATEIDISRTTLWNGLHTNHEMKLEAFIKLMKKMYTNPKEIRMKIKAFIMKCTSDLNIRKALCYCQASGEYDVLHFLVRKHKENDDLKKYIVIYELFNKRNQNEVRGRNLENMVYDLNVSKDAECKTLIEMLLTICMYDSANYSAMIPHANKTKGLLPKIKNSLVHDYLQMHYYERLAYVELLNSNVEQSRIVCNKILQSDLDLQFIKATALCCLGESYIFTDVLKAEEYILKAIDCLKEVPSFQQTRKYKAFKTTLAFIYIEFGFNLDKIDFSCIEQADVAFYEAKYGDREVAKRILQSIENDNEKLSPFQLYYLSYAYPEKNKEYLNKSLEEFAKNGNIFYIKVVQATIMKEMVS	MKKFIATVLCTLALGFALQTSADLTKVHQTKDKKVLEQYAMDPGGLRAPAVQYQQADPGGL*
WP_071730830.1	BAAN002.D.00051.C001_03755	Prophage	MQRLLNKLHNDLFAIGVTDGELAKQLQVGKSTISETFSGKRDMKFYQFSGALMCAYNNDHDLRRKMIMEYVNLNSEKDYGSYRETLEYTSYRGELELLYTMIEREKGSLYAKNREAAIVYELLYKRSLERFNGDELLNQLEEIRKKVKYVENSAMCDLLMCYLLYDTGNYRSILNYVKNAEEKVKQISVRKNRFIKSSYNHRIIEILSAIHLLRGNVNECRKFSLELIEQCGSNPQFNIQRVNAFCNLGESYIFSDYNKAMNFLQKSLENLGNPFNQRLKDKKKLILQTIVFLKIHWDKPVGNLEIHSAERAYLEIKLGNNKNAEEILMDLLKTQGRLSAFQKFYLGLARNDRKLLEESLEIFEEKGNIFYSQLPKRYLGYS	MKKILALLPILLMAGMFTFSADQKKEEPKQDVQKPAVQRMMVDPGGGGL*
WP_050843704.1	BATH002.D.00024.C001_02635	Prophage	MWKALNQIEKELCAAGIRKNKLANYWGVKPSTVTKIFKGNTDMSFGFLSKTVILLNKRIQVQENILTDYIDVTKPKSENLREAMEDLALRGKFNLLINIINSESQSKVSENREFANVYRIIYKRYIGELNTAHYHQALSLESKSIRTTEMEVLIEILLCQAQYQSGNFTSLNERLKALEIKISKISNRYIRECYKLRYKEAIAVTSLQGGEVIEARQVCMDLLDDLEWDNFFSFPKLNAYLKLGESYIFSANEYERAKYYLEKTLEVIGNSKTNGIERKRKMVQHTLAFLKIHHDKEISSLDVVHPGELAYLRIKQGNRMEARKLLDQLQEKNGRLTDIQTAYLGLTYEGTKKEELMKRSLLMCQKSGNIFYSNLPKIHLGLI	MKKIITIIPALLIAATLFINTDSIKEKPSTNDSKPTVQHMMVDPGGGW*
WP_123805626.1	BASP002.D.00001.C001_02132	Prophage	MRDLMKELNNTIQSMNMSVRKIAKEINVSRTTISNGLDLKTGEMKFDVYEKLVHHIYKDPLKQIKMIRSFIEKCSTSMNVRKALSYSQVAGEYKVIESLIKRFSEKTKDEDLNKVQNDVRKYLSVYKLYNHRNMDKKRGQELLDIIYETRVSSDSECQALLNTLLMAAEYDKQRYSAMSSYAEAAEAYIAKMDNGYVKDCLRMQYLERIAYTQLHANEVNNCRATCHEIINSELNFTVVKATAYCCLGESYIFENPLMAEKYILKAVQCLEGISSPKGTQKYNSFKTTLAFLYIEFGFNLTNIDFECISDGDLAYYECLYGDKQNGYRIFERLKEKGLSAFQMYYLCRIENDTMMARKSLEEFEKTGSLIYAQLPKHILITEGVL	MKKFLITTLCAMALSIGVIGVGTDQTKDLGKEKINVHTEKVQLMKVDPGGM*
WP_103652695.1	BATH002.D.00033.C001_02752	Prophage	MWKALNQIEKELCAAGIRKNKLADYWGVKPSTVTKIFKGNTDMSFGFLSKTIILLNKGIQVQENLLTDYIHITKPKSENLREAMEDLALRGKFNLLINIINSESQSKVAENREFANVYRIIYRRYIGEIDAAQYHKALSLESKSIKTSEMEVLIEILLCQAQYQSGNFTSLNQRLKSLEIKINTISNRYIRECYKLRYKEAIAVTSLQGGEVIEARHISKELLDDLEWDNFFSFPKVNAYLKLGESYVFSANEYERAKYYLEKTLEVIGDSKTNGIERKRKMVQHTLSFLKIHHDKEISSLDVVHSGELAYLRIKQGKKMEARKLLNQLKEKNGRLTDIQTAYLGLTYEGTKKEELMKRSLLMCQKSGNIFYSNLPKIHLGLI	MKKIITILPALLIAATLFINTDSIKEKPSTNDLKPTVQHMMVDPGGGW*
WP_065704071.1	BATH002.D.00035.C001_03443	Prophage	MWKALNQIEKELCAAGIRKNKLADYWGVKPSTVTKIFKGNTDMSFGFLSKTIILLNKGIQVQENLLTDYIHITKPKSENLREAMEDLALRGKLNLLINIINSESQSKVAENREFANVYRIIYRRYIGEIDAAQYHKALSLESKSIKTSEMEVLIEILLCQAQYQSGNFTSLNERLKSLEMKINTISNRYIRECYKLRYKEAVAVTSLQGGEVIEARHVSKELLDDLEWDNFFSFPKVNAYLKLGESYVFSANEYERAKYYLEKTLEVIGDSKTNGIERKRKMVQHTLSFLKIHHDKEISSLDVVHSGELAYLRIKQGKKMEARKLLNQLKEKNGRLTDIQTAYLGLTYEGIKKEELMKRSLLMCQKSGNIFYSNLPKIHLGLI	MKKIITILPALLIAATLFINTDSIKEKPSTNDLKPTVQHMMVDPGGGW*
WP_080893263.1	BATH002.D.00022.C001_04955	Prophage	MFEMKGAFQLRFHKKIIGIIEDREDLSLSYVAEQIGVSRQYMSKFKNKGAIGFCQLVKLSHILSEKDKTFKETMAEWCLELDTTEAIKQSFEYACVTRNINLLGKLLTKHKDETGTIREYVSVYGILYQYIIGEVHGTEIVNQLKKVGQPKDKVLNILMDIMKCYNYFHLKKYNLMLELIQEIEAQVEAVDSDRKSYIKECYIYRVAEIFAPVYLHYNHLDLARKFANVIIGANISEKTISDALYILGMSYLGEDKEKSLKYFEDSYTLFKEVGDKTYEKEVRYNLDFAKIYLGEPLAKDSDPHLIQFQNSPDTQMLKLLQESLYDGEEEDFLVYYKGIVSNSPNEIYECFQKFLLQSNYFFTSLVAKEIYKRGDQSGLIKSMMNFKGNIGKGVFCSEK…	MKTNVEETKLKTAFKNSGYKYHELADALGISCSYCYKLINNHHYKKKI
NP_842971.1	BAAN002.D.00001.C001_00452	Prophage	MWKVLNVLEGELYVAGIKKNKLADYWGVKPATVTKVFKGANDISFGYLSKTLILLKKSLISQAKIVNDYVTNTDPKPENLREAMEDLAIRGKFELLKAIIDQEIHSDVAENREFAEVYEIIFRRYHDGLNASAYFKLLRQKNKNVKTIEMEVLTEILLCQAQYQSGNYKTLYERLKSVSEKINEITNKFIKECLLLRYKEAIAVTSLQGGEVVESRSICRDILDELEWDDFFSLPKLNAYLKIGESLIFEPDNYDSAKFYLEKTLELLGNPSCKGLEKKWKLVQQTLSFLKIHQQRDLNTLEFVHPSEKAYSMILEGDVLGAKKILLDLKEKNGEWTDIQTAYYALTCEGEERESLLKKSLLMCQKSGNIHYSQLPKNILGFNLKKWYNYL	MEILKKILALLPILLVAGLFTFSADNQQTKDKQEASEPVVQRMMTDPGGGW*
YP_026697.1	BAAN002.D.00002.C001_00435	Prophage	MWKVLNVLEGELYVAGIKKNKLADYWGVKPATVTKVFKGANDISFGYLSKTLILLKKSLISQAKIVNDYVTNTDPKPENLREAMEDLAIRGKFELLKAIIDQEIHSDVAENREFAEVYEIIFRRYHDGLNASAYFKLLRQKNKNVKTIEMEVLTEILLCQAQYQSGNYKTLYERLKSVSEKINEITNKFIKECLLLRYKEAIAVTSLQGGEVVESRSICRDILDELEWDDFFSLPKLNAYLKIGESLIFEPDNYDSAKFYLEKTLELLGNPSCKGLEKKWKLVQQTLSFLKIHQQRDLNTLEFVHPSEKAYSMILEGDVLGAKKILLDLKEKNGEWTDIQTAYYALTCEGEERESLLKKSLLMCQKSGNIHYSQLPKNILGFNLKKWYNYL	MEILKKILALLPILLVAGLFTFSADNQQTKDKQEASEPVVQRMMTDPGGGW*
WP_000266075.1	BAAN002.D.00003.C001_00475	Prophage	MWKVLNVLEGELYVAGIKKNKLADYWGVKPATVTKVFKGANDISFGYLSKTLILLKKSLISQAKIVNDYVTNTDPKPENLREAMEDLAIRGKFELLKAIIDQEIHSDVAENREFAEVYEIIFRRYHDGLNASAYFKLLRQKNKNVKTIEMEVLTEILLCQAQYQSGNYKTLYERLKSVSEKINEITNKFIKECLLLRYKEAIAVTSLQGGEVVESRSICRDILDELEWDDFFSLPKLNAYLKIGESLIFEPDNYDSAKFYLEKTLELLGNPSCKGLEKKWKLVQQTLSFLKIHQQRDLNTLEFVHPSEKAYSMILEGDVLGAKKILLDLKEKNGEWTDIQTAYYALTCEGEERESLLKKSLLMCQKSGNIHYSQLPKNILGFNLKKWYNYL	MEILKKILALLPILLVAGLFTFSADNQQTKDKQEASEPVVQRMMTDPGGGW*
WP_000266075.1	BAAN002.D.00004.C001_00496	Prophage	MWKVLNVLEGELYVAGIKKNKLADYWGVKPATVTKVFKGANDISFGYLSKTLILLKKSLISQAKIVNDYVTNTDPKPENLREAMEDLAIRGKFELLKAIIDQEIHSDVAENREFAEVYEIIFRRYHDGLNASAYFKLLRQKNKNVKTIEMEVLTEILLCQAQYQSGNYKTLYERLKSVSEKINEITNKFIKECLLLRYKEAIAVTSLQGGEVVESRSICRDILDELEWDDFFSLPKLNAYLKIGESLIFEPDNYDSAKFYLEKTLELLGNPSCKGLEKKWKLVQQTLSFLKIHQQRDLNTLEFVHPSEKAYSMILEGDVLGAKKILLDLKEKNGEWTDIQTAYYALTCEGEERESLLKKSLLMCQKSGNIHYSQLPKNILGFNLKKWYNYL	MEILKKILALLPILLVAGLFTFSADNQQTKDKQEASEPVVQRMMTDPGGGW*
WP_000266075.1	BAAN002.D.00005.C001_00491	Prophage	MWKVLNVLEGELYVAGIKKNKLADYWGVKPATVTKVFKGANDISFGYLSKTLILLKKSLISQAKIVNDYVTNTDPKPENLREAMEDLAIRGKFELLKAIIDQEIHSDVAENREFAEVYEIIFRRYHDGLNASAYFKLLRQKNKNVKTIEMEVLTEILLCQAQYQSGNYKTLYERLKSVSEKINEITNKFIKECLLLRYKEAIAVTSLQGGEVVESRSICRDILDELEWDDFFSLPKLNAYLKIGESLIFEPDNYDSAKFYLEKTLELLGNPSCKGLEKKWKLVQQTLSFLKIHQQRDLNTLEFVHPSEKAYSMILEGDVLGAKKILLDLKEKNGEWTDIQTAYYALTCEGEERESLLKKSLLMCQKSGNIHYSQLPKNILGFNLKKWYNYL	MEILKKILALLPILLVAGLFTFSADNQQTKDKQEASEPVVQRMMTDPGGGW*
WP_000266075.1	BAAN002.D.00006.C001_00485	Prophage	MWKVLNVLEGELYVAGIKKNKLADYWGVKPATVTKVFKGANDISFGYLSKTLILLKKSLISQAKIVNDYVTNTDPKPENLREAMEDLAIRGKFELLKAIIDQEIHSDVAENREFAEVYEIIFRRYHDGLNASAYFKLLRQKNKNVKTIEMEVLTEILLCQAQYQSGNYKTLYERLKSVSEKINEITNKFIKECLLLRYKEAIAVTSLQGGEVVESRSICRDILDELEWDDFFSLPKLNAYLKIGESLIFEPDNYDSAKFYLEKTLELLGNPSCKGLEKKWKLVQQTLSFLKIHQQRDLNTLEFVHPSEKAYSMILEGDVLGAKKILLDLKEKNGEWTDIQTAYYALTCEGEERESLLKKSLLMCQKSGNIHYSQLPKNILGFNLKKWYNYL	MEILKKILALLPILLVAGLFTFSADNQQTKDKQEASEPVVQRMMTDPGGGW*
WP_000266075.1	BAAN002.D.00007.C001_00490	Prophage	MWKVLNVLEGELYVAGIKKNKLADYWGVKPATVTKVFKGANDISFGYLSKTLILLKKSLISQAKIVNDYVTNTDPKPENLREAMEDLAIRGKFELLKAIIDQEIHSDVAENREFAEVYEIIFRRYHDGLNASAYFKLLRQKNKNVKTIEMEVLTEILLCQAQYQSGNYKTLYERLKSVSEKINEITNKFIKECLLLRYKEAIAVTSLQGGEVVESRSICRDILDELEWDDFFSLPKLNAYLKIGESLIFEPDNYDSAKFYLEKTLELLGNPSCKGLEKKWKLVQQTLSFLKIHQQRDLNTLEFVHPSEKAYSMILEGDVLGAKKILLDLKEKNGEWTDIQTAYYALTCEGEERESLLKKSLLMCQKSGNIHYSQLPKNILGFNLKKWYNYL	MEILKKILALLPILLVAGLFTFSADNQQTKDKQEASEPVVQRMMTDPGGGW*
WP_000266075.1	BAAN002.D.00008.C001_00490	Prophage	MWKVLNVLEGELYVAGIKKNKLADYWGVKPATVTKVFKGANDISFGYLSKTLILLKKSLISQAKIVNDYVTNTDPKPENLREAMEDLAIRGKFELLKAIIDQEIHSDVAENREFAEVYEIIFRRYHDGLNASAYFKLLRQKNKNVKTIEMEVLTEILLCQAQYQSGNYKTLYERLKSVSEKINEITNKFIKECLLLRYKEAIAVTSLQGGEVVESRSICRDILDELEWDDFFSLPKLNAYLKIGESLIFEPDNYDSAKFYLEKTLELLGNPSCKGLEKKWKLVQQTLSFLKIHQQRDLNTLEFVHPSEKAYSMILEGDVLGAKKILLDLKEKNGEWTDIQTAYYALTCEGEERESLLKKSLLMCQKSGNIHYSQLPKNILGFNLKKWYNYL	MEILKKILALLPILLVAGLFTFSADNQQTKDKQEASEPVVQRMMTDPGGGW*
WP_000266075.1	BAAN002.D.00009.C001_00471	Prophage	MWKVLNVLEGELYVAGIKKNKLADYWGVKPATVTKVFKGANDISFGYLSKTLILLKKSLISQAKIVNDYVTNTDPKPENLREAMEDLAIRGKFELLKAIIDQEIHSDVAENREFAEVYEIIFRRYHDGLNASAYFKLLRQKNKNVKTIEMEVLTEILLCQAQYQSGNYKTLYERLKSVSEKINEITNKFIKECLLLRYKEAIAVTSLQGGEVVESRSICRDILDELEWDDFFSLPKLNAYLKIGESLIFEPDNYDSAKFYLEKTLELLGNPSCKGLEKKWKLVQQTLSFLKIHQQRDLNTLEFVHPSEKAYSMILEGDVLGAKKILLDLKEKNGEWTDIQTAYYALTCEGEERESLLKKSLLMCQKSGNIHYSQLPKNILGFNLKKWYNYL	MEILKKILALLPILLVAGLFTFSADNQQTKDKQEASEPVVQRMMTDPGGGW*
WP_000266075.1	BAAN002.D.00013.C001_05084	Prophage	MWKVLNVLEGELYVAGIKKNKLADYWGVKPATVTKVFKGANDISFGYLSKTLILLKKSLISQAKIVNDYVTNTDPKPENLREAMEDLAIRGKFELLKAIIDQEIHSDVAENREFAEVYEIIFRRYHDGLNASAYFKLLRQKNKNVKTIEMEVLTEILLCQAQYQSGNYKTLYERLKSVSEKINEITNKFIKECLLLRYKEAIAVTSLQGGEVVESRSICRDILDELEWDDFFSLPKLNAYLKIGESLIFEPDNYDSAKFYLEKTLELLGNPSCKGLEKKWKLVQQTLSFLKIHQQRDLNTLEFVHPSEKAYSMILEGDVLGAKKILLDLKEKNGEWTDIQTAYYALTCEGEERESLLKKSLLMCQKSGNIHYSQLPKNILGFNLKKWYNYL	MEILKKILALLPILLVAGLFTFSADNQQTKDKQEASEPVVQRMMTDPGGGW*
WP_000266075.1	BAAN002.D.00014.C001_00480	Prophage	MWKVLNVLEGELYVAGIKKNKLADYWGVKPATVTKVFKGANDISFGYLSKTLILLKKSLISQAKIVNDYVTNTDPKPENLREAMEDLAIRGKFELLKAIIDQEIHSDVAENREFAEVYEIIFRRYHDGLNASAYFKLLRQKNKNVKTIEMEVLTEILLCQAQYQSGNYKTLYERLKSVSEKINEITNKFIKECLLLRYKEAIAVTSLQGGEVVESRSICRDILDELEWDDFFSLPKLNAYLKIGESLIFEPDNYDSAKFYLEKTLELLGNPSCKGLEKKWKLVQQTLSFLKIHQQRDLNTLEFVHPSEKAYSMILEGDVLGAKKILLDLKEKNGEWTDIQTAYYALTCEGEERESLLKKSLLMCQKSGNIHYSQLPKNILGFNLKKWYNYL	MEILKKILALLPILLVAGLFTFSADNQQTKDKQEASEPVVQRMMTDPGGGW*
WP_000266075.1	BAAN002.D.00015.C001_05339	Prophage	MWKVLNVLEGELYVAGIKKNKLADYWGVKPATVTKVFKGANDISFGYLSKTLILLKKSLISQAKIVNDYVTNTDPKPENLREAMEDLAIRGKFELLKAIIDQEIHSDVAENREFAEVYEIIFRRYHDGLNASAYFKLLRQKNKNVKTIEMEVLTEILLCQAQYQSGNYKTLYERLKSVSEKINEITNKFIKECLLLRYKEAIAVTSLQGGEVVESRSICRDILDELEWDDFFSLPKLNAYLKIGESLIFEPDNYDSAKFYLEKTLELLGNPSCKGLEKKWKLVQQTLSFLKIHQQRDLNTLEFVHPSEKAYSMILEGDVLGAKKILLDLKEKNGEWTDIQTAYYALTCEGEERESLLKKSLLMCQKSGNIHYSQLPKNILGFNLKKWYNYL	MEILKKILALLPILLVAGLFTFSADNQQTKDKQEASEPVVQRMMTDPGGGW*
WP_000266075.1	BAAN002.D.00016.C001_04989	Prophage	MWKVLNVLEGELYVAGIKKNKLADYWGVKPATVTKVFKGANDISFGYLSKTLILLKKSLISQAKIVNDYVTNTDPKPENLREAMEDLAIRGKFELLKAIIDQEIHSDVAENREFAEVYEIIFRRYHDGLNASAYFKLLRQKNKNVKTIEMEVLTEILLCQAQYQSGNYKTLYERLKSVSEKINEITNKFIKECLLLRYKEAIAVTSLQGGEVVESRSICRDILDELEWDDFFSLPKLNAYLKIGESLIFEPDNYDSAKFYLEKTLELLGNPSCKGLEKKWKLVQQTLSFLKIHQQRDLNTLEFVHPSEKAYSMILEGDVLGAKKILLDLKEKNGEWTDIQTAYYALTCEGEERESLLKKSLLMCQKSGNIHYSQLPKNILGFNLKKWYNYL	MEILKKILALLPILLVAGLFTFSADNQQTKDKQEASEPVVQRMMTDPGGGW*
WP_000266075.1	BAAN002.D.00017.C001_01126	Prophage	MWKVLNVLEGELYVAGIKKNKLADYWGVKPATVTKVFKGANDISFGYLSKTLILLKKSLISQAKIVNDYVTNTDPKPENLREAMEDLAIRGKFELLKAIIDQEIHSDVAENREFAEVYEIIFRRYHDGLNASAYFKLLRQKNKNVKTIEMEVLTEILLCQAQYQSGNYKTLYERLKSVSEKINEITNKFIKECLLLRYKEAIAVTSLQGGEVVESRSICRDILDELEWDDFFSLPKLNAYLKIGESLIFEPDNYDSAKFYLEKTLELLGNPSCKGLEKKWKLVQQTLSFLKIHQQRDLNTLEFVHPSEKAYSMILEGDVLGAKKILLDLKEKNGEWTDIQTAYYALTCEGEERESLLKKSLLMCQKSGNIHYSQLPKNILGFNLKKWYNYL	MEILKKILALLPILLVAGLFTFSADNQQTKDKQEASEPVVQRMMTDPGGGW*
WP_000266075.1	BAAN002.D.00018.C001_03324	Prophage	MWKVLNVLEGELYVAGIKKNKLADYWGVKPATVTKVFKGANDISFGYLSKTLILLKKSLISQAKIVNDYVTNTDPKPENLREAMEDLAIRGKFELLKAIIDQEIHSDVAENREFAEVYEIIFRRYHDGLNASAYFKLLRQKNKNVKTIEMEVLTEILLCQAQYQSGNYKTLYERLKSVSEKINEITNKFIKECLLLRYKEAIAVTSLQGGEVVESRSICRDILDELEWDDFFSLPKLNAYLKIGESLIFEPDNYDSAKFYLEKTLELLGNPSCKGLEKKWKLVQQTLSFLKIHQQRDLNTLEFVHPSEKAYSMILEGDVLGAKKILLDLKEKNGEWTDIQTAYYALTCEGEERESLLKKSLLMCQKSGNIHYSQLPKNILGFNLKKWYNYL	MEILKKILALLPILLVAGLFTFSADNQQTKDKQEASEPVVQRMMTDPGGGW*
WP_000266075.1	BAAN002.D.00019.C001_00727	Prophage	MWKVLNVLEGELYVAGIKKNKLADYWGVKPATVTKVFKGANDISFGYLSKTLILLKKSLISQAKIVNDYVTNTDPKPENLREAMEDLAIRGKFELLKAIIDQEIHSDVAENREFAEVYEIIFRRYHDGLNASAYFKLLRQKNKNVKTIEMEVLTEILLCQAQYQSGNYKTLYERLKSVSEKINEITNKFIKECLLLRYKEAIAVTSLQGGEVVESRSICRDILDELEWDDFFSLPKLNAYLKIGESLIFEPDNYDSAKFYLEKTLELLGNPSCKGLEKKWKLVQQTLSFLKIHQQRDLNTLEFVHPSEKAYSMILEGDVLGAKKILLDLKEKNGEWTDIQTAYYALTCEGEERESLLKKSLLMCQKSGNIHYSQLPKNILGFNLKKWYNYL	MEILKKILALLPILLVAGLFTFSADNQQTKDKQEASEPVVQRMMTDPGGGW*
WP_000266075.1	BAAN002.D.00020.C001_02593	Prophage	MWKVLNVLEGELYVAGIKKNKLADYWGVKPATVTKVFKGANDISFGYLSKTLILLKKSLISQAKIVNDYVTNTDPKPENLREAMEDLAIRGKFELLKAIIDQEIHSDVAENREFAEVYEIIFRRYHDGLNASAYFKLLRQKNKNVKTIEMEVLTEILLCQAQYQSGNYKTLYERLKSVSEKINEITNKFIKECLLLRYKEAIAVTSLQGGEVVESRSICRDILDELEWDDFFSLPKLNAYLKIGESLIFEPDNYDSAKFYLEKTLELLGNPSCKGLEKKWKLVQQTLSFLKIHQQRDLNTLEFVHPSEKAYSMILEGDVLGAKKILLDLKEKNGEWTDIQTAYYALTCEGEERESLLKKSLLMCQKSGNIHYSQLPKNILGFNLKKWYNYL	MEILKKILALLPILLVAGLFTFSADNQQTKDKQEASEPVVQRMMTDPGGGW*
WP_000266075.1	BAAN002.D.00021.C001_02428	Prophage	MWKVLNVLEGELYVAGIKKNKLADYWGVKPATVTKVFKGANDISFGYLSKTLILLKKSLISQAKIVNDYVTNTDPKPENLREAMEDLAIRGKFELLKAIIDQEIHSDVAENREFAEVYEIIFRRYHDGLNASAYFKLLRQKNKNVKTIEMEVLTEILLCQAQYQSGNYKTLYERLKSVSEKINEITNKFIKECLLLRYKEAIAVTSLQGGEVVESRSICRDILDELEWDDFFSLPKLNAYLKIGESLIFEPDNYDSAKFYLEKTLELLGNPSCKGLEKKWKLVQQTLSFLKIHQQRDLNTLEFVHPSEKAYSMILEGDVLGAKKILLDLKEKNGEWTDIQTAYYALTCEGEERESLLKKSLLMCQKSGNIHYSQLPKNILGFNLKKWYNYL	MEILKKILALLPILLVAGLFTFSADNQQTKDKQEASEPVVQRMMTDPGGGW*
WP_000266075.1	BAAN002.D.00022.C001_04971	Prophage	MWKVLNVLEGELYVAGIKKNKLADYWGVKPATVTKVFKGANDISFGYLSKTLILLKKSLISQAKIVNDYVTNTDPKPENLREAMEDLAIRGKFELLKAIIDQEIHSDVAENREFAEVYEIIFRRYHDGLNASAYFKLLRQKNKNVKTIEMEVLTEILLCQAQYQSGNYKTLYERLKSVSEKINEITNKFIKECLLLRYKEAIAVTSLQGGEVVESRSICRDILDELEWDDFFSLPKLNAYLKIGESLIFEPDNYDSAKFYLEKTLELLGNPSCKGLEKKWKLVQQTLSFLKIHQQRDLNTLEFVHPSEKAYSMILEGDVLGAKKILLDLKEKNGEWTDIQTAYYALTCEGEERESLLKKSLLMCQKSGNIHYSQLPKNILGFNLKKWYNYL	MEILKKILALLPILLVAGLFTFSADNQQTKDKQEASEPVVQRMMTDPGGGW*
WP_000266075.1	BAAN002.D.00025.C001_04985	Prophage	MWKVLNVLEGELYVAGIKKNKLADYWGVKPATVTKVFKGANDISFGYLSKTLILLKKSLISQAKIVNDYVTNTDPKPENLREAMEDLAIRGKFELLKAIIDQEIHSDVAENREFAEVYEIIFRRYHDGLNASAYFKLLRQKNKNVKTIEMEVLTEILLCQAQYQSGNYKTLYERLKSVSEKINEITNKFIKECLLLRYKEAIAVTSLQGGEVVESRSICRDILDELEWDDFFSLPKLNAYLKIGESLIFEPDNYDSAKFYLEKTLELLGNPSCKGLEKKWKLVQQTLSFLKIHQQRDLNTLEFVHPSEKAYSMILEGDVLGAKKILLDLKEKNGEWTDIQTAYYALTCEGEERESLLKKSLLMCQKSGNIHYSQLPKNILGFNLKKWYNYL	MEILKKILALLPILLVAGLFTFSADNQQTKDKQEASEPVVQRMMTDPGGGW*
WP_000266075.1	BAAN002.D.00027.C001_04532	Prophage	MWKVLNVLEGELYVAGIKKNKLADYWGVKPATVTKVFKGANDISFGYLSKTLILLKKSLISQAKIVNDYVTNTDPKPENLREAMEDLAIRGKFELLKAIIDQEIHSDVAENREFAEVYEIIFRRYHDGLNASAYFKLLRQKNKNVKTIEMEVLTEILLCQAQYQSGNYKTLYERLKSVSEKINEITNKFIKECLLLRYKEAIAVTSLQGGEVVESRSICRDILDELEWDDFFSLPKLNAYLKIGESLIFEPDNYDSAKFYLEKTLELLGNPSCKGLEKKWKLVQQTLSFLKIHQQRDLNTLEFVHPSEKAYSMILEGDVLGAKKILLDLKEKNGEWTDIQTAYYALTCEGEERESLLKKSLLMCQKSGNIHYSQLPKNILGFNLKKWYNYL	MEILKKILALLPILLVAGLFTFSADNQQTKDKQEASEPVVQRMMTDPGGGW*
WP_000266075.1	BAAN002.D.00028.C001_03787	Prophage	MWKVLNVLEGELYVAGIKKNKLADYWGVKPATVTKVFKGANDISFGYLSKTLILLKKSLISQAKIVNDYVTNTDPKPENLREAMEDLAIRGKFELLKAIIDQEIHSDVAENREFAEVYEIIFRRYHDGLNASAYFKLLRQKNKNVKTIEMEVLTEILLCQAQYQSGNYKTLYERLKSVSEKINEITNKFIKECLLLRYKEAIAVTSLQGGEVVESRSICRDILDELEWDDFFSLPKLNAYLKIGESLIFEPDNYDSAKFYLEKTLELLGNPSCKGLEKKWKLVQQTLSFLKIHQQRDLNTLEFVHPSEKAYSMILEGDVLGAKKILLDLKEKNGEWTDIQTAYYALTCEGEERESLLKKSLLMCQKSGNIHYSQLPKNILGFNLKKWYNYL	MEILKKILALLPILLVAGLFTFSADNQQTKDKQEASEPVVQRMMTDPGGGW*
WP_000266075.1	BAAN002.D.00029.C001_02552	Prophage	MWKVLNVLEGELYVAGIKKNKLADYWGVKPATVTKVFKGANDISFGYLSKTLILLKKSLISQAKIVNDYVTNTDPKPENLREAMEDLAIRGKFELLKAIIDQEIHSDVAENREFAEVYEIIFRRYHDGLNASAYFKLLRQKNKNVKTIEMEVLTEILLCQAQYQSGNYKTLYERLKSVSEKINEITNKFIKECLLLRYKEAIAVTSLQGGEVVESRSICRDILDELEWDDFFSLPKLNAYLKIGESLIFEPDNYDSAKFYLEKTLELLGNPSCKGLEKKWKLVQQTLSFLKIHQQRDLNTLEFVHPSEKAYSMILEGDVLGAKKILLDLKEKNGEWTDIQTAYYALTCEGEERESLLKKSLLMCQKSGNIHYSQLPKNILGFNLKKWYNYL	MEILKKILALLPILLVAGLFTFSADNQQTKDKQEASEPVVQRMMTDPGGGW*
WP_000266075.1	BAAN002.D.00030.C001_00776	Prophage	MWKVLNVLEGELYVAGIKKNKLADYWGVKPATVTKVFKGANDISFGYLSKTLILLKKSLISQAKIVNDYVTNTDPKPENLREAMEDLAIRGKFELLKAIIDQEIHSDVAENREFAEVYEIIFRRYHDGLNASAYFKLLRQKNKNVKTIEMEVLTEILLCQAQYQSGNYKTLYERLKSVSEKINEITNKFIKECLLLRYKEAIAVTSLQGGEVVESRSICRDILDELEWDDFFSLPKLNAYLKIGESLIFEPDNYDSAKFYLEKTLELLGNPSCKGLEKKWKLVQQTLSFLKIHQQRDLNTLEFVHPSEKAYSMILEGDVLGAKKILLDLKEKNGEWTDIQTAYYALTCEGEERESLLKKSLLMCQKSGNIHYSQLPKNILGFNLKKWYNYL	MEILKKILALLPILLVAGLFTFSADNQQTKDKQEASEPVVQRMMTDPGGGW*
WP_000266075.1	BAAN002.D.00031.C001_00491	Prophage	MWKVLNVLEGELYVAGIKKNKLADYWGVKPATVTKVFKGANDISFGYLSKTLILLKKSLISQAKIVNDYVTNTDPKPENLREAMEDLAIRGKFELLKAIIDQEIHSDVAENREFAEVYEIIFRRYHDGLNASAYFKLLRQKNKNVKTIEMEVLTEILLCQAQYQSGNYKTLYERLKSVSEKINEITNKFIKECLLLRYKEAIAVTSLQGGEVVESRSICRDILDELEWDDFFSLPKLNAYLKIGESLIFEPDNYDSAKFYLEKTLELLGNPSCKGLEKKWKLVQQTLSFLKIHQQRDLNTLEFVHPSEKAYSMILEGDVLGAKKILLDLKEKNGEWTDIQTAYYALTCEGEERESLLKKSLLMCQKSGNIHYSQLPKNILGFNLKKWYNYL	MEILKKILALLPILLVAGLFTFSADNQQTKDKQEASEPVVQRMMTDPGGGW*
WP_000266075.1	BAAN002.D.00032.C001_00490	Prophage	MWKVLNVLEGELYVAGIKKNKLADYWGVKPATVTKVFKGANDISFGYLSKTLILLKKSLISQAKIVNDYVTNTDPKPENLREAMEDLAIRGKFELLKAIIDQEIHSDVAENREFAEVYEIIFRRYHDGLNASAYFKLLRQKNKNVKTIEMEVLTEILLCQAQYQSGNYKTLYERLKSVSEKINEITNKFIKECLLLRYKEAIAVTSLQGGEVVESRSICRDILDELEWDDFFSLPKLNAYLKIGESLIFEPDNYDSAKFYLEKTLELLGNPSCKGLEKKWKLVQQTLSFLKIHQQRDLNTLEFVHPSEKAYSMILEGDVLGAKKILLDLKEKNGEWTDIQTAYYALTCEGEERESLLKKSLLMCQKSGNIHYSQLPKNILGFNLKKWYNYL	MEILKKILALLPILLVAGLFTFSADNQQTKDKQEASEPVVQRMMTDPGGGW*
WP_000266075.1	BAAN002.D.00033.C001_00490	Prophage	MWKVLNVLEGELYVAGIKKNKLADYWGVKPATVTKVFKGANDISFGYLSKTLILLKKSLISQAKIVNDYVTNTDPKPENLREAMEDLAIRGKFELLKAIIDQEIHSDVAENREFAEVYEIIFRRYHDGLNASAYFKLLRQKNKNVKTIEMEVLTEILLCQAQYQSGNYKTLYERLKSVSEKINEITNKFIKECLLLRYKEAIAVTSLQGGEVVESRSICRDILDELEWDDFFSLPKLNAYLKIGESLIFEPDNYDSAKFYLEKTLELLGNPSCKGLEKKWKLVQQTLSFLKIHQQRDLNTLEFVHPSEKAYSMILEGDVLGAKKILLDLKEKNGEWTDIQTAYYALTCEGEERESLLKKSLLMCQKSGNIHYSQLPKNILGFNLKKWYNYL	MEILKKILALLPILLVAGLFTFSADNQQTKDKQEASEPVVQRMMTDPGGGW*
WP_000266075.1	BAAN002.D.00034.C001_00490	Prophage	MWKVLNVLEGELYVAGIKKNKLADYWGVKPATVTKVFKGANDISFGYLSKTLILLKKSLISQAKIVNDYVTNTDPKPENLREAMEDLAIRGKFELLKAIIDQEIHSDVAENREFAEVYEIIFRRYHDGLNASAYFKLLRQKNKNVKTIEMEVLTEILLCQAQYQSGNYKTLYERLKSVSEKINEITNKFIKECLLLRYKEAIAVTSLQGGEVVESRSICRDILDELEWDDFFSLPKLNAYLKIGESLIFEPDNYDSAKFYLEKTLELLGNPSCKGLEKKWKLVQQTLSFLKIHQQRDLNTLEFVHPSEKAYSMILEGDVLGAKKILLDLKEKNGEWTDIQTAYYALTCEGEERESLLKKSLLMCQKSGNIHYSQLPKNILGFNLKKWYNYL	MEILKKILALLPILLVAGLFTFSADNQQTKDKQEASEPVVQRMMTDPGGGW*
WP_000266075.1	BAAN002.D.00035.C001_00490	Prophage	MWKVLNVLEGELYVAGIKKNKLADYWGVKPATVTKVFKGANDISFGYLSKTLILLKKSLISQAKIVNDYVTNTDPKPENLREAMEDLAIRGKFELLKAIIDQEIHSDVAENREFAEVYEIIFRRYHDGLNASAYFKLLRQKNKNVKTIEMEVLTEILLCQAQYQSGNYKTLYERLKSVSEKINEITNKFIKECLLLRYKEAIAVTSLQGGEVVESRSICRDILDELEWDDFFSLPKLNAYLKIGESLIFEPDNYDSAKFYLEKTLELLGNPSCKGLEKKWKLVQQTLSFLKIHQQRDLNTLEFVHPSEKAYSMILEGDVLGAKKILLDLKEKNGEWTDIQTAYYALTCEGEERESLLKKSLLMCQKSGNIHYSQLPKNILGFNLKKWYNYL	MEILKKILALLPILLVAGLFTFSADNQQTKDKQEASEPVVQRMMTDPGGGW*
WP_000266075.1	BAAN002.D.00036.C001_00490	Prophage	MWKVLNVLEGELYVAGIKKNKLADYWGVKPATVTKVFKGANDISFGYLSKTLILLKKSLISQAKIVNDYVTNTDPKPENLREAMEDLAIRGKFELLKAIIDQEIHSDVAENREFAEVYEIIFRRYHDGLNASAYFKLLRQKNKNVKTIEMEVLTEILLCQAQYQSGNYKTLYERLKSVSEKINEITNKFIKECLLLRYKEAIAVTSLQGGEVVESRSICRDILDELEWDDFFSLPKLNAYLKIGESLIFEPDNYDSAKFYLEKTLELLGNPSCKGLEKKWKLVQQTLSFLKIHQQRDLNTLEFVHPSEKAYSMILEGDVLGAKKILLDLKEKNGEWTDIQTAYYALTCEGEERESLLKKSLLMCQKSGNIHYSQLPKNILGFNLKKWYNYL	MEILKKILALLPILLVAGLFTFSADNQQTKDKQEASEPVVQRMMTDPGGGW*
WP_000266075.1	BAAN002.D.00037.C001_00490	Prophage	MWKVLNVLEGELYVAGIKKNKLADYWGVKPATVTKVFKGANDISFGYLSKTLILLKKSLISQAKIVNDYVTNTDPKPENLREAMEDLAIRGKFELLKAIIDQEIHSDVAENREFAEVYEIIFRRYHDGLNASAYFKLLRQKNKNVKTIEMEVLTEILLCQAQYQSGNYKTLYERLKSVSEKINEITNKFIKECLLLRYKEAIAVTSLQGGEVVESRSICRDILDELEWDDFFSLPKLNAYLKIGESLIFEPDNYDSAKFYLEKTLELLGNPSCKGLEKKWKLVQQTLSFLKIHQQRDLNTLEFVHPSEKAYSMILEGDVLGAKKILLDLKEKNGEWTDIQTAYYALTCEGEERESLLKKSLLMCQKSGNIHYSQLPKNILGFNLKKWYNYL	MEILKKILALLPILLVAGLFTFSADNQQTKDKQEASEPVVQRMMTDPGGGW*
WP_000266075.1	BAAN002.D.00038.C001_00490	Prophage	MWKVLNVLEGELYVAGIKKNKLADYWGVKPATVTKVFKGANDISFGYLSKTLILLKKSLISQAKIVNDYVTNTDPKPENLREAMEDLAIRGKFELLKAIIDQEIHSDVAENREFAEVYEIIFRRYHDGLNASAYFKLLRQKNKNVKTIEMEVLTEILLCQAQYQSGNYKTLYERLKSVSEKINEITNKFIKECLLLRYKEAIAVTSLQGGEVVESRSICRDILDELEWDDFFSLPKLNAYLKIGESLIFEPDNYDSAKFYLEKTLELLGNPSCKGLEKKWKLVQQTLSFLKIHQQRDLNTLEFVHPSEKAYSMILEGDVLGAKKILLDLKEKNGEWTDIQTAYYALTCEGEERESLLKKSLLMCQKSGNIHYSQLPKNILGFNLKKWYNYL	MEILKKILALLPILLVAGLFTFSADNQQTKDKQEASEPVVQRMMTDPGGGW*
WP_000266075.1	BAAN002.D.00039.C001_00490	Prophage	MWKVLNVLEGELYVAGIKKNKLADYWGVKPATVTKVFKGANDISFGYLSKTLILLKKSLISQAKIVNDYVTNTDPKPENLREAMEDLAIRGKFELLKAIIDQEIHSDVAENREFAEVYEIIFRRYHDGLNASAYFKLLRQKNKNVKTIEMEVLTEILLCQAQYQSGNYKTLYERLKSVSEKINEITNKFIKECLLLRYKEAIAVTSLQGGEVVESRSICRDILDELEWDDFFSLPKLNAYLKIGESLIFEPDNYDSAKFYLEKTLELLGNPSCKGLEKKWKLVQQTLSFLKIHQQRDLNTLEFVHPSEKAYSMILEGDVLGAKKILLDLKEKNGEWTDIQTAYYALTCEGEERESLLKKSLLMCQKSGNIHYSQLPKNILGFNLKKWYNYL	MEILKKILALLPILLVAGLFTFSADNQQTKDKQEASEPVVQRMMTDPGGGW*
WP_000266075.1	BAAN002.D.00040.C001_00490	Prophage	MWKVLNVLEGELYVAGIKKNKLADYWGVKPATVTKVFKGANDISFGYLSKTLILLKKSLISQAKIVNDYVTNTDPKPENLREAMEDLAIRGKFELLKAIIDQEIHSDVAENREFAEVYEIIFRRYHDGLNASAYFKLLRQKNKNVKTIEMEVLTEILLCQAQYQSGNYKTLYERLKSVSEKINEITNKFIKECLLLRYKEAIAVTSLQGGEVVESRSICRDILDELEWDDFFSLPKLNAYLKIGESLIFEPDNYDSAKFYLEKTLELLGNPSCKGLEKKWKLVQQTLSFLKIHQQRDLNTLEFVHPSEKAYSMILEGDVLGAKKILLDLKEKNGEWTDIQTAYYALTCEGEERESLLKKSLLMCQKSGNIHYSQLPKNILGFNLKKWYNYL	MEILKKILALLPILLVAGLFTFSADNQQTKDKQEASEPVVQRMMTDPGGGW*
WP_000266075.1	BAAN002.D.00041.C001_00490	Prophage	MWKVLNVLEGELYVAGIKKNKLADYWGVKPATVTKVFKGANDISFGYLSKTLILLKKSLISQAKIVNDYVTNTDPKPENLREAMEDLAIRGKFELLKAIIDQEIHSDVAENREFAEVYEIIFRRYHDGLNASAYFKLLRQKNKNVKTIEMEVLTEILLCQAQYQSGNYKTLYERLKSVSEKINEITNKFIKECLLLRYKEAIAVTSLQGGEVVESRSICRDILDELEWDDFFSLPKLNAYLKIGESLIFEPDNYDSAKFYLEKTLELLGNPSCKGLEKKWKLVQQTLSFLKIHQQRDLNTLEFVHPSEKAYSMILEGDVLGAKKILLDLKEKNGEWTDIQTAYYALTCEGEERESLLKKSLLMCQKSGNIHYSQLPKNILGFNLKKWYNYL	MEILKKILALLPILLVAGLFTFSADNQQTKDKQEASEPVVQRMMTDPGGGW*
WP_000266075.1	BAAN002.D.00042.C001_00490	Prophage	MWKVLNVLEGELYVAGIKKNKLADYWGVKPATVTKVFKGANDISFGYLSKTLILLKKSLISQAKIVNDYVTNTDPKPENLREAMEDLAIRGKFELLKAIIDQEIHSDVAENREFAEVYEIIFRRYHDGLNASAYFKLLRQKNKNVKTIEMEVLTEILLCQAQYQSGNYKTLYERLKSVSEKINEITNKFIKECLLLRYKEAIAVTSLQGGEVVESRSICRDILDELEWDDFFSLPKLNAYLKIGESLIFEPDNYDSAKFYLEKTLELLGNPSCKGLEKKWKLVQQTLSFLKIHQQRDLNTLEFVHPSEKAYSMILEGDVLGAKKILLDLKEKNGEWTDIQTAYYALTCEGEERESLLKKSLLMCQKSGNIHYSQLPKNILGFNLKKWYNYL	MEILKKILALLPILLVAGLFTFSADNQQTKDKQEASEPVVQRMMTDPGGGW*
WP_000266075.1	BAAN002.D.00043.C001_00490	Prophage	MWKVLNVLEGELYVAGIKKNKLADYWGVKPATVTKVFKGANDISFGYLSKTLILLKKSLISQAKIVNDYVTNTDPKPENLREAMEDLAIRGKFELLKAIIDQEIHSDVAENREFAEVYEIIFRRYHDGLNASAYFKLLRQKNKNVKTIEMEVLTEILLCQAQYQSGNYKTLYERLKSVSEKINEITNKFIKECLLLRYKEAIAVTSLQGGEVVESRSICRDILDELEWDDFFSLPKLNAYLKIGESLIFEPDNYDSAKFYLEKTLELLGNPSCKGLEKKWKLVQQTLSFLKIHQQRDLNTLEFVHPSEKAYSMILEGDVLGAKKILLDLKEKNGEWTDIQTAYYALTCEGEERESLLKKSLLMCQKSGNIHYSQLPKNILGFNLKKWYNYL	MEILKKILALLPILLVAGLFTFSADNQQTKDKQEASEPVVQRMMTDPGGGW*
WP_000266075.1	BAAN002.D.00045.C001_00490	Prophage	MWKVLNVLEGELYVAGIKKNKLADYWGVKPATVTKVFKGANDISFGYLSKTLILLKKSLISQAKIVNDYVTNTDPKPENLREAMEDLAIRGKFELLKAIIDQEIHSDVAENREFAEVYEIIFRRYHDGLNASAYFKLLRQKNKNVKTIEMEVLTEILLCQAQYQSGNYKTLYERLKSVSEKINEITNKFIKECLLLRYKEAIAVTSLQGGEVVESRSICRDILDELEWDDFFSLPKLNAYLKIGESLIFEPDNYDSAKFYLEKTLELLGNPSCKGLEKKWKLVQQTLSFLKIHQQRDLNTLEFVHPSEKAYSMILEGDVLGAKKILLDLKEKNGEWTDIQTAYYALTCEGEERESLLKKSLLMCQKSGNIHYSQLPKNILGFNLKKWYNYL	MEILKKILALLPILLVAGLFTFSADNQQTKDKQEASEPVVQRMMTDPGGGW*
WP_000266075.1	BAAN002.D.00046.C001_03633	Prophage	MWKVLNVLEGELYVAGIKKNKLADYWGVKPATVTKVFKGANDISFGYLSKTLILLKKSLISQAKIVNDYVTNTDPKPENLREAMEDLAIRGKFELLKAIIDQEIHSDVAENREFAEVYEIIFRRYHDGLNASAYFKLLRQKNKNVKTIEMEVLTEILLCQAQYQSGNYKTLYERLKSVSEKINEITNKFIKECLLLRYKEAIAVTSLQGGEVVESRSICRDILDELEWDDFFSLPKLNAYLKIGESLIFEPDNYDSAKFYLEKTLELLGNPSCKGLEKKWKLVQQTLSFLKIHQQRDLNTLEFVHPSEKAYSMILEGDVLGAKKILLDLKEKNGEWTDIQTAYYALTCEGEERESLLKKSLLMCQKSGNIHYSQLPKNILGFNLKKWYNYL	MEILKKILALLPILLVAGLFTFSADNQQTKDKQEASEPVVQRMMTDPGGGW*
WP_000266075.1	BAAN002.D.00047.C001_03847	Prophage	MWKVLNVLEGELYVAGIKKNKLADYWGVKPATVTKVFKGANDISFGYLSKTLILLKKSLISQAKIVNDYVTNTDPKPENLREAMEDLAIRGKFELLKAIIDQEIHSDVAENREFAEVYEIIFRRYHDGLNASAYFKLLRQKNKNVKTIEMEVLTEILLCQAQYQSGNYKTLYERLKSVSEKINEITNKFIKECLLLRYKEAIAVTSLQGGEVVESRSICRDILDELEWDDFFSLPKLNAYLKIGESLIFEPDNYDSAKFYLEKTLELLGNPSCKGLEKKWKLVQQTLSFLKIHQQRDLNTLEFVHPSEKAYSMILEGDVLGAKKILLDLKEKNGEWTDIQTAYYALTCEGEERESLLKKSLLMCQKSGNIHYSQLPKNILGFNLKKWYNYL	MEILKKILALLPILLVAGLFTFSADNQQTKDKQEASEPVVQRMMTDPGGGW*
WP_000266075.1	BAAN002.D.00048.C001_05615	Prophage	MWKVLNVLEGELYVAGIKKNKLADYWGVKPATVTKVFKGANDISFGYLSKTLILLKKSLISQAKIVNDYVTNTDPKPENLREAMEDLAIRGKFELLKAIIDQEIHSDVAENREFAEVYEIIFRRYHDGLNASAYFKLLRQKNKNVKTIEMEVLTEILLCQAQYQSGNYKTLYERLKSVSEKINEITNKFIKECLLLRYKEAIAVTSLQGGEVVESRSICRDILDELEWDDFFSLPKLNAYLKIGESLIFEPDNYDSAKFYLEKTLELLGNPSCKGLEKKWKLVQQTLSFLKIHQQRDLNTLEFVHPSEKAYSMILEGDVLGAKKILLDLKEKNGEWTDIQTAYYALTCEGEERESLLKKSLLMCQKSGNIHYSQLPKNILGFNLKKWYNYL	MEILKKILALLPILLVAGLFTFSADNQQTKDKQEASEPVVQRMMTDPGGGW*
WP_000266075.1	BAAN002.D.00049.C001_00494	Prophage	MWKVLNVLEGELYVAGIKKNKLADYWGVKPATVTKVFKGANDISFGYLSKTLILLKKSLISQAKIVNDYVTNTDPKPENLREAMEDLAIRGKFELLKAIIDQEIHSDVAENREFAEVYEIIFRRYHDGLNASAYFKLLRQKNKNVKTIEMEVLTEILLCQAQYQSGNYKTLYERLKSVSEKINEITNKFIKECLLLRYKEAIAVTSLQGGEVVESRSICRDILDELEWDDFFSLPKLNAYLKIGESLIFEPDNYDSAKFYLEKTLELLGNPSCKGLEKKWKLVQQTLSFLKIHQQRDLNTLEFVHPSEKAYSMILEGDVLGAKKILLDLKEKNGEWTDIQTAYYALTCEGEERESLLKKSLLMCQKSGNIHYSQLPKNILGFNLKKWYNYL	MEILKKILALLPILLVAGLFTFSADNQQTKDKQEASEPVVQRMMTDPGGGW*
WP_118991802.1	BATH002.D.00044.C001_05035	Prophage	MRDLMKELNNTIQSMNMSVRKIAKEINVSRTTISNGLDFKTGEMKFDVYEKLVHHVYKDPLKQINMIRSFIENCSTSMNVRKALSYSQVAGEYKVMESLIKRYSEKTKDKELKKVQNDVRKYLSVYNLYNHRNMDRKRGQELLDIIYETRVSSDSECQALLNTLLMAAEYDKQRYSAMSSYAEAVEAYITKMDNGYVKDCLRMQLSTSLAYTQLHANEVDNCRATCHEIINSELNFTVVKATAYCCLGESYIFENPLMAEKYILKAIQCLEGTSAPKGTQKYSSFKTTLAFLYIEFGFNLSNIDFDFISDGDLAYYECLYGDKRNGYRIFERLKEKGLSAFQMYYLSRIENDTMMARKSLEEFEKTGSLIYAQLPKRILITEGVL	MKKFLITTLCALALSIGVIGAGTDQTKDLGKEKVDVHTEKVQLMKVDPGGM*
WP_000265306.1	BATH002.D.00003.C001_02630	Prophage	MWKALNQIEKELCAAGIRKNKLADYWGVKPSTVTKIFKGNTDMSFGFLSKTIILLNKGIQVQENLLTDYIHITKPKSENLREAMEDLALRGKFNLLINIINSESQSKVAENREFANVYRIIYRRYIGEIDATQYHKALSLESKSIKTSEMEVLSEILLCQAQYQSGNFTSLNERLKSLEIKINTISNRYIRECYKLRYKEAIAVTSLQGGEVIEARHVSKELLDDLEWDNFFSFPKVNAYLKLGESYIFSANEYERAKYYLEKTLEVIGDSKTNGIERKRKMVQHTLSFLKIHHDKEISSLDVVHSGELAYLRIKQGKKMEARKLLDQLKEKNGRLTDIQTAYLGLTYEGTKKEELMKRSLLMCQKSGNIFYSNLPKIHLGLI	MKKIITILPALLIAATLFINTDSIKEKPSTNDLKPTVQHMMVDPGGGW*
WP_100635088.1	BASP002.D.00001.P003_00009	PhagePlasmid	MWKVLNVLEGELYVAGIKKNKLADYWGVKPATVTKVFKGANDISFGYLSKTLILLKKSLISQAKVVNDYITNTDPKPENLREAMEDLAIRGKFELLKAIIDQEIHSDVAENREFAEVYEIIYRRYQFGLDASTYFRLLRQKNKNVKTIEMEVLTEILLCQAQYQSGNYKTLYERLKSVSEKINEITNKFIKECLLLRYKEAIAVTSLQGGEIVESRSVCRDILDELEWDDFFSLPKLNAYLKIGESLIFEPDNYDNAKFYLEKTLELLGNPNCKGLEKKWKLVQQTLSFLKIHHQRDLNTLEFVHPSEKAYSMILEGDILGAKKILLDLKEKNGEWTDIQTAYYALTCEGEERESLLRKSLLMCQKSGNIHYSQLPKIYLGLI	MKKILALLPILLVAGLFTFSADNQQTNNKQEASEPVVQRMMTDPGGGW*
WP_088911311.1	BACE002.D.00040.P002_00189	Plasmid	MGKLSKIKTEKKISSRQLAKEIGTSKTTIDNGLQCKTEEFKFEIFLKLVQAICDSSEEQGKIIHEYILLCKTPLNVQKALCYCQAMGEYKLIADIIEKHSDTKGLKKYLAVYKIQNKRNQNIARGQQLLDEMYVKDFSSDTVCQAALNILYMEAMYDKQNYNAVIPYADRTDVILKEVKQEYVKQCLEMKYKERLAYIYLMRNDLERCRNTCYEILDSELDISIIKATAWCCLGESFTFECPSTAEKYIKKAISLCESIQVPQKTQKYVAFHTTLAHLYIENGVNLDEIRFDLIHLSEKAFFECMHGDRETGIKLYEELRKDGKKFTAFQQYSFSKINNDIIGLKESLESFELTGNIFYSQYVKKELLKEEVKSSE	MNKFLAVTLYTVMLLTSFFQLETPDSQHAKVQDTNKYVMQRMVDPGGG*
WP_080333995.1	BACE002.D.00018.C001_02963	Prophage	MRDLMKELNNTIQSMNMSVRKIAKEINVSRTTISNGLDFKTGEMKFDVYEKLVHHVYKDPLKQINMIRSFIENCSTSMNVRKALSYSQVAGEYKVMESLIKRYSEKTKDKELKKVQNDVRKYLSVYNLYNYRNMDRKRGQELLDIIYETRVSSDSECQALLNTLLMAAEYDKQRYSAMSSYAEAAEAYIAKMDNGYVKDCLRMQYLERIAYTQLHANEVDKCRATCHEIINSELNFTVVKATAYCCLGESYIFENPLMAEKYILKAIQCLEGTGSPKGTQKYSSFKTTLAFLYIEFGFNLSNIDFDFISDGDLAYYECLYGDKQNGYRIFERLKEKGLSAFQMYYLSRIENDTMMARKSLEEFEKTGSLIYAQLPKRILITEGVL	MKKFLITTLCTLALSIGVIGAGTDQTKDLGKEKVDVHTEKVQLMKVDPGGM*
WP_001191114.1	BACE002.D.00004.P003_00067	PhagePlasmid	MQSLLRNLSGDLALAGFTKSDLATNWGVSPSGVTAVFKGQRQMRFSYLTKSLSLLNKGIQTERQYISRYVQYAKPKNRREIMEYLSLRGDFDTLKMIIDKEGIAEEGKKYANALNKEWANVYDWIYKRYTEEDVNLLELYNLLRKVNRKTKSTEMTLLIDLLLCQLLYQKGNHELVSEKMNEISENLKKVKNDFIKSTFDLRFKEAKAVMAIRSCKLEKARTICDEILGECELNPFFILPRSIAYFKKGESYMFSNYEKAKYYLSKAYNTLEEIGDFEGVKEKRDMFQHNLAFLKIIHMKELGTIGEIDEAEQAYLQIKLGNKQEGEKILMRLKEKNGKHSGIQMVYLALARDDRSLMKQAYECLLAANDIFYAQLPKMYLGKL	MKKILAIIPVLAVLGGFLLNSATDVKEPKQEAKAPIIMYSEDPGGW*
WP_080334521.1	BACE002.D.00016.C001_02350	Prophage	MRDLMNELNNTIQSMNMSVRKIAKEINVSRTTISNGLDFKTGEMKFDVYEKLVHHVYKDPLKQIKMIRSFIENCSTSMNVRKALSYSQVAGEYKVMESLIKRYSEKTKDEELKKVQNDVRKYLSVYNLYNHRNMDRKRGQELLDIIYETRVSSDLECQALLNTLLMAAEYDKQRYSAMSSYAEAAEAYIAKMDNGYVKDCLRMQYLERIAYTQLHANEVDNCRATCHEIINSELNFTVVKATAYCCLGESYIFENPLMAEKYILKAIQCLEGTSSPKGTQKYSSFKTTLAFLYIEFGFNLSNIDFDFISDGDLAYYECLYGDKQNGYRIFERLKEKGLSAFQMYYLSRIENDTMMARKSLEEFEKTGSLIYAQLPKRILITEGVL	MKKFLITTLCALALSIGVIGAGTDQTKDLGKEKVDIHIEKVQLMKVDPGGM*
WP_000265314.1	BACE002.D.00007.C001_02580	Prophage	MWKALNQIEKELCAAGIRKNKLANYWGVKPSTVTKVFKGNTDMSFGFLSKTVILLNKGIQVQENLLTDYIYITKPKSENLREAMEDLALRGKFNLLINIINSESQSKVAENREFANVYRIIYRRYIGEIDATQYHKALSLESKSIRTSEMEVLIEILLCQAQYQSGNFTSLNERLKSLEIKINKISNRYIRECYKLRYKEAIAVTSLQGGEVSEARHFSMELLDDLEWDNFFSFPKVNAYLKLGESYIFSANEYEKAKYYLEKTLEVIGDSKVNGIERKRKMVQHTLSFLKIHHDKGISSLDVVHSGELAYLRIKQGKKIEARKLLNQLKEKNGRLTDIQTAYLGLTYEGIQKEELMKRSLLMCQKSGNIFYSNLPKIHLGLI	MKKIITIIPALLIAATLFINTDSIKEKPSTNNSKSTIQHMMVDPGGGW*
WP_003310553.1	BATH002.D.00021.P002_00086	Plasmid	MGKLSKIKTEKKISSRQLAKEIGTSKTTIDNGLQCKTEEFKFEIFLKLVQAICDSSEEQGKIIHEYILHCKTPLNVQKALCYCQAMGEYKLIADIIEKHSDTKGLKKYLAVYKIQNKRNQNIARGQQLLDEMYDKDFSSDTVCQAALNILYMEAMYDKQNYNAIIPYADRTDVILKEVKQEYVKQCLEMKYKERLAYIYLMRNDLERCRNTCYEILDSELDISIIRATAWCCLGESFTFECPSTAEKYIKKAISLCESIQVPQKTQKYVAFHTTLAHLYIENGVNLDEIRFDLIHLSEKAFFECMHGDRETGIKLYEELRKDGKKFTAFQQYSFSKINNDIIGLKESLESFELTGNIFYSQYVKKELLKEEVKSSE	MNKFLAVTLYTVILLTSFFQLETTGSQHAKMQDTNKYVMQRMVDPGGG*
WP_061885247.1	BATH002.D.00045.P004_00043	PhagePlasmid	MWKVLNNLEGELYVAGFKKKQLADYWGVKPATVTKVFKGANDISFGYLSKTLILLKKSLISQAKVVNDYIMNTDPKPENLREAMEDLAIRGKFELLKAIIDQEVHSDVAENREFAEVYEIIFRRYHEGLNASTYFKLLRQKNKNVKTIEMEVLTEILLCQAQYQSGNYKTLYERLKSVNEKINDTTNKFIKECLLLRYKEAMAVTSLQGGEVVESRSICRDILDELEWDGFFSLPKLNAYLKIGESLIFEPENYENAKFYLEKTLELLGKPNCKGLEKKWKLVQQTLSFLKIHYQRDLDTLEFVHPSENAYSKILEGDILGAKKILLDLKEKNGGWTDIQTTYYALTCEGEERETLLRKSLLMCQKSGNIHYSQLPKFYLGLL	MKKILALLPILLVAGLFTFSTDNQQTNDKQEASEPVVQRMMTDPGGGW*
WP_000265308.1	BACE002.D.00040.C001_02594	Prophage	MWKALNQIEKELCAAGIRKNKLANYWGVKPSTVTKVFKGNTDMSFGFLSKTAILLNKGIQVQENLLTDYIYITKPKSENLREAMEDLALRGKFNLLINIINSESQSKVAENREFANVYRIIYKRYIGEIDATQYHKALSLESKSIRTTEMEVLIEILLCQAQYQSGNFTSLNERLKSLEIKINKVSNRYIRECYKLRYKEAIAVTSLQGGEVSEARHFSMELLDDLEWDNFFSFPKVNAYLKLGESYIFSANEYEKAKYYLEKTLEVIGDSKINGIERKRKMVQHTLSFLKIHHDKGISSLDVVHPGELAYLRIKQGKKIEARKLLNQLNEKNGRLTDIQTAYLGLTYEGTKKEELMKRSLLMCQKSGNIFYSNLPKIHLGLI	MKKIITIIPALLIAATLFINTDSIKEKPSTNNSKPTIQHMMVDPGGGW*
WP_075396016.1	BACE002.D.00033.C001_02599	Prophage	MWKTLNQIEKELYVAGIRKNKLANHWGVQPSTVTKIFKGNTDMSFGFLSKTVILLNKGIQVQENMLKDYLEVTKPKSENLREAMEDLALRGKFDLLVGIINSELQSDVSENKEFANVYQIIYKRYLGELNAKQYHKALHLENKRVKTLEMEVLTEILLCQAQYHTGNYIALYERLKSLEFKIDNISNKYLRECFKLRYKEAIAVTLLQGGDVDESRRVCIDLLDELEWDNFFSFPKVNAYLKLGESYVFSVGEYENSKYYLEKTLQVIGDRKVEAVEKKKEMVQHTLSFLKIHHDKEINDTDVVHPSELAYLMVKQGNTTGAREMLNQIKSSTGELTDIQTAYLALTYEGVKREELMKQSLLMCQKSGNIFYSNLPKIHLGLI	MKKLITIIPVLLLATTLVVNTDSAKEKPSANDSKPVVQKMMVDPGGGW*
WP_075396016.1	BACE002.D.00034.C001_03110	Prophage	MWKTLNQIEKELYVAGIRKNKLANHWGVQPSTVTKIFKGNTDMSFGFLSKTVILLNKGIQVQENMLKDYLEVTKPKSENLREAMEDLALRGKFDLLVGIINSELQSDVSENKEFANVYQIIYKRYLGELNAKQYHKALHLENKRVKTLEMEVLTEILLCQAQYHTGNYIALYERLKSLEFKIDNISNKYLRECFKLRYKEAIAVTLLQGGDVDESRRVCIDLLDELEWDNFFSFPKVNAYLKLGESYVFSVGEYENSKYYLEKTLQVIGDRKVEAVEKKKEMVQHTLSFLKIHHDKEINDTDVVHPSELAYLMVKQGNTTGAREMLNQIKSSTGELTDIQTAYLALTYEGVKREELMKQSLLMCQKSGNIFYSNLPKIHLGLI	MKKLITIIPVLLLATTLVVNTDSAKEKPSANDSKPVVQKMMVDPGGGW*
WP_075396016.1	BACE002.D.00035.C001_04856	Prophage	MWKTLNQIEKELYVAGIRKNKLANHWGVQPSTVTKIFKGNTDMSFGFLSKTVILLNKGIQVQENMLKDYLEVTKPKSENLREAMEDLALRGKFDLLVGIINSELQSDVSENKEFANVYQIIYKRYLGELNAKQYHKALHLENKRVKTLEMEVLTEILLCQAQYHTGNYIALYERLKSLEFKIDNISNKYLRECFKLRYKEAIAVTLLQGGDVDESRRVCIDLLDELEWDNFFSFPKVNAYLKLGESYVFSVGEYENSKYYLEKTLQVIGDRKVEAVEKKKEMVQHTLSFLKIHHDKEINDTDVVHPSELAYLMVKQGNTTGAREMLNQIKSSTGELTDIQTAYLALTYEGVKREELMKQSLLMCQKSGNIFYSNLPKIHLGLI	MKKLITIIPVLLLATTLVVNTDSAKEKPSANDSKPVVQKMMVDPGGGW*
WP_089171090.1	BACE002.D.00042.C001_02617	Prophage	MWKALNQIEKELCAAGIRKNKLANYWGVKPSTVTKVFKGNTDMSFGFLSKTVILLNKGIQVQENLLTDYIHITKPKSENLREAMEDLALRGKFNLLINIINSESQSKVAENREFANVYRIIYRRYIGEIDAIQYHEALSLESKSIRTSEMEVLIEILLCQAQYQSGNFTALNERLKSLEIKINKISNRYIRECYKLRYKEAIAVTSLQGGEVIEARHVSMELLDDLEWDNFFSFPKVNAYLKLGESYIFSANEYEKAKYYLEKTLEVLGDSKINGIERKRKMVQHTLSFLKIHHDKEISSVDVVHPGELAYLRIKQGKRIEARKLLIQLKEKNGRLTDIQTAYLGLTYEGTKKEELMKRSLLMCQKSGNIFYSNLPKIHLGLI	MKKIITIIPALLIAATLFINTDSIKEKPSTNDLKPTIQHMMVDPGGGW*
WP_001174513.1	BATH002.D.00008.C001_05442	Prophage	MQKVLSKLSDDMNSKNINRNKLVKKMDIDPATLSRFLKGKHQLLFNKYGEMLKEVYPYEINARREFCRKYSKALKRPANKKAAMYYLLSHGELDILSELIIKEKDTKNCEWAIVCELLYLRYSGKISGDKLLDEFDEVTRDFANKTLEMEVLCGIVMLHVRYDQENYKEMNKLSDDLIEKAKGIKDKYIRDFLEFKIQEVIVYGLLTCAEIDKMRKCCYKILNDINSEKFFPVFRVTAYGVLGQSYIFTDFKKALFYLEEAIKLIDKGPGLQLTARKNLFLNTIDFLKIYWKVDLNSINPIVKSEEAFLEIQKGNNEKALEILMEILKEKGYLDAYETFYLALAKGNDKKILSDALYLFEQSQNIFYSFLPKKYLGIMSHKCYNLVG	MKKILSLITSVALVGGFLLTPADNKEQTKQVAKKAQTQITLYSEMGPGTGV*
WP_065212705.1	BATH002.D.00039.C001_01376	Prophage	MWKALNQIEKELCAAGIRKNKLANYWGVKPSTVTKVFKGNTDMSFGFLSKTVILLNKGIQVQENLLTDYIHITKPKSENLREAMEDLALRGKFNLLINIINSESQSKVAENREFANVYRIIYRRYISEIDAIQYHKALTLESKSIRTIEMEVLIEILLCQAQYQSGNFTSLNERLKSLEIKINKISNRYIRECYKLRYKEAIAVTSLQGGEVSEARHVSMELLDDLEWDNFFSFPKVNAYLKLGESYIFSANEYEKAKYYLEKTLEVLGDSKINGIERKRKMVQHTLSFLKIHHDKEISSVDVIHPGELAYLRIKQGKRIEARKLLIQLKEKNGRLTDIQTAYLGLTYEGTKKEELMKRSLLMCQKSGNIFYSNLPKIHLGLF	MKKIITIIPALLIAATLFINTDSIKEKPSTNDLKPTIQHMMVDPGGGW*
WP_046392722.1	BACE002.D.00025.C001_02668	Prophage	MWKALNQIEKELCAAGIRKNKLANYWGVKPSTVTKVFKGNTDMSFGFLSKTAILLNKGIQVQENLLTDYIYITKPKSENLREAMEDLALRGKFNLLINIINSESQSKVAENREFANVYRIIYRRYIGEIDATQYHKALSLESKSIRTTEMEVLIEILLCQAQYQSGNFTSLNERLKSLEIKINKVSNRYIRECYKLRYKEAIAVTSLQGGEVSEARHFSMELLDDLEWDNFFSFPKVNAYLKLGESYIFSANEYEKAKYYLEKTLEVIGDSKINGIERKRKMVQHTLSFLKIHHDKGISSLDVVHPGELAYLRIKQGKKIEARILLNQLNEKNGRLTDIQTAYLGLTYEGTKKEELMKRSLLMCQKSGNIFYSNLPKIHLGLI	MKKIITIITALLIAATLFINTDSIKEKPSTNNSKPTIQHMMVDPGGGW*
WP_000264094.1	BATH002.D.00008.C001_01564	Prophage	MWETLNKIEKELCIAGIRKNKLASYWGVKPSTVTKIFRGNIDMSYGFLSKTVILLNKGIQVQEKMLKDYIHVTKPKAENLREAMEDLALRGKFDLLIEIINNELQSNVSENREFANVYRIIFKRYIGELNALQYHQALHLENKSVKTSEMEVLTEILLCQAQYQSGNYIALNERLKLLETKIDNINNKHIRECFKLRFKEAIAVTSLQGGEVDEARRVSFELLDELKWDNFFSFPKVNAYLKLGESYVFSESEYENSKYYLEKTIQVIGDRKIDGVAKKKEMVQHTLSFLKIHHDKEISDLDVVHPSEMAYLMIKKGNNIEARELLNQIKNSTGELTDIQTAYLALTYEGNKKEELMKQSLLMCQKSGNIFYSNLPKIHLGLI	MKKIITIIPALILAATLVVNTDSAKEKPSINTSKPTVQHMMVDPGGGW*
[truncated: 424 more rows]

## Sheet: ComR+Pheromone+Anotation
NCI accession	Protein code	Location	Protein sequence	Propeptide Sequence
[truncated: 631 more rows]

## Sheet: NprR+Pheromone+Anotation
NCI accession	Protein code	Location	Protein sequence	Propeptide Sequence
[truncated: 282 more rows]

## Sheet: PlcR+Pheromone+Anotation
NCI accession	Protein code	Location	Protein sequence	Propeptide Sequence
[truncated: 143 more rows]

## Sheet: PrgX+Anotation
NCI accession	Protein code	Location	Protein sequence	Propeptide Sequence
[truncated: 18 more rows]

## Sheet: Rap+Pheromone+Anotation
NCI accession	Protein code	Location	Protein sequence	Propeptide Sequence
[truncated: 3,985 more rows]
